# Supplementary material for: The role of miR-17-92 in the miRegulatory landscape of Ewing sarcoma
Source: Oncotarget. 2016 Dec 22;8(7):10980–93. doi: 10.18632/oncotarget.14091 (PMC5355239; doi:10.18632/oncotarget.14091)
Supplement: Supplementary file 2 [file oncotarget-08-10980-s002.xlsx]

## Sheet: miR_QuasR_and_DESeq2
Name	baseMean	log2FoldChange	lfcSE	counts_wt	counts_dox
hsa-miR-4429	83.326	-3.45742	1.2827	177	12
hsa-miR-1303	70.5537	-2.43538	1.1348	138	19
hsa-miR-500a-5p	4679.91	-2.23893	1.0357	8950	1412
hsa-miR-500b	4680	-2.21311	1.03192	8922	1433
hsa-miR-3662	35.7144	-2.20281	1.16695	68	11
hsa-miR-330-3p	3864.15	-2.17518	1.0265	7332	1209
hsa-miR-501-5p	5390.71	-2.09674	1.01466	10126	1763
hsa-miR-1292-5p	625.341	-2.09252	1.02097	1174	205
hsa-miR-1306-3p	387.138	-2.0634	1.02153	724	129
hsa-miR-1304-5p	521.674	-2.02089	1.01201	970	178
hsa-miR-378a-3p	27392.7	-2.00548	1.00054	50826	9427
hsa-miR-4707-5p	158.44	-1.95725	1.0241	292	56
hsa-miR-1252	154.125	-1.90698	1.01761	282	56
hsa-miR-362-5p	7190.17	-1.90662	0.986547	13155	2613
hsa-miR-873-3p	1862.76	-1.90648	0.988477	3408	677
hsa-miR-32-3p	1498.14	-1.82551	0.97726	2708	569
hsa-miR-1226-5p	70.874	-1.81989	1.04227	128	27
hsa-miR-1285-3p	33.4213	-1.78123	1.11256	60	13
hsa-miR-548n	25.2108	-1.74471	1.15293	45	10
hsa-miR-2276	100.412	-1.73667	1.0101	179	40
hsa-miR-146b-5p	9548.64	-1.63399	0.946752	16737	4016
hsa-miR-20b-5p	337.283	-1.63205	0.96069	591	142
hsa-miR-652-5p	1042.56	-1.61009	0.947608	1820	444
hsa-miR-3691-5p	37.3169	-1.59715	1.07196	65	16
hsa-miR-3064-5p	34.1486	-1.55053	1.07746	59	15
hsa-miR-5587-3p	24.9273	-1.54161	1.12689	43	11
hsa-miR-944	364.256	-1.53849	0.946475	628	161
hsa-miR-25-5p	2243.81	-1.50883	0.930831	3848	1007
hsa-miR-340-5p	9700.34	-1.50633	0.928766	16628	4359
hsa-miR-5582-3p	333.719	-1.50584	0.943153	572	150
hsa-miR-539-5p	4104.23	-1.4982	0.928321	7025	1852
hsa-miR-486-5p	448.999	-1.49441	0.937714	768	203
hsa-miR-185-5p	19292.9	-1.48292	0.92521	32931	8774
hsa-miR-3187-5p	49.1395	-1.42626	1.0182	83	23
hsa-miR-4521	35181	-1.4225	0.916652	59381	16498
hsa-miR-20a-5p	220097	-1.41889	0.916031	371244	103402
hsa-miR-18a-5p	78573.6	-1.41572	0.915634	132453	36973
hsa-miR-106a-5p	1589.2	-1.4099	0.917949	2676	750
hsa-miR-4705	246.425	-1.3979	0.933619	414	117
hsa-miR-4683	57.2143	-1.33728	0.992728	95	28
hsa-miR-4773	36.7498	-1.33559	1.03984	61	18
hsa-miR-573	132.156	-1.3272	0.941963	219	65
hsa-miR-4745-5p	113.566	-1.32202	0.947541	188	56
hsa-miR-3174	32.1391	-1.3027	1.05444	53	16
hsa-miR-4726-5p	20.033	-1.29725	1.1405	33	10
hsa-miR-3934-5p	54.0459	-1.29563	0.992555	89	27
hsa-miR-2110	2163.44	-1.28775	0.900502	3557	1085
hsa-miR-142-3p	660.238	-1.27622	0.904396	1083	333
hsa-miR-3125	31.7076	-1.27522	1.05314	52	16
hsa-miR-141-5p	35.4553	-1.26284	1.03576	58	18
hsa-miR-548aq-5p	31.2761	-1.24721	1.05188	51	16
hsa-miR-135b-3p	351.101	-1.2428	0.906895	572	180
hsa-miR-766-5p	321.415	-1.22765	0.906293	522	166
hsa-miR-548j	54.1938	-1.22686	0.983896	88	28
hsa-miR-23c	109.399	-1.2095	0.934959	177	57
hsa-miR-541-3p	61.2578	-1.20414	0.970577	99	32
hsa-miR-106b-5p	182269	-1.20113	0.886721	294382	95353
hsa-miR-18b-5p	137.075	-1.19276	0.923435	221	72
hsa-miR-4454	469.61	-1.1732	0.894225	754	249
hsa-miR-5001-5p	29.9817	-1.15974	1.0482	48	16
hsa-miR-548a-5p	22.4862	-1.15974	1.1002	36	12
hsa-miR-548q	20.6124	-1.15974	1.11843	33	11
hsa-miR-651	406.195	-1.15753	0.893979	650	217
hsa-miR-942	811.391	-1.14534	0.885996	1295	436
hsa-miR-93-5p	272634	-1.14024	0.878879	434651	146856
hsa-miR-500a-3p	2139.73	-1.12495	0.879392	3400	1161
hsa-miR-17-5p	203385	-1.12328	0.876736	323058	110443
hsa-miR-4482-5p	23.9286	-1.12227	1.08371	38	13
hsa-miR-9-3p	5716.35	-1.12132	0.877388	9076	3107
hsa-miR-641	417.166	-1.11892	0.888814	662	227
hsa-miR-1305	443.265	-1.10324	0.886132	701	243
hsa-miR-139-5p	237.277	-1.08825	0.894621	374	131
hsa-miR-3613-5p	701.166	-1.0834	0.8793	1104	388
hsa-miR-491-3p	237.856	-1.07728	0.893246	374	132
hsa-miR-627	907.462	-1.07139	0.876105	1425	505
hsa-miR-200c-3p	3923.96	-1.06425	0.870713	6152	2191
hsa-miR-502-3p	3997.59	-1.03769	0.867448	6230	2260
hsa-miR-150-5p	434.216	-1.03315	0.87789	676	246
hsa-miR-193a-5p	1203.47	-1.02941	0.869565	1872	683
hsa-miR-5010-3p	149.353	-1.02337	0.900039	232	85
hsa-miR-3143	19.3179	-1.02224	1.11878	30	11
hsa-miR-187-3p	742.6	-1.00624	0.869576	1149	426
hsa-miR-1254	271.61	-1.00363	0.881784	420	156
hsa-miR-532-5p	12738	-0.979206	0.859538	19586	7399
hsa-miR-454-3p	22415.5	-0.973735	0.858711	34422	13053
hsa-miR-3177-5p	39.2152	-0.958111	0.989188	60	23
hsa-miR-29b-1-5p	2187	-0.943982	0.857507	3335	1291
hsa-miR-502-5p	1472.2	-0.928994	0.856795	2237	875
hsa-miR-491-5p	4741.48	-0.922817	0.853538	7194	2826
hsa-miR-2278	350.644	-0.922706	0.868271	532	209
hsa-miR-3126-5p	167.105	-0.91392	0.88402	253	100
hsa-miR-548k	185.129	-0.90965	0.880433	280	111
hsa-miR-505-5p	2420.83	-0.90126	0.852572	3654	1457
hsa-miR-490-3p	157.736	-0.899745	0.884337	238	95
hsa-miR-3200-5p	27.9721	-0.879637	1.03131	42	17
hsa-miR-2681-3p	67.3353	-0.875442	0.927155	101	41
hsa-miR-3663-5p	587.562	-0.873966	0.856442	881	358
hsa-miR-4421	50.7542	-0.868514	0.951469	76	31
hsa-miR-4482-3p	62.1452	-0.866014	0.932683	93	38
hsa-miR-590-3p	7984.73	-0.865298	0.846956	11947	4884
hsa-miR-194-3p	68.3461	-0.85489	0.924031	102	42
hsa-miR-20a-3p	3175.09	-0.849328	0.84606	4732	1956
hsa-miR-3688-3p	27.5406	-0.844872	1.03087	41	17
hsa-miR-29a-5p	5133.09	-0.844518	0.844858	7641	3169
hsa-miR-342-5p	1098.03	-0.840825	0.848713	1633	679
hsa-miR-1276	108.289	-0.83961	0.894034	161	67
hsa-miR-1287	1256.78	-0.838436	0.847824	1868	778
hsa-let-7f-1-3p	45.1326	-0.833517	0.96048	67	28
hsa-miR-4473	123.575	-0.823696	0.886344	183	77
hsa-miR-3139	25.6668	-0.82271	1.04149	38	16
hsa-miR-4677-3p	30.4254	-0.818708	1.01209	45	19
hsa-miR-4763-3p	17.592	-0.81579	1.12226	26	11
hsa-miR-4766-3p	79.8851	-0.813569	0.908806	118	50
hsa-miR-374a-3p	1280.76	-0.809698	0.844787	1890	803
hsa-miR-3065-3p	263.017	-0.808374	0.861247	388	165
hsa-miR-1255a	123.723	-0.797175	0.88352	182	78
hsa-miR-941	895.341	-0.790972	0.844571	1315	566
hsa-miR-3611	177.079	-0.789796	0.869518	260	112
hsa-miR-19b-1-5p	1104.87	-0.789193	0.843204	1622	699
hsa-miR-548b-3p	306.571	-0.788651	0.856289	450	194
hsa-miR-545-5p	908.323	-0.787827	0.844163	1333	575
hsa-miR-550a-5p	767.155	-0.781432	0.844652	1124	487
hsa-miR-4474-3p	51.913	-0.778316	0.940783	76	33
hsa-miR-7-5p	22176.2	-0.772806	0.836703	32420	14131
hsa-miR-10b-5p	234720	-0.768666	0.836054	342780	149838
hsa-miR-324-5p	42699.6	-0.767751	0.83607	62343	27269
hsa-miR-376a-5p	12581.8	-0.76291	0.835901	18347	8052
hsa-miR-590-5p	16043.8	-0.756354	0.835149	23356	10297
hsa-miR-1909-3p	23.3614	-0.755355	1.05393	34	15
hsa-miR-576-3p	103.974	-0.747098	0.887114	151	67
hsa-miR-378a-5p	1560.19	-0.745665	0.837336	2265	1006
hsa-miR-29b-2-5p	156.035	-0.73675	0.868667	226	101
hsa-miR-1301	9235.8	-0.731836	0.832962	13360	5991
hsa-miR-378c	187.619	-0.726195	0.861739	271	122
hsa-miR-4654	35.3319	-0.723646	0.98186	51	23
hsa-miR-758-5p	205.359	-0.718147	0.858444	296	134
hsa-miR-140-3p	21458.4	-0.717317	0.831205	30923	14007
hsa-miR-3944-5p	22.93	-0.712286	1.05434	33	15
hsa-miR-19a-3p	65490	-0.710193	0.830343	94199	42880
hsa-miR-301a-5p	664.106	-0.709269	0.838737	955	435
hsa-miR-181c-3p	1878.25	-0.707913	0.833077	2700	1231
hsa-miR-200b-3p	24.3723	-0.704066	1.04169	35	16
hsa-miR-9-5p	36024.2	-0.702913	0.829722	51717	23661
hsa-miR-378i	41.1013	-0.702538	0.960266	59	27
hsa-miR-378d	16.729	-0.700313	1.12596	24	11
hsa-miR-501-3p	1464.08	-0.699565	0.833149	2100	963
hsa-miR-17-3p	11856.1	-0.699383	0.829712	17005	7799
hsa-miR-92b-5p	2503.3	-0.698927	0.831471	3590	1647
hsa-miR-363-3p	113.787	-0.694692	0.877965	163	75
hsa-miR-218-5p	33409.6	-0.69143	0.828653	47818	22052
hsa-miR-660-3p	660.37	-0.69077	0.837065	945	436
hsa-miR-4639-5p	18.1714	-0.69026	1.10438	26	12
hsa-miR-3676-5p	492.797	-0.679017	0.83892	703	327
hsa-miR-584-5p	2855.12	-0.673509	0.828832	4067	1899
hsa-miR-628-3p	407.278	-0.672543	0.840758	580	271
hsa-miR-6511a-5p	89.9939	-0.667892	0.888352	128	60
hsa-let-7g-5p	17333.9	-0.667231	0.826577	24650	11560
hsa-miR-3126-3p	79.4658	-0.667041	0.896228	113	53
hsa-miR-769-5p	4306.19	-0.658886	0.826826	6110	2882
hsa-miR-3659	217.489	-0.651745	0.851047	308	146
hsa-miR-190b	113.072	-0.648783	0.87441	160	76
hsa-miR-449c-5p	43.1231	-0.647539	0.950254	61	29
hsa-miR-3620-5p	14.8551	-0.645172	1.15445	21	10
hsa-miR-548d-3p	145.235	-0.639553	0.862823	205	98
hsa-miR-5003-5p	16.2975	-0.638913	1.12851	23	11
hsa-miR-580	34.0374	-0.636183	0.980548	48	23
hsa-miR-664b-5p	17.7399	-0.633676	1.10635	25	12
hsa-miR-5094	19.1822	-0.62923	1.08719	27	13
hsa-miR-589-5p	1922.28	-0.621484	0.825199	2700	1307
hsa-miR-628-5p	331.584	-0.615691	0.839052	465	226
hsa-miR-196b-5p	211.732	-0.604327	0.847828	296	145
hsa-miR-34a-5p	913.708	-0.603308	0.826984	1277	626
hsa-miR-19b-3p	167107	-0.592353	0.81975	232844	115013
hsa-let-7f-5p	38420.1	-0.588366	0.819537	53475	26487
hsa-miR-103a-3p	345584	-0.587795	0.819354	480925	238304
hsa-miR-589-3p	543.193	-0.578615	0.829287	754	376
hsa-miR-425-5p	21343.1	-0.576297	0.818669	29607	14788
hsa-miR-556-5p	699.548	-0.574784	0.826598	970	485
hsa-miR-128	36964.1	-0.570593	0.818091	51195	25672
hsa-miR-4517	140.92	-0.567403	0.858345	195	98
hsa-miR-1226-3p	597.004	-0.562594	0.82706	825	416
hsa-miR-3115	54.3784	-0.555674	0.918877	75	38
hsa-miR-134	14696.9	-0.55386	0.816999	20260	10278
hsa-miR-3074-5p	45.7242	-0.552063	0.936798	63	32
hsa-miR-96-3p	42.8395	-0.550535	0.944284	59	30
hsa-miR-181a-3p	19855.9	-0.549467	0.816551	27338	13911
hsa-miR-93-3p	7253.94	-0.541868	0.816475	9966	5098
hsa-miR-151a-3p	19701.7	-0.539959	0.815815	27053	13857
hsa-miR-4761-5p	26.9735	-0.536309	1.01144	37	19
hsa-miR-135b-5p	12426.6	-0.533037	0.81546	17030	8765
hsa-miR-3065-5p	1027.16	-0.531353	0.820576	1407	725
hsa-miR-610	22.6464	-0.528979	1.04446	31	16
hsa-miR-5690	22.6464	-0.528979	1.04446	31	16
hsa-miR-3187-3p	1195.65	-0.525345	0.819322	1635	846
hsa-miR-25-3p	81115.3	-0.525283	0.814471	110920	57396
hsa-miR-449a	59.2849	-0.522315	0.908626	81	42
hsa-miR-577	36.6385	-0.518199	0.962344	50	26
hsa-miR-939-5p	104.146	-0.515077	0.868635	142	74
hsa-miR-548o-3p	68.95	-0.514662	0.895456	94	49
hsa-miR-16-1-3p	531.555	-0.506581	0.824068	723	379
hsa-miR-1250	40.5342	-0.498161	0.947837	55	29
hsa-miR-148b-3p	27548	-0.496925	0.812525	37366	19719
hsa-miR-660-5p	6771.25	-0.494839	0.813035	9179	4851
hsa-miR-1537	138.048	-0.492321	0.853905	187	99
hsa-miR-141-3p	2605.47	-0.489007	0.814018	3526	1871
hsa-miR-301a-3p	21199.7	-0.472251	0.810854	28551	15327
hsa-miR-548s	69.0979	-0.470085	0.892521	93	50
hsa-miR-652-3p	14382.1	-0.468658	0.810741	19349	10413
hsa-miR-4746-5p	122.761	-0.465372	0.857271	165	89
hsa-miR-576-5p	1680.14	-0.463492	0.813512	2257	1219
hsa-miR-3912	27.5529	-0.462308	1.00349	37	20
hsa-miR-4326	553.51	-0.46095	0.820496	743	402
hsa-miR-98-5p	2017.72	-0.456561	0.812458	2705	1468
hsa-miR-4741	60.4437	-0.455201	0.902821	81	44
hsa-miR-1278	68.6664	-0.454489	0.892098	92	50
hsa-miR-636	119.445	-0.453768	0.857832	160	87
hsa-miR-490-5p	360.788	-0.451744	0.825558	483	263
hsa-miR-5699	234.563	-0.451551	0.834226	314	171
hsa-miR-769-3p	1143.97	-0.448467	0.814172	1530	835
hsa-miR-18a-3p	2806.54	-0.447909	0.811059	3753	2049
hsa-miR-4742-5p	30.0061	-0.437279	0.987754	40	22
hsa-miR-29c-5p	597.385	-0.431517	0.817826	795	439
hsa-miR-1284	13.5607	-0.42278	1.16843	18	10
hsa-miR-4803	13.5607	-0.42278	1.16843	18	10
hsa-miR-3183	33.9017	-0.42278	0.968062	45	25
hsa-miR-548l	59.5807	-0.419132	0.902162	79	44
hsa-miR-4667-3p	25.679	-0.414318	1.01378	34	19
hsa-miR-551a	214.666	-0.411647	0.834106	284	159
hsa-miR-3179	31.017	-0.408773	0.980998	41	23
hsa-miR-4746-3p	43.1353	-0.407673	0.93519	57	32
hsa-miR-616-3p	36.355	-0.404858	0.957169	48	27
hsa-miR-3173-3p	24.2366	-0.404858	1.02433	32	18
hsa-miR-629-5p	4627.78	-0.4004	0.807258	6102	3443
hsa-miR-4655-5p	17.4563	-0.397905	1.09706	23	13
hsa-miR-191-3p	240.64	-0.386711	0.829818	316	180
hsa-miR-3940-5p	16.0139	-0.382138	1.11885	21	12
hsa-miR-4525	21.3519	-0.382138	1.04929	28	16
hsa-miR-154-5p	7971.62	-0.381933	0.805683	10453	5974
hsa-miR-26b-5p	46523.4	-0.381715	0.805045	61001	34868
hsa-miR-548a-3p	30.5855	-0.373149	0.981587	40	23
hsa-miR-579	340.336	-0.372445	0.821903	445	256
hsa-miR-126-3p	23225.4	-0.371582	0.804604	30360	17476
hsa-miR-876-5p	3902.98	-0.369673	0.805782	5099	2939
hsa-miR-219-5p	54.3906	-0.366978	0.908033	71	41
hsa-miR-345-3p	107.339	-0.364216	0.858264	140	81
hsa-miR-1908	879.632	-0.363394	0.810723	1147	664
hsa-miR-423-5p	64450.8	-0.359359	0.803769	83938	48728
hsa-miR-210	4509.44	-0.354362	0.804745	5864	3416
hsa-miR-3913-5p	89.4511	-0.345301	0.867727	116	68
hsa-miR-186-5p	46310.3	-0.339791	0.802776	59954	35280
hsa-miR-3192	17.0248	-0.333775	1.10072	22	13
hsa-miR-3657	34.0496	-0.333775	0.963371	44	26
hsa-miR-570-3p	113.836	-0.331512	0.853612	147	87
hsa-miR-130b-3p	45537.5	-0.323366	0.801956	58657	34912
hsa-miR-1307-3p	31596	-0.323211	0.802007	40697	24225
hsa-miR-184	603.672	-0.316715	0.811477	776	464
hsa-miR-148b-5p	917.774	-0.314607	0.80798	1179	706
hsa-miR-548w	19.4781	-0.311749	1.06698	25	15
hsa-miR-548e	243.55	-0.305597	0.825501	312	188
hsa-miR-4440	75.0275	-0.301764	0.877774	96	58
hsa-miR-19a-5p	245.571	-0.299548	0.824959	314	190
hsa-miR-4449	29.7225	-0.299148	0.983252	38	23
hsa-miR-331-5p	2238.73	-0.292182	0.803076	2856	1737
hsa-miR-3064-3p	18.0357	-0.29099	1.08461	23	14
hsa-miR-34b-5p	1464.5	-0.288232	0.804332	1866	1138
hsa-miR-106b-3p	12879	-0.287887	0.800648	16408	10009
hsa-miR-3074-3p	195.508	-0.286858	0.830539	249	152
hsa-miR-1277-3p	197.961	-0.285277	0.830103	252	154
hsa-miR-1193	14.1401	-0.285276	1.15017	18	11
hsa-miR-659-3p	14.1401	-0.285276	1.15017	18	11
hsa-miR-3661	14.1401	-0.285276	1.15017	18	11
hsa-miR-6716-3p	48.7691	-0.281052	0.915722	62	38
hsa-miR-147b	120.48	-0.277582	0.84858	153	94
hsa-miR-4747-3p	30.7334	-0.275223	0.976953	39	24
hsa-miR-340-3p	2344.26	-0.273284	0.802072	2973	1832
hsa-miR-1180	10732.8	-0.271557	0.800046	13604	8393
hsa-miR-181c-5p	14248.6	-0.266201	0.799617	18030	11165
hsa-miR-202-5p	22.9422	-0.262839	1.02965	29	18
hsa-miR-671-5p	27959.1	-0.261533	0.79922	35327	21947
hsa-miR-454-5p	448.747	-0.255917	0.812239	566	353
hsa-miR-5698	12.6977	-0.252855	1.18217	16	10
hsa-miR-4639-3p	12.6977	-0.252855	1.18217	16	10
hsa-miR-6511b-5p	25.3954	-0.252855	1.00943	32	20
hsa-miR-550a-3-5p	68.395	-0.24616	0.882844	86	54
hsa-miR-192-3p	158.29	-0.245624	0.835974	199	125
hsa-miR-126-5p	6448.07	-0.241958	0.799195	8097	5099
hsa-miR-101-3p	43124.4	-0.229383	0.797938	53936	34263
hsa-miR-1262	61.6147	-0.22686	0.891013	77	49
hsa-miR-183-3p	304.178	-0.225776	0.817483	380	242
hsa-miR-544a	359.16	-0.214008	0.814098	447	287
hsa-miR-451a	172.294	-0.207726	0.831744	214	138
hsa-miR-5581-3p	24.9639	-0.207051	1.01134	31	20
hsa-miR-624-3p	88.6004	-0.206396	0.863104	110	71
hsa-miR-1914-3p	195.816	-0.204975	0.827578	243	157
hsa-miR-449b-5p	27.4172	-0.202814	0.994018	34	22
hsa-miR-181b-3p	889.616	-0.202221	0.803739	1103	714
hsa-miR-376b-3p	25623.6	-0.199907	0.797063	31746	20583
hsa-miR-323b-5p	46.0323	-0.19822	0.919546	57	37
hsa-miR-561-3p	62.1941	-0.197713	0.889352	77	50
hsa-miR-187-5p	16.1618	-0.196271	1.10988	20	13
hsa-miR-618	254.694	-0.194511	0.820304	315	205
hsa-miR-1	34.7769	-0.193693	0.955625	43	28
hsa-miR-643	117.608	-0.184837	0.846713	145	95
hsa-miR-191-5p	38269.9	-0.181876	0.796454	47138	30947
hsa-miR-4688	30.8813	-0.178854	0.973385	38	25
hsa-miR-142-5p	43.1475	-0.17342	0.926526	53	35
hsa-miR-374b-3p	557.602	-0.169269	0.806857	684	453
hsa-miR-103a-2-5p	2365.91	-0.167976	0.798504	2901	1923
hsa-miR-215	75.0397	-0.167608	0.873472	92	61
hsa-miR-3124-5p	12.2662	-0.159746	1.19077	15	10
hsa-miR-34a-3p	14.7195	-0.159746	1.13487	18	12
hsa-miR-1909-5p	14.7195	-0.159746	1.13487	18	12
hsa-miR-4999-5p	14.7195	-0.159746	1.13487	18	12
hsa-miR-1292-3p	19.626	-0.159746	1.06073	24	16
hsa-miR-4659a-3p	68.6908	-0.159746	0.880093	84	56
hsa-miR-380-5p	235.08	-0.154728	0.821214	287	192
hsa-miR-2964a-5p	91.7809	-0.153319	0.859554	112	75
hsa-miR-4804-5p	102.605	-0.14825	0.852935	125	84
hsa-miR-455-5p	6335.1	-0.146342	0.79636	7713	5190
hsa-miR-3663-3p	1952.39	-0.143738	0.798468	2375	1601
hsa-miR-493-3p	3886.16	-0.14351	0.796906	4727	3187
hsa-miR-181d	11025.2	-0.143113	0.795877	13409	9043
hsa-miR-3176	1031.11	-0.13573	0.801085	1251	848
hsa-miR-3140-3p	46.1802	-0.13421	0.917726	56	38
hsa-miR-4425	20.6368	-0.131176	1.04879	25	17
hsa-miR-421	4909.27	-0.128524	0.796262	5942	4048
hsa-miR-95	823.747	-0.125395	0.802362	996	680
hsa-miR-3648	60.4681	-0.120751	0.890136	73	50
hsa-miR-876-3p	2446.29	-0.120469	0.797362	2953	2023
hsa-miR-224-5p	42.2845	-0.117925	0.927864	51	35
hsa-miR-132-5p	2112.35	-0.117053	0.797694	2547	1749
hsa-miR-6514-3p	13.2771	-0.115352	1.16465	16	11
hsa-miR-30d-3p	207.527	-0.114303	0.823738	250	172
hsa-miR-3200-3p	514.491	-0.110487	0.806511	619	427
hsa-miR-1277-5p	361.083	-0.107516	0.811431	434	300
hsa-miR-4645-3p	21.6477	-0.105298	1.03793	26	18
hsa-miR-194-5p	9283.15	-0.102741	0.795212	11140	7726
hsa-miR-129-1-3p	44.3063	-0.0932502	0.921853	53	37
hsa-miR-556-3p	349.544	-0.0923181	0.811747	418	292
hsa-miR-1295a	41.8531	-0.0893563	0.928692	50	35
hsa-miR-1304-3p	305.817	-0.0865361	0.814116	365	256
hsa-miR-3928	70.429	-0.0844575	0.876783	84	59
hsa-miR-146b-3p	53.6878	-0.08293	0.900834	64	45
hsa-miR-99b-3p	4515	-0.0772849	0.795553	5372	3792
hsa-miR-487a	3468.96	-0.0748381	0.795933	4124	2916
hsa-miR-3136-5p	34.4933	-0.0743541	0.954568	41	29
hsa-miR-1914-5p	54.6987	-0.073589	0.898873	65	46
hsa-miR-365b-5p	40.4107	-0.0722828	0.93289	48	34
hsa-miR-193b-5p	171.024	-0.0701942	0.829165	203	144
hsa-miR-3198	26.1227	-0.0695478	1.00018	31	22
hsa-miR-548ay-3p	32.0401	-0.0678231	0.965609	38	27
hsa-miR-2355-3p	542.808	-0.0642549	0.805275	643	458
hsa-miR-3619-3p	337.721	-0.0638216	0.812003	400	285
hsa-miR-10b-3p	7629.62	-0.0636325	0.794849	9036	6439
hsa-miR-4467	11.8347	-0.0602102	1.20078	14	10
hsa-miR-934	11.8347	-0.0602102	1.20078	14	10
hsa-miR-182-5p	4035.97	-0.0538056	0.795474	4764	3418
hsa-miR-5100	33.051	-0.0528304	0.960685	39	28
hsa-miR-301b	5263.63	-0.0504346	0.795093	6206	4463
hsa-miR-455-3p	39563.2	-0.0482715	0.794066	46612	33571
hsa-miR-629-3p	759.889	-0.0473724	0.801938	895	645
hsa-miR-107	18348	-0.0471854	0.794237	21609	15575
hsa-let-7b-5p	56487.3	-0.0394371	0.793959	66351	48081
hsa-miR-32-5p	12636.8	-0.0389635	0.794333	14841	10758
hsa-miR-183-5p	2829.59	-0.0388363	0.796013	3323	2409
hsa-miR-505-3p	17369.1	-0.0364129	0.794185	20381	14800
hsa-miR-130b-5p	4282.14	-0.0354374	0.795259	5023	3650
hsa-miR-3944-3p	28.1445	-0.0342148	0.986537	33	24
hsa-miR-96-5p	5772.95	-0.0329642	0.794876	6766	4925
hsa-miR-5001-3p	214.332	-0.0306271	0.821895	251	183
hsa-miR-29b-3p	89951.4	-0.0280999	0.793859	105249	76870
hsa-miR-5002-5p	22.2271	-0.0272954	1.03141	26	19
hsa-miR-15b-3p	5243.29	-0.0266779	0.794954	6132	4483
hsa-miR-30d-5p	23280.3	-0.0225965	0.794032	27188	19933
hsa-miR-4677-5p	16.3097	-0.0153559	1.10438	19	14
hsa-miR-4687-3p	16.3097	-0.0153559	1.10438	19	14
hsa-miR-3180-3p	95.4052	-0.0116471	0.855431	111	82
hsa-miR-624-5p	403.416	-0.00943591	0.808789	469	347
hsa-miR-877-3p	73.1781	-0.00689421	0.873223	85	63
hsa-miR-1910	106.808	-0.00541762	0.84906	124	92
hsa-miR-31-5p	177.533	-0.00389607	0.827499	206	153
hsa-miR-361-5p	22987.9	-4.5672e-06	0.793996	26638	19838
hsa-let-7i-5p	10840.1	7.31884e-05	0.794294	12561	9355
hsa-miR-3605-5p	89.0563	0.00550278	0.859611	103	77
hsa-miR-153	95.9846	0.00584031	0.855039	111	83
hsa-miR-3180	27.713	0.0101793	0.988972	32	24
hsa-miR-3173-5p	188.074	0.0123935	0.825643	217	163
hsa-miR-412	127.741	0.0199602	0.84026	147	111
hsa-miR-24-2-5p	7600.27	0.0242608	0.794581	8733	6614
hsa-miR-203a	57.4477	0.0246789	0.893624	66	50
hsa-miR-664b-3p	40.1271	0.0309379	0.933206	46	35
hsa-let-7d-5p	4355.83	0.0345604	0.795227	4987	3804
hsa-miR-16-2-3p	3009.11	0.0346768	0.795856	3445	2628
hsa-miR-381-5p	1322.04	0.0356967	0.798448	1513	1155
hsa-miR-4676-3p	14.8674	0.0381934	1.12947	17	13
hsa-miR-625-3p	397.955	0.0384371	0.809078	455	348
hsa-miR-615-5p	202.226	0.041073	0.823542	231	177
hsa-miR-362-3p	1580.28	0.0428604	0.797738	1804	1384
hsa-miR-7-1-3p	1361.75	0.0438234	0.798362	1554	1193
hsa-miR-361-3p	2718.58	0.0441903	0.79613	3102	2382
hsa-miR-423-3p	65639.2	0.0458445	0.793986	74853	57545
hsa-miR-541-5p	171.049	0.046705	0.828858	195	150
hsa-miR-92a-3p	119785	0.0473752	0.793955	136526	105069
hsa-miR-101-5p	871.701	0.048882	0.800906	993	765
hsa-miR-330-5p	1561.83	0.0539158	0.797864	1776	1373
hsa-miR-1915-3p	101.187	0.0554601	0.852136	115	89
hsa-miR-98-3p	62.5021	0.0568294	0.886092	71	55
hsa-miR-212-5p	713.942	0.0603542	0.802534	810	629
hsa-miR-148a-5p	491.215	0.0619059	0.806379	557	433
hsa-miR-3687	75.9271	0.0650412	0.870617	86	67
hsa-miR-339-3p	4819.21	0.0653237	0.79533	5458	4253
hsa-miR-3620-3p	68.9989	0.0705519	0.877945	78	61
hsa-miR-4664-5p	154.887	0.0720376	0.832601	175	137
hsa-miR-28-3p	5794.96	0.0791181	0.795271	6531	5138
hsa-miR-887	9325.36	0.0812077	0.794898	10502	8274
hsa-miR-10a-5p	4262.71	0.0850408	0.795724	4794	3787
hsa-miR-539-3p	1164.93	0.0938674	0.799639	1306	1038
hsa-miR-374a-5p	40695.9	0.0940543	0.794568	45621	36264
hsa-miR-616-5p	79.5392	0.0992304	0.867604	89	71
hsa-miR-598	6251.84	0.0994147	0.795474	6995	5581
hsa-miR-3177-3p	305.742	0.100121	0.81421	342	273
hsa-miR-504	374.889	0.102427	0.810649	419	335
hsa-miR-33a-3p	1053.65	0.103901	0.800339	1177	942
hsa-miR-545-3p	283.515	0.11012	0.815882	316	254
hsa-miR-374c-5p	110.433	0.112059	0.848002	123	99
hsa-miR-15a-5p	133641	0.115647	0.794815	148657	119949
hsa-miR-149-5p	9191.07	0.115862	0.795437	10223	8250
hsa-miR-483-3p	23.3859	0.117094	1.02098	26	21
hsa-miR-548ar-3p	18.9109	0.120362	1.06722	21	17
hsa-miR-16-5p	350945	0.128569	0.795032	388559	316343
hsa-miR-4685-3p	24.3968	0.129761	1.01276	27	22
hsa-miR-708-5p	295.794	0.132765	0.815406	327	267
hsa-miR-484	48180.4	0.138377	0.795344	53155	43571
hsa-miR-3175	15.4468	0.145109	1.11903	17	14
hsa-miR-3619-5p	800.347	0.147682	0.802984	880	726
hsa-miR-138-5p	7253.8	0.148618	0.796283	7973	6582
hsa-miR-30e-5p	19131.4	0.155176	0.795917	20978	17397
hsa-miR-3605-3p	465.141	0.155377	0.808556	510	423
hsa-miR-1185-1-3p	4869.7	0.157089	0.796892	5336	4431
hsa-miR-342-3p	18272.4	0.158874	0.796022	20009	16636
hsa-miR-4532	109.718	0.162182	0.849204	120	100
hsa-miR-3130-3p	27.4294	0.162182	0.991534	30	25
hsa-miR-181a-2-3p	2962.52	0.163161	0.797843	3239	2701
hsa-miR-409-5p	3750.33	0.164713	0.797453	4098	3421
hsa-miR-196a-5p	12973.5	0.16879	0.796408	14155	11850
hsa-miR-33b-3p	419.097	0.170366	0.810323	457	383
hsa-miR-2467-5p	53.4164	0.181945	0.902271	58	49
hsa-miR-3127-3p	71.8958	0.184209	0.876373	78	66
hsa-miR-15b-5p	88498.5	0.194557	0.796731	95646	81514
hsa-miR-1286	323.248	0.197302	0.815239	349	298
hsa-miR-218-1-3p	422.721	0.199656	0.810996	456	390
hsa-miR-3157-3p	12.9935	0.202824	1.17032	14	12
hsa-miR-3165	19.4903	0.202824	1.06107	21	18
hsa-miR-6511a-3p	356.459	0.210338	0.81392	383	330
hsa-miR-339-5p	21689.7	0.215955	0.797616	23256	20116
hsa-miR-26b-3p	386.206	0.223058	0.813043	413	359
hsa-miR-485-5p	916.067	0.22476	0.804193	979	852
hsa-miR-770-5p	518.458	0.22996	0.809358	553	483
hsa-miR-499a-5p	74.0655	0.22996	0.87527	79	69
hsa-miR-3677-5p	45.0458	0.232572	0.92165	48	42
hsa-miR-376a-3p	57405.6	0.232626	0.798017	61169	53525
hsa-miR-320b	3612.66	0.243388	0.799968	3834	3380
hsa-miR-99b-5p	48392.9	0.249075	0.798642	51248	45358
hsa-miR-935	139.76	0.249186	0.84041	148	131
hsa-miR-379-5p	10732.6	0.252062	0.799192	11353	10069
hsa-miR-3127-5p	67.1373	0.252749	0.883508	71	63
hsa-miR-3130-5p	161.852	0.255291	0.835031	171	152
hsa-miR-374b-5p	24614.2	0.256662	0.799055	25992	23126
hsa-miR-4742-3p	35.0849	0.260157	0.95442	37	33
hsa-miR-4783-3p	26.5664	0.261718	0.999046	28	25
hsa-miR-3158-5p	62.6622	0.263465	0.889569	66	59
hsa-miR-10a-3p	279.817	0.269938	0.820489	294	264
hsa-miR-376b-5p	1343.93	0.27003	0.803797	1412	1268
hsa-miR-3157-5p	113.342	0.271866	0.850633	119	107
hsa-miR-494	12732.7	0.274699	0.800082	13354	12031
hsa-miR-1227-3p	121.429	0.282022	0.847691	127	115
hsa-miR-29c-3p	3066.92	0.285819	0.802036	3203	2908
hsa-miR-135a-5p	84.3222	0.287713	0.868086	88	80
hsa-miR-140-5p	7101.69	0.287867	0.801018	7411	6738
hsa-miR-432-5p	8002.82	0.288299	0.800943	8350	7594
hsa-miR-497-5p	159.115	0.288582	0.836868	166	151
hsa-miR-433	2714.63	0.289596	0.802454	2831	2577
hsa-miR-28-5p	15243.9	0.292464	0.800772	15880	14484
hsa-miR-877-5p	1237.85	0.297543	0.805422	1287	1178
hsa-miR-889	2022.75	0.297625	0.803561	2103	1925
hsa-miR-1248	34.6535	0.299686	0.957295	36	33
hsa-miR-744-3p	553.013	0.301968	0.811534	574	527
hsa-miR-873-5p	7051.6	0.306328	0.801857	7307	6729
hsa-miR-3676-3p	1640.57	0.309384	0.804782	1698	1567
hsa-let-7f-2-3p	187.999	0.317157	0.832604	194	180
hsa-miR-376c-5p	1550.64	0.322256	0.805601	1597	1487
hsa-miR-23a-3p	452363	0.325029	0.801918	465389	434168
hsa-miR-3160-3p	14.5838	0.32568	1.1381	15	14
hsa-miR-186-3p	1015.96	0.328047	0.807889	1044	976
hsa-miR-196a-3p	284.168	0.328149	0.822722	292	273
hsa-miR-582-5p	30.1785	0.329001	0.979238	31	29
hsa-miR-129-5p	213.271	0.329909	0.829557	219	205
hsa-miR-496	810.343	0.330256	0.809471	832	779
hsa-miR-4748	15.5947	0.332107	1.11959	16	15
hsa-miR-375	142.374	0.333424	0.843027	146	137
hsa-miR-29a-3p	116893	0.334489	0.802428	119821	112518
hsa-miR-124-3p	149.45	0.337753	0.84134	153	144
hsa-miR-320a	138220	0.343799	0.802896	141172	133426
hsa-miR-1185-2-3p	895.849	0.352214	0.809883	912	867
hsa-miR-151a-5p	13548.3	0.359973	0.804146	13751	13143
hsa-miR-3615	493.272	0.363313	0.815793	500	479
hsa-miR-937-3p	144.112	0.364675	0.844007	146	140
hsa-miR-744-5p	33868.3	0.364676	0.804139	34312	32902
hsa-miR-24-3p	465393	0.369278	0.80423	470643	452745
hsa-miR-323a-3p	5936.35	0.369842	0.805244	6002	5776
hsa-miR-136-3p	6177.94	0.370358	0.805233	6245	6012
hsa-let-7a-3p	3903.9	0.371189	0.805835	3945	3800
hsa-miR-345-5p	36410.2	0.37762	0.804846	36701	35510
hsa-miR-3660	31.7687	0.379413	0.972922	32	31
hsa-miR-3158-3p	195.667	0.380593	0.834456	197	191
hsa-miR-431-3p	1659.78	0.382251	0.808492	1670	1621
hsa-miR-30e-3p	1574.15	0.38361	0.808761	1583	1538
hsa-miR-1228-5p	36.8231	0.385688	0.951843	37	36
hsa-miR-335-5p	3217.8	0.395346	0.807489	3221	3155
hsa-miR-1915-5p	56.0298	0.399221	0.904904	56	55
hsa-miR-376c-3p	85119.9	0.404367	0.806268	84902	83684
hsa-miR-3909	241.884	0.407145	0.83029	241	238
hsa-miR-377-5p	586.297	0.407819	0.816358	584	577
hsa-miR-338-3p	401.023	0.41068	0.821082	399	395
hsa-miR-125a-3p	2895.42	0.416656	0.808968	2874	2857
hsa-miR-197-3p	19155.2	0.416995	0.807273	19011	18903
hsa-miR-130a-3p	173116	0.418232	0.807078	171728	170899
hsa-miR-758-3p	5144.47	0.41983	0.80828	5100	5081
hsa-miR-6511b-3p	335.032	0.420864	0.824506	332	331
hsa-miR-4689	14.1523	0.425216	1.1497	14	14
hsa-miR-3681-5p	14.1523	0.425216	1.1497	14	14
hsa-miR-34b-3p	164.773	0.425216	0.842269	163	163
hsa-miR-182-3p	82.892	0.425216	0.875366	82	82
hsa-miR-1306-5p	1469.98	0.434148	0.812009	1449	1458
hsa-miR-550a-3p	801.491	0.434318	0.815312	790	795
hsa-miR-431-5p	10829.7	0.439365	0.808919	10653	10758
hsa-miR-181a-5p	366315	0.440616	0.808477	360157	364023
hsa-miR-151b	298.074	0.449711	0.828377	292	297
hsa-miR-3613-3p	185.287	0.456752	0.840362	181	185
hsa-miR-597	221.247	0.458231	0.835515	216	221
hsa-miR-6515-3p	80.0073	0.461742	0.879656	78	80
hsa-miR-4488	459.826	0.463351	0.822509	448	460
hsa-let-7e-3p	798.631	0.463641	0.817229	778	799
hsa-miR-323b-3p	1618.95	0.47489	0.814329	1570	1625
hsa-miR-4643	58.7789	0.474969	0.904314	57	59
hsa-miR-1197	699.86	0.477455	0.819173	678	703
hsa-miR-365b-3p	1367.09	0.481925	0.81547	1322	1375
hsa-miR-642a-5p	116.115	0.488226	0.860141	112	117
hsa-miR-26a-1-3p	135.901	0.489825	0.853348	131	137
hsa-miR-409-3p	14597.6	0.490379	0.812238	14068	14718
hsa-miR-602	20.797	0.495605	1.0554	20	21
hsa-miR-654-5p	1448.71	0.49595	0.816216	1393	1463
hsa-miR-376a-2-5p	1934.41	0.498633	0.815411	1858	1955
hsa-miR-365a-5p	39.5722	0.499217	0.947784	38	40
hsa-miR-27a-5p	7063.66	0.50213	0.813502	6775	7146
hsa-miR-21-5p	787954	0.503684	0.812807	755276	797495
hsa-miR-221-3p	225516	0.504381	0.812876	216102	228292
hsa-miR-195-5p	165.944	0.504651	0.846941	159	168
hsa-miR-4707-3p	836.082	0.511084	0.820197	799	848
hsa-miR-125a-5p	104895	0.51238	0.813491	100190	106430
hsa-miR-192-5p	5510.74	0.514032	0.814601	5260	5594
hsa-miR-548v	31.4851	0.518326	0.980564	30	32
hsa-miR-381-3p	15342.2	0.522593	0.814571	14593	15612
hsa-miR-296-3p	6195.87	0.529374	0.815633	5877	6317
hsa-miR-664a-5p	83.3358	0.530826	0.881163	79	85
hsa-miR-1260a	1482.43	0.533084	0.818846	1404	1513
hsa-miR-148a-3p	20340.1	0.536381	0.815524	19238	20779
hsa-miR-766-3p	3192.35	0.538299	0.81718	3017	3263
hsa-miR-33a-5p	21275.6	0.542294	0.815966	20074	21771
hsa-let-7a-5p	344642	0.542873	0.815759	325100	352725
hsa-miR-320c	1119.63	0.543213	0.82086	1056	1146
hsa-miR-2355-5p	186.605	0.543213	0.84591	176	191
hsa-miR-30c-2-3p	60.517	0.546523	0.905992	57	62
hsa-miR-320d	240.046	0.547551	0.8396	226	246
hsa-miR-26a-5p	211826	0.551049	0.816407	199144	217294
hsa-miR-337-5p	12719.6	0.561428	0.817647	11907	13086
hsa-miR-34c-3p	172.022	0.561905	0.849773	161	177
hsa-miR-1185-5p	1021.31	0.569173	0.823369	953	1053
hsa-miR-1294	19.3546	0.577219	1.07528	18	20
hsa-miR-4749-5p	29.0319	0.577219	0.996689	27	30
hsa-miR-655	2466.7	0.577281	0.820774	2294	2549
hsa-miR-487b	17099.7	0.579476	0.818987	15888	17681
hsa-miR-320e	47.3756	0.580494	0.93163	44	49
hsa-miR-181b-5p	207706	0.587345	0.819328	192358	215237
hsa-miR-380-3p	2094.08	0.589006	0.822138	1938	2171
hsa-miR-3910	71.3531	0.590275	0.895801	66	74
hsa-miR-4638-3p	17.3328	0.595141	1.10244	16	18
hsa-miR-324-3p	13215.6	0.595599	0.820414	12197	13726
hsa-miR-377-3p	12629.9	0.595689	0.820441	11656	13118
hsa-miR-532-3p	3097.25	0.600244	0.822197	2853	3221
hsa-miR-22-3p	175889	0.600672	0.820444	161989	182938
hsa-miR-92a-1-5p	385.514	0.600999	0.834976	355	401
hsa-miR-34c-5p	2240.29	0.60212	0.823049	2062	2331
hsa-miR-933	41.3103	0.603553	0.948626	38	43
hsa-miR-425-3p	2357.88	0.608999	0.823502	2164	2458
hsa-miR-493-5p	10254.6	0.610363	0.82178	9406	10694
hsa-miR-4706	39.2886	0.612843	0.955386	36	41
hsa-miR-1260b	425.098	0.616005	0.834864	389	444
hsa-miR-365a-3p	1367.74	0.617139	0.825915	1251	1429
hsa-miR-1234-3p	15.3111	0.617861	1.1359	14	16
hsa-miR-338-5p	38.2777	0.617861	0.959018	35	40
hsa-miR-26a-2-3p	473.349	0.627868	0.834526	431	496
hsa-miR-4523	28.6004	0.631667	1.00239	26	30
hsa-miR-369-5p	3722.68	0.631808	0.824587	3384	3905
hsa-miR-188-5p	6239.82	0.634379	0.824205	5666	6550
hsa-miR-222-3p	142000	0.637476	0.823619	128773	149184
hsa-miR-155-5p	96.0579	0.640484	0.880511	87	101
hsa-miR-154-3p	6465.81	0.644572	0.825071	5846	6806
hsa-miR-4787-3p	98.6591	0.649922	0.879795	89	104
hsa-miR-874	768.192	0.660099	0.832827	690	812
hsa-miR-152	1095.67	0.662832	0.830916	983	1159
hsa-miR-543	8701.93	0.664073	0.826598	7803	9208
hsa-miR-3129-5p	35.8245	0.673144	0.971445	32	38
hsa-miR-1229-3p	135.642	0.676278	0.867237	121	144
hsa-miR-27b-3p	36614.7	0.677365	0.827327	32647	38882
hsa-miR-4763-5p	29.1798	0.678973	1.00218	26	31
hsa-miR-146a-5p	2905.74	0.689928	0.830245	2577	3096
hsa-miR-369-3p	10653.6	0.698174	0.829635	9415	11376
hsa-miR-122-5p	37.4147	0.70275	0.967793	33	40
hsa-miR-4284	37.4147	0.70275	0.967793	33	40
hsa-miR-450a-5p	6420.52	0.710951	0.831187	5643	6879
hsa-miR-410	7192.96	0.713121	0.831302	6316	7711
hsa-miR-30a-5p	6619.76	0.714992	0.831548	5808	7100
hsa-miR-149-3p	107.19	0.716117	0.880995	94	115
hsa-miR-99a-5p	11801.5	0.723821	0.832033	10315	12687
hsa-miR-4423-3p	92.8896	0.729222	0.889636	81	100
hsa-miR-6515-5p	19.5025	0.73007	1.08269	17	21
hsa-miR-22-5p	4610.84	0.73248	0.833598	4015	4968
hsa-miR-185-3p	468.639	0.73293	0.844089	408	505
hsa-miR-127-3p	52613.4	0.743606	0.833606	45594	56853
hsa-miR-92b-3p	23872.4	0.745996	0.833967	20666	25812
hsa-miR-3117-3p	73.9665	0.747144	0.905402	64	80
hsa-let-7c	7278.93	0.749754	0.83489	6291	7878
hsa-miR-190a	2012.43	0.756762	0.837543	1734	2182
hsa-miR-1271-5p	1803.83	0.763064	0.838482	1550	1959
hsa-miR-561-5p	126.988	0.765556	0.877792	109	138
hsa-miR-329	8191.97	0.766715	0.836498	7028	8905
hsa-miR-125b-5p	152847	0.768021	0.836002	131055	166207
hsa-miR-671-3p	987.304	0.769479	0.841607	846	1074
hsa-miR-30c-5p	28107.6	0.772314	0.836593	24055	30598
hsa-miR-625-5p	1664.44	0.774658	0.839895	1423	1813
hsa-miR-3940-3p	110.087	0.777518	0.885209	94	120
hsa-let-7d-3p	522.844	0.784901	0.847997	445	571
hsa-miR-30b-3p	154.442	0.792672	0.872987	131	169
hsa-miR-127-5p	2704.11	0.795322	0.84094	2291	2961
hsa-miR-5090	60.2457	0.797185	0.925372	51	66
hsa-miR-382-3p	849.653	0.798004	0.845568	719	931
hsa-miR-542-5p	2072.5	0.806836	0.842717	1747	2276
hsa-let-7g-3p	105.612	0.807463	0.88999	89	116
hsa-miR-129-2-3p	492.518	0.807732	0.851128	415	541
hsa-miR-30a-3p	471.721	0.821874	0.85303	395	520
hsa-miR-199b-5p	17238.5	0.824656	0.842257	14417	19016
hsa-miR-1249	1221.86	0.83102	0.847001	1019	1350
hsa-miR-100-5p	75819.8	0.832358	0.842815	63194	83799
hsa-miR-3679-5p	386.339	0.832391	0.856592	322	427
hsa-miR-664a-3p	459.159	0.836471	0.854822	382	508
hsa-miR-30b-5p	18803.7	0.841336	0.843708	15610	20829
hsa-miR-30c-1-3p	213.689	0.846353	0.869054	177	237
hsa-miR-323a-5p	444.144	0.857883	0.857412	366	494
hsa-miR-132-3p	18568.5	0.872464	0.847226	15202	20727
hsa-miR-495-5p	358.91	0.886442	0.8631	292	402
hsa-miR-4443	85.3942	0.901654	0.910678	69	96
hsa-miR-379-3p	1734.47	0.904001	0.853648	1400	1951
hsa-miR-197-5p	174.98	0.907716	0.880556	141	197
hsa-miR-411-3p	3424.32	0.909594	0.852488	2757	3857
hsa-miR-4690-3p	18.6395	0.910642	1.10622	15	21
hsa-miR-212-3p	1986.19	0.911157	0.853777	1598	2238
hsa-miR-3129-3p	169.346	0.915181	0.882357	136	191
hsa-miR-23a-5p	2613.61	0.922513	0.854363	2092	2953
hsa-miR-23b-3p	25018.3	0.930356	0.853402	19954	28320
hsa-miR-299-5p	8606.36	0.935883	0.854668	6847	9755
hsa-miR-337-3p	5517.94	0.944365	0.856001	4373	6267
hsa-miR-24-1-5p	563.981	0.953983	0.865374	445	642
hsa-miR-299-3p	2540.74	0.958056	0.858686	2001	2895
hsa-miR-3684	25.4321	0.961268	1.04769	20	29
hsa-miR-450b-5p	707.488	0.978468	0.866331	552	810
hsa-miR-221-5p	1734.19	0.981778	0.862397	1351	1987
hsa-miR-615-3p	5508.23	0.98843	0.861139	4278	6321
hsa-miR-495-3p	15096.7	0.988604	0.860564	11724	17325
hsa-miR-138-1-3p	123.696	0.99	0.901375	96	142
hsa-miR-188-3p	126.297	0.990415	0.900635	98	145
hsa-miR-2277-3p	179.331	0.992775	0.889247	139	206
hsa-miR-4423-5p	127.888	0.995531	0.900677	99	147
hsa-miR-335-3p	586.553	1.00059	0.870408	453	675
hsa-let-7e-5p	46049.7	1.00062	0.86176	35564	52994
hsa-miR-485-3p	4544.49	1.00908	0.863788	3496	5240
hsa-miR-4662a-5p	36.4161	1.01018	0.997571	28	42
hsa-miR-2277-5p	58.8155	1.02083	0.948828	45	68
hsa-miR-1268b	490.902	1.02422	0.874888	375	568
hsa-miR-133a	43.2086	1.02468	0.97871	33	50
hsa-miR-432-3p	255.64	1.02734	0.884777	195	296
hsa-miR-296-5p	8236.04	1.035	0.866401	6260	9553
hsa-miR-4458	29.192	1.05325	1.03314	22	34
hsa-miR-137	694.408	1.07096	0.877473	519	812
hsa-miR-668	61.5646	1.07158	0.950705	46	72
hsa-miR-193a-3p	4793.56	1.0803	0.87239	3567	5617
hsa-miR-656	900.514	1.09649	0.878945	665	1059
hsa-miR-125b-1-3p	2225.93	1.09878	0.875898	1642	2619
hsa-miR-1296	5502.26	1.10235	0.874996	4052	6479
hsa-miR-99a-3p	410.155	1.10269	0.886375	302	483
hsa-miR-2682-3p	51.7394	1.10803	0.96946	38	61
hsa-miR-4747-5p	44.9468	1.10874	0.983327	33	53
hsa-miR-542-3p	1391.35	1.12642	0.880711	1013	1647
hsa-miR-4254	19.3668	1.14142	1.1183	14	23
hsa-miR-4749-3p	19.3668	1.14142	1.1183	14	23
hsa-miR-125b-2-3p	374.91	1.1493	0.893291	270	446
hsa-miR-15a-3p	399.048	1.15209	0.89284	287	475
hsa-miR-136-5p	16198	1.15835	0.88148	11615	19307
hsa-miR-411-5p	10141.5	1.16413	0.882404	7252	12103
hsa-miR-382-5p	7410.66	1.17367	0.883811	5275	8862
hsa-miR-4484	58.8278	1.21741	0.970873	41	71
hsa-miR-1343	370.324	1.25031	0.906334	254	450
hsa-miR-760	1734.41	1.25825	0.897014	1185	2111
hsa-miR-27b-5p	444.339	1.26896	0.906578	302	542
hsa-miR-27a-3p	390843	1.29234	0.898746	262608	479005
hsa-miR-3154	35.8489	1.29968	1.03089	24	44
hsa-miR-370	18584.6	1.32997	0.904051	12257	22948
hsa-let-7b-3p	382.787	1.33363	0.916873	252	473
hsa-miR-326	5875.38	1.36027	0.908714	3817	7298
hsa-miR-654-3p	10255.9	1.37681	0.910673	6608	12780
hsa-miR-4485	71.4142	1.37739	0.976486	46	89
hsa-miR-6087	80.9559	1.38299	0.969501	52	101
hsa-miR-100-3p	792.941	1.39211	0.918324	507	991
hsa-miR-199a-3p	219309	1.39802	0.913146	139809	274397
hsa-miR-1237-3p	50.3092	1.40249	1.00682	32	63
hsa-miR-199b-3p	108615	1.41048	0.914889	68809	136220
hsa-miR-450a-3p	155.267	1.41783	0.94632	98	195
hsa-miR-4286	31.8054	1.42521	1.06183	20	40
hsa-miR-146a-3p	42.5058	1.47966	1.0332	26	54
hsa-miR-584-3p	79.2299	1.49846	0.985886	48	101
hsa-miR-1307-5p	2493.45	1.50962	0.930594	1502	3185
hsa-miR-1913	58.5564	1.52475	1.00981	35	75
hsa-miR-214-3p	239856	1.55268	0.934712	141315	308738
hsa-miR-331-3p	6649.66	1.56642	0.937338	3890	8580
hsa-let-7a-2-3p	372.036	1.58991	0.952583	215	482
hsa-miR-4466	198.241	1.61626	0.967167	113	258
hsa-miR-199a-5p	232924	1.62504	0.944978	132161	303591
hsa-miR-940	2168.41	1.64117	0.949395	1220	2834
hsa-miR-665	772.759	1.67101	0.957501	428	1015
hsa-miR-222-5p	2997.42	1.70334	0.957811	1632	3958
hsa-miR-193b-3p	2678.42	1.70375	0.958054	1458	3537
hsa-miR-1246	194.21	1.71659	0.981723	105	257
hsa-let-7i-3p	170.208	1.7376	0.988028	91	226
hsa-miR-214-5p	21671	1.7661	0.9655	11411	28905
hsa-miR-1228-3p	85.6154	1.81127	1.02485	44	115
hsa-miR-328	3946.6	1.9602	0.994859	1870	5419
hsa-miR-145-5p	52616.5	1.96297	0.994204	24893	72275
hsa-miR-143-3p	61299.6	2.00426	1.00026	28346	84690
hsa-miR-574-5p	343.965	2.01625	1.01506	158	476
hsa-miR-23b-5p	225.805	2.09964	1.03415	99	316
hsa-miR-3943	57.1385	2.10328	1.09311	25	80
hsa-miR-205-5p	90.7065	2.22699	1.08259	37	129
hsa-miR-2114-5p	59.0246	2.23257	1.10991	24	84
hsa-miR-1275	580.765	2.40313	1.0665	214	843
hsa-miR-33b-5p	817.911	2.41674	1.06627	299	1189
hsa-miR-503-3p	754.521	2.6944	1.1071	234	1128
hsa-miR-21-3p	9411.06	2.76745	1.11189	2793	14163
hsa-miR-145-3p	1412.48	2.82837	1.12341	404	2137
hsa-miR-574-3p	2174.73	2.83107	1.1226	621	3291
hsa-miR-424-5p	96843.7	2.91363	1.13212	26296	147564
hsa-miR-503-5p	32967.7	3.12525	1.16179	7856	51050
hsa-miR-424-3p	6838.12	3.2921	1.18534	1468	10709
hsa-miR-143-5p	2056.16	3.40137	1.20198	412	3242
