# Supplementary material for: The role of miR-17-92 in the miRegulatory landscape of Ewing sarcoma
Source: Oncotarget. 2016 Dec 22;8(7):10980–93. doi: 10.18632/oncotarget.14091 (PMC5355239; doi:10.18632/oncotarget.14091)
Supplement: Supplementary file 3 [file oncotarget-08-10980-s003.xlsx]

## Sheet: Colums explanation
ClusterID	ClusterID	unique ID for the cluster
Chromosome	Chromosome	chromosome on which the cluster resides
Strand	Strand	orientation in which the cluster resides
ClusterSequence	ClusterSequence	sequence of the cluster
ClusterStart	ClusterStart	beginning coordinate on the chromosome of the cluster
ClusterEnd	ClusterEnd	ending coordinate on the chromosome of the cluster
ReadCount	ReadCount	number of reads that overlap the cluster by at least 1 nucleotide
ModeLocation	ModeLocation	coordinate of the location with the highest signal / (signal + background) value
ModeScore	ModeScore	score of the highest signal / (signal + background) value
ConversionLocationCount	ConversionLocationCount	number of unique location where at least 1 conversion occurred
ConversionEventCount	ConversionEventCount	total number of conversions that occurred within the cluster
NonConversionEventCount	NonConversionEventCount	total number of possible conversion events that did not occur
TranscriptLocation	TranscriptLocation	only clusters in 3'UTRs were used
TranscriptID	TranscriptID	eneseml ENST
GeneName	GeneName	HGNC
SiteStart	SiteStart	beginning coordinate on the chromosome of the seed-match
SiteEnd	SiteEnd	ending coordinate on the chromosome of the seed-match
SeedSequence	SeedSequence	seed-match sequence
SeedType	SeedType	seed-match type (i.e. 7mer1A
miRNAs	miRNAs	all miRNA names that matched with the given seed-match
Further explanations of PARalyzer can be found here: https://ohlerlab.mdc-berlin.de/software/PARalyzer_85/
All coordinates are hg19 based

## Sheet: Exp1(L1, no dox)
ClusterID	Chromosome	Strand	ClusterSequence	ClusterStart	ClusterEnd	ReadCount	ModeLocation	ModeScore	ConversionLocationCount	ConversionEventCount	NonConversionEventCount	TranscriptLocation	TranscriptID	GeneName	SiteStart	SiteEnd	SeedSequence	SeedType	miRNAs
G1557.1	chr1	+	GTGGGAACTTAGAACCAGACA	100547913	100547933	30	100547920	0.631378	1	30	60	utr3	ENSE00001451949	HIAT1	100547920##100547923##100547926	100547927##100547930##100547932	TTCTAAGT##TGGTTCTA##TCTGGTT	8mer##7mer1A##6mer1A	hsa-miR-4263##hsa-miR-182-3p##hsa-miR-29b-1-5p
G4783.1	chr1	-	AGTATATGCCCTATTTTTTTTAACTGA	100661158	100661184	12	100661178	0.88111	1	12	144	utr3	ENSE00001451905	DBT	100661174	100661180	GGGCATA	7mer	hsa-miR-3945
G1562.1	chr1	+	TAAATTAATCTCACTTTGAATA	100757209	100757230	30	100757217	0.774175	1	30	240	utr3	ENSE00001196477	RTCD1	100757221##100757222	100757228##100757228	TCAAAGTG##TCAAAGT	7mer1A##6mer1A	hsa-miR-520h;hsa-miR-520g##hsa-miR-3973
G1564.1	chr1	+	TGGTTAATGACTACTATAAA	100984006	100984025	17	100984014	0.772943	1	17	102	utr3	ENSE00001732967	CDC14A	100984016	100984022	TAGTAGT	6mer1A	hsa-miR-1244
G1565.1	chr1	+	TTAGATTTTCCTGCTGTTTGCTACCAAAAA	100984247	100984276	8	100984260	0.788302	1	8	88	utr3	ENSE00001732967	CDC14A	100984264	100984270	TAGCAAA	6mer1A	hsa-miR-548p
G1566.1	chr1	+	CTGGAACCTACTATGAAAATGAA	100984890	100984912	41	100984896	0.835404	1	41	164	utr3	ENSE00001732967	CDC14A	100984901	100984907	TTCATAG	6mer1A	hsa-miR-376a-3p;hsa-miR-376b
G4789.1	chr1	-	CCTCTTATGATTCCTCTAGCAGATA	101337967	101337991	64	101337984	0.729884	1	64	512	utr3	ENSE00001944418	EXTL2	101337974##101337979	101337981##101337985	TAGAGGAA##GAATCAT	7mer1A##7mer	hsa-miR-3125;hsa-miR-3916##hsa-miR-15b-3p
G4790.1	chr1	-	ATGCAGTCAGATTGTAAAAA	101338075	101338094	29	101338094	0.975212	1	29	116	utr3	ENSE00001944418	EXTL2	101338084##101338086##101338088	101338090##101338092##101338094	TCTGACT##TGACTGC##ACTGCAT	6mer1A##6mer1A##7mer	hsa-miR-345-5p##hsa-miR-5002-3p##hsa-miR-217
G4791.1	chr1	-	TCTGACCTTGAGAATGTACATTA	101338705	101338727	8	101338720	0.813777	1	8	56	utr3	ENSE00001944418	EXTL2	101338715	101338722	TCTCAAGG	8mer	hsa-miR-513c-5p
G4802.1	chr1	-	CTCTGATGCGGTGCTGTACA	102269265	102269284	27	102269284	0.896423	1	27	135	utr3	ENSE00001732796	OLFM3	102269276	102269282	GCATCAG	7mer	hsa-miR-4711-5p
G140.1	chr1	+	AGAACCTTGGACATTTTGCTGCTAAAGA	10240396	10240423	97	10240411	0.639165	1	97	551	utr3	ENSE00001889590	UBE4B	10240410##10240411##10240412##10240413##10240413##10240414##10240414##10240415	10240416##10240417##10240419##10240420##10240420##10240420##10240421##10240422	AGCAAAA##CAGCAAA##AGCAGCAA##TAGCAGCA##TAGCAGCA##TAGCAGC##TTAGCAGC##TTTAGCAG	7mer##7mer##8mer##7mer1A##8mer##6mer1A##7mer1A##7mer1A	hsa-miR-548p##hsa-miR-545-3p##hsa-miR-424-5p##hsa-miR-16-5p;hsa-miR-195-5p;hsa-miR-497-5p;hsa-miR-15a-5p;hsa-miR-15b-5p;hsa-miR-424-5p##hsa-miR-4524b-5p;hsa-miR-4524a-5p##hsa-miR-646;hsa-miR-503##hsa-miR-4524b-5p;hsa-miR-4524a-5p##hsa-miR-374b-3p
G142.1	chr1	+	GGCAGTGTGAAGAGCCAGAGA	10365924	10365944	17	10365940	0.871231	1	17	17	utr3	ENSE00001472763	KIF1B	10365935	10365941	TGGCTCT	6mer1A	hsa-miR-760
G144.1	chr1	+	GCTTGAACCACTTTTGATTGTGAAA	10368416	10368440	45	10368428	0.693264	2	46	359	utr3	ENSE00001472763	KIF1B	10368434	10368440	TTCACAA	6mer1A	hsa-miR-513b
G147.1	chr1	+	AGATTCATGATGCTGCTGCTCCCAGA	10440777	10440802	30	10440787	0.782478	2	31	179	utr3	ENSE00001472746	KIF1B	10440787##10440788	10440793##10440794	GCAGCAT##AGCAGCA	7mer##7mer	hsa-miR-103a-3p;hsa-miR-107##hsa-miR-16-5p;hsa-miR-195-5p;hsa-miR-497-5p;hsa-miR-15a-5p;hsa-miR-15b-5p;hsa-miR-424-5p
G148.1	chr1	+	TAGCCTTAGATGTGCAATGCAGA	10441551	10441573	47	10441561	0.72737	1	47	201	utr3	ENSE00001472746	KIF1B	10441562##10441563	10441569##10441569	ATTGCACA##ATTGCAC	8mer##7mer	hsa-miR-32-5p##hsa-miR-25-3p;hsa-miR-92a-3p;hsa-miR-92b-3p;hsa-miR-363-3p;hsa-miR-367-3p
G1633.1	chr1	+	TTAAAGTATTAGAGTATAAAAACTA	107601891	107601915	29	107601899	0.74778	1	29	203	utr3	ENSE00001436623	PRMT6	107601901	107601907	TACTCTA	6mer1A	hsa-miR-5684
G1650.1	chr1	+	TGGCCTGCTTCCGTCCCTGAA	108023921	108023941	15	108023929	0.705502	1	15	75	utr3	ENSE00001451651	NTNG1	108023931	108023937	GGACGGA	7mer	hsa-miR-184
G4854.1	chr1	-	TGACTTTTTCTCCTCGAATTGA	108679200	108679221	31	108679212	0.690497	1	31	279	utr3	ENSE00001933874	SLC25A24	108679205##108679205##108679207	108679211##108679212##108679213	TCGAGGA##TCGAGGAG##GAGGAGA	6mer1A##7mer1A##7mer	hsa-miR-611;hsa-miR-3131##hsa-miR-151b;hsa-miR-151a-5p##hsa-miR-4784;hsa-miR-3150b-3p
G1666.1	chr1	+	CGCATAATGTTAATAGCTGA	109181328	109181347	62	109181334	0.704192	1	62	310	utr3	ENSE00001958971	FAM102B	109181335	109181341	TTAACAT	7mer	hsa-miR-302c-5p
G1671.1	chr1	+	TAGCATTCTACCTCAAAGGGA	109243295	109243315	29	109243301	0.614431	1	12	132	utr3	ENSE00001451537	PRPF38B	109243300##109243302##109243303##109243304##109243306	109243307##109243308##109243310##109243310##109243312	GGTAGAAT##AGGTAGA##TGAGGTAG##TGAGGTA##TTTGAGG	8mer##7mer##7mer1A##6mer1A##6mer1A	hsa-miR-4650-3p##hsa-miR-3927##hsa-miR-4458;hsa-let-7a-5p;hsa-miR-98;hsa-let-7d-5p;hsa-let-7c;hsa-let-7b-5p;hsa-let-7e-5p;hsa-let-7f-5p;hsa-miR-4500;hsa-let-7g-5p;hsa-let-7i-5p##hsa-miR-202-3p##hsa-miR-1304-5p
G1672.1	chr1	+	CTTTTTTTATTGATAATGGAGA	109243617	109243638	93	109243627	0.728604	1	93	930	utr3	ENSE00001451537	PRPF38B	109243631	109243637	TCCATTA	6mer1A	hsa-miR-885-5p
G4866.1	chr1	-	TAAACTTTGCACTCCAAA	109513135	109513152	6	109513148	0.653709	1	6	24	utr3	ENSE00001451341	WDR47	109513140##109513141##109513142	109513146##109513147##109513148	AGTGCAA##GTGCAAA##TGCAAAG	7mer##7mer##7mer	hsa-miR-3666;hsa-miR-130a-3p;hsa-miR-454-3p;hsa-miR-130b-3p;hsa-miR-301a-3p;hsa-miR-4295;hsa-miR-301b##hsa-miR-19b-3p;hsa-miR-19a-3p##hsa-miR-518a-5p;hsa-miR-527
G4867.1	chr1	-	ATGCAACCAAGTTCCTCCCAGA	109513636	109513657	10	109513649	0.749192	1	10	30	utr3	ENSE00001451341	WDR47	109513638##109513640##109513641	109513644##109513646##109513647	TGGGAGG##GGAGGAA##GAGGAAC	6mer1A##7mer##7mer	hsa-miR-149-3p;hsa-miR-4728-5p##hsa-miR-766-5p##hsa-miR-3928
G4868.1	chr1	-	CAGTTTTATATGCACATTGA	109513693	109513712	28	109513703	0.611324	2	28	196	utr3	ENSE00001451341	WDR47	109513699##109513705	109513705##109513711	TGCATAT##TAAAACT	7mer##6mer1A	hsa-miR-448##hsa-miR-5582-3p
G4871.1	chr1	-	ACTTTTTGTATGCTGCTTATAAA	109605202	109605224	85	109605213	0.71966	7	105	781	utr3	ENSE00001816704	TAF13	109605208##109605209	109605214##109605215	AGCAGCA##GCAGCAT	7mer##7mer	hsa-miR-16-5p;hsa-miR-195-5p;hsa-miR-497-5p;hsa-miR-15a-5p;hsa-miR-15b-5p;hsa-miR-424-5p##hsa-miR-103a-3p;hsa-miR-107
G4873.1	chr1	-	GAATAATGCTGTGTTGGAAGGCTTTTTGATTTAAAA	109605580	109605615	34	109605610	0.83583	2	34	254	utr3	ENSE00001816704	TAF13	109605605	109605611	CAGCATT	7mer	hsa-miR-4310
G4875.1	chr1	-	GGTGATATTGGTGCATGTA	109606975	109606993	17	109606986	0.694946	3	18	101	utr3	ENSE00001955982	TAF13	109606979	109606985	TGCACCA	6mer1A	hsa-miR-767-5p
G1680.1	chr1	+	TCTTTTCAAACTGAGGCTCATTAGGGAAGGAACTA	109637462	109637496	5	109637473	0.951415	1	5	45	utr3	ENSE00001207374	TMEM167B	109637474##109637475	109637481##109637482	GAGCCTCA##TGAGCCTC	8mer##7mer1A	hsa-miR-2114-3p##hsa-miR-2114-3p
G1686.1	chr1	+	ATGCCCCATACTACTGAATAA	109818335	109818355	99	109818342	0.846406	1	99	396	utr3	ENSE00001861016	CELSR2	109818345##109818346##109818346	109818352##109818352##109818353	TCAGTAGT##TCAGTAG##TTCAGTAG	7mer1A##6mer1A##7mer1A	hsa-miR-199b-3p;hsa-miR-199a-3p;hsa-miR-3129-5p##hsa-miR-936##hsa-miR-222-5p
G4879.1	chr1	-	GCTGCTTCTTAGGTTGCTGTTGTA	109855627	109855650	32	109855646	0.799231	1	32	320	utr3	ENSE00001348032	SORT1	109855640	109855646	TAAGAAG	7mer	hsa-miR-3653
G1689.1	chr1	+	GTGGTCTACCTGATGGCTACAGTA	110038705	110038728	40	110038718	0.827066	1	40	240	utr3	ENSE00001775605	CYB561D1	110038720	110038727	CTGTAGCC	8mer	hsa-miR-3137
G1703.1	chr1	+	CTGGTTTACAGGCCCTGCT	110204248	110204266	9	110204248	0.881037	1	9	45	utr3	ENSE00001451015	GSTM4	110204252	110204258	TGTAAAC	6mer1A	hsa-miR-30a-5p;hsa-miR-30b-5p;hsa-miR-30e-5p;hsa-miR-30d-5p;hsa-miR-30c-5p
G1704.1	chr1	+	CTGGTTTACAGGCCCTGCT	110236293	110236311	8	110236293	0.880913	1	8	40	utr3	ENSE00001825142	GSTM1	110236297	110236303	TGTAAAC	6mer1A	hsa-miR-30a-5p;hsa-miR-30b-5p;hsa-miR-30e-5p;hsa-miR-30d-5p;hsa-miR-30c-5p
G1713.1	chr1	+	TGTGATTGTGTATTCTGTTTACATTAA	110597221	110597247	16	110597233	0.750646	2	21	181	utr3	ENSE00001845843	FAM40A	110597237	110597244	TGTAAACA	7mer1A	hsa-miR-30a-5p;hsa-miR-30b-5p;hsa-miR-30e-5p;hsa-miR-30d-5p;hsa-miR-30c-5p
G166.1	chr1	+	TCTTAGATAACCCACATTAGATGAATGTGTTAAGTGAA	11083737	11083774	148	11083751	0.776207	6	153	922	utr3	ENSE00001145815	TARDBP	11083756	11083762	TTCATCT	6mer1A	hsa-miR-452-3p
G3660.1	chr1	-	CTCTCTGCCTTCTGTTGCCCCTCACTCACCAAA	11114665	11114697	156	11114680	0.816382	2	158	1199	utr3	ENSE00001903573	SRM	11114674##11114674##11114675##11114676	11114680##11114681##11114682##11114682	TGAGGGG##TGAGGGGC##GAGGGGCA##AGGGGCA	6mer1A##7mer1A##8mer##7mer	hsa-miR-5194;hsa-miR-1914-3p##hsa-miR-423-5p;hsa-miR-3184-5p##hsa-miR-423-5p##hsa-miR-4688
G4902.1	chr1	-	CTGGAATCTACCTGTAAA	111660265	111660282	9	111660277	0.75579	1	9	36	utr3	ENSE00001912800	DRAM2	111660267##111660270	111660273##111660277	TACAGGT##AGGTAGAT	6mer1A##8mer	hsa-miR-552##hsa-miR-3927
G4903.1	chr1	-	TGATTCTCAGGGATTGGGGA	111660732	111660751	16	111660746	0.686992	1	16	80	utr3	ENSE00001912800	DRAM2	111660739##111660739##111660739##111660740##111660741##111660742##111660743	111660745##111660746##111660746##111660747##111660747##111660748##111660749	TCCCTGA##TCCCTGAG##TCCCTGAG##CCCTGAGA##CCTGAGA##CTGAGAA##TGAGAAT	6mer1A##7mer1A##8mer##8mer##7mer##7mer##7mer	hsa-miR-345-3p;hsa-miR-4732-3p##hsa-miR-125b-5p;hsa-miR-4319;hsa-miR-125a-5p##hsa-miR-670##hsa-miR-125b-5p;hsa-miR-125a-5p##hsa-miR-4324##hsa-miR-4251##hsa-miR-580
G3663.1	chr1	-	AACCAACTTTCTAGCTGCTGTTGAA	11167363	11167387	17	11167375	0.757983	1	17	119	utr3	ENSE00001345243	MTOR	11167369	11167375	AGCAGCT	7mer	hsa-miR-646
G1739.1	chr1	+	ATGCCATGTGATTGTAATTA	111727173	111727192	18	111727180	0.762078	1	18	126	utr3	ENSE00001882067	C15orf48	111727181	111727187	CAATCAC	7mer	hsa-miR-4705
G1753.1	chr1	+	TGACATATACCACCACTTA	112309831	112309849	8	112309840	0.82464	1	8	32	utr3	ENSE00001142728	DDX20	112309840	112309846	TGGTGGT	6mer1A	hsa-miR-876-3p;hsa-miR-323a-5p
G1774.1	chr1	+	CAATTTTAGTATTAACCCA	113002685	113002703	26	113002689	0.646331	1	26	156	utr3	ENSE00001450658	CTTNBP2NL	113002693##113002694	113002699##113002700	TAATACT##TTAATAC	6mer1A##6mer1A	hsa-miR-200b-3p;hsa-miR-429;hsa-miR-200c-3p##hsa-miR-655;hsa-miR-374c-5p
G1779.1	chr1	+	AAGTAGTGTCTTCCTACCT	113213992	113214010	10	113213997	0.740472	1	10	60	utr3	ENSE00001929239	CAPZA1	113214000##113214002	113214006##113214008	GGAAGAC##TAGGAAG	7mer##6mer1A	hsa-miR-7-5p##hsa-miR-4476
G1781.1	chr1	+	AGCTGAACTGCCCCTCCAAG	113243198	113243217	15	113243206	0.830152	1	15	30	utr3	ENSE00001826276	MOV10	113243206##113243206##113243207##113243208##113243211	113243212##113243213##113243214##113243214##113243217	GGGGCAG##AGGGGCAG##GAGGGGCA##GAGGGGC##TTGGAGG	7mer##8mer##8mer##7mer##6mer1A	hsa-miR-486-3p##hsa-miR-4688##hsa-miR-423-5p##hsa-miR-3184-5p##hsa-miR-4443
G4912.1	chr1	-	CTCAGTTAAACTGTGAAGCTA	113455559	113455579	49	113455573	0.733842	2	37	256	utr3	ENSE00001450463	SLC16A1	113455563##113455564	113455570##113455570	TTCACAGT##TCACAGT	7mer1A##6mer1A	hsa-miR-27a-3p;hsa-miR-27b-3p##hsa-miR-3681-3p;hsa-miR-128
G4913.1	chr1	-	ATGTTTCTGCTAGCTATATA	113455937	113455956	5	113455956	0.880462	1	5	40	utr3	ENSE00001450463	SLC16A1	113455950	113455956	GAAACAT	7mer	hsa-miR-494
G170.1	chr1	+	AAGACAGATGTGCAATATTGA	11347324	11347344	51	11347324	0.964186	1	51	204	utr3	ENSE00001471741	UBIAD1	11347333##11347334	11347340##11347341	ATTGCACA##TATTGCAC	8mer##7mer1A	hsa-miR-32-5p##hsa-miR-32-5p;hsa-miR-25-3p;hsa-miR-92a-3p;hsa-miR-92b-3p;hsa-miR-363-3p;hsa-miR-367-3p
G4925.1	chr1	-	TCTTGTCTTCCAAGATCCGATTTCCCCA	114306529	114306556	10	114306554	0.760367	1	10	90	utr3	ENSE00001450384	RSBN1	114306545	114306552	TGGAAGAC	7mer1A	hsa-miR-7-5p
G4926.1	chr1	-	ATGTATTCTCTGTTACAAAGGA	114306957	114306978	9	114306970	0.67175	1	9	63	utr3	ENSE00001450384	RSBN1	114306962	114306969	TGTAACAG	7mer1A	hsa-miR-194-5p
G4928.1	chr1	-	AAATTTTGATGTGAAGTTA	114308548	114308566	12	114308560	0.663903	1	12	84	utr3	ENSE00001450384	RSBN1	114308552	114308558	TTCACAT	6mer1A	hsa-miR-130a-5p;hsa-miR-23c;hsa-miR-23b-3p;hsa-miR-23a-3p
G1808.1	chr1	+	TTCAAAGTAGCTTCCTTTGTATGCCAGCAGCAAATTGAATGCTCTCTTA	114517224	114517272	57	114517252	0.896248	3	45	245	utr3	ENSE00001450332	HIPK1	114517244##114517245##114517247	114517251##114517251##114517253	CTGGCATA##CTGGCAT##TGCTGGC	8mer##7mer##6mer1A	hsa-miR-4720-5p##hsa-miR-5588-5p;hsa-miR-4799-3p##hsa-miR-5580-5p
G1809.1	chr1	+	AACTGATACTTGTTGGAATGTATGTGAACTAATTGCAATTAT	114517568	114517609	181	114517583	0.7047	5	192	1264	utr3	ENSE00001450332	HIPK1	114517584	114517590	TACATTC	6mer1A	hsa-miR-181d;hsa-miR-181a-5p;hsa-miR-181b-5p;hsa-miR-4262;hsa-miR-181c-5p
G1810.1	chr1	+	TGGAATTGTTTTGCACAGGTGTGTCTGGTGAG	114517673	114517704	46	114517680	0.694979	3	52	459	utr3	ENSE00001450332	HIPK1	114517682##114517683	114517688##114517690	TGCAAAA##TGTGCAAA	7mer##7mer1A	hsa-miR-548aw##hsa-miR-19b-3p;hsa-miR-19a-3p
G1811.1	chr1	+	GTGGTTAATAGAGTTTACAGTGA	114517779	114517801	29	114517787	0.806532	1	29	203	utr3	ENSE00001450332	HIPK1	114517788##114517792	114517794##114517798	AACTCTA##TGTAAAC	7mer##6mer1A	hsa-miR-618##hsa-miR-30a-5p;hsa-miR-30b-5p;hsa-miR-30e-5p;hsa-miR-30d-5p;hsa-miR-30c-5p
G1813.1	chr1	+	TAAAGTATGTGCAATCACTTTTA	114518110	114518132	27	114518117	0.661523	2	52	191	utr3	ENSE00001450332	HIPK1	114518118##114518119	114518125##114518125	ATTGCACA##ATTGCAC	8mer##7mer	hsa-miR-32-5p##hsa-miR-25-3p;hsa-miR-92a-3p;hsa-miR-92b-3p;hsa-miR-363-3p;hsa-miR-367-3p
G1814.1	chr1	+	CTGGCCATTCTGAGCCTGCTTTTGTGATTGCT	114519645	114519676	16	114519653	0.861283	1	16	192	utr3	ENSE00001450332	HIPK1	114519655	114519661	GGCTCAG	7mer	hsa-miR-24-3p
G1815.1	chr1	+	ATTGTCCTCCACTAGAGGGGCTAA	114519682	114519705	22	114519696	0.961331	1	22	110	utr3	ENSE00001450332	HIPK1	114519699	114519705	TAGCCCC	6mer1A	hsa-miR-4323;hsa-miR-3943
G1816.1	chr1	+	TGGTGCAGCATGTCTACATGGTTGTTTGTTGCTAA	114519882	114519916	47	114519893	0.893108	2	26	435	utr3	ENSE00001450332	HIPK1	114519905	114519912	AACAAACA	8mer	hsa-miR-495;hsa-miR-5688
G1817.1	chr1	+	GTGTGGTTTCAATTCAGCTTGAAAAATA	114519929	114519956	25	114519942	0.624879	2	25	193	utr3	ENSE00001450332	HIPK1	114519939	114519945	TGAATTG	6mer1A	hsa-miR-2964a-3p;hsa-miR-219-2-3p
G1823.1	chr1	+	TATTGCAACATTTTGCATTAAAA	114524838	114524860	15	114524847	0.724057	2	15	114	utr3	ENSE00001221604	OLFML3	114524849##114524852##114524853	114524855##114524858##114524859	TGCAAAA##TAATGCA##TTAATGC	7mer##6mer1A##6mer1A	hsa-miR-548aw##hsa-miR-5700##hsa-miR-155-5p
G4936.1	chr1	-	ATCAATTACCTCAGCAGGTA	114937067	114937086	37	114937081	0.684308	1	37	148	utr3	ENSE00001450301	TRIM33	114937074	114937080	TGAGGTA	6mer1A	hsa-miR-4458;hsa-let-7a-5p;hsa-miR-202-3p;hsa-miR-98;hsa-let-7d-5p;hsa-let-7c;hsa-let-7b-5p;hsa-let-7e-5p;hsa-let-7f-5p;hsa-miR-4500;hsa-let-7g-5p;hsa-let-7i-5p
G4937.1	chr1	-	TCCTGAAAATGAGCCAATCCCCA	114938948	114938970	13	114938948	0.999452	1	13	39	utr3	ENSE00001450301	TRIM33	114938949	114938955	GGGGATT	7mer	hsa-miR-4450
G4938.1	chr1	-	TTCTGTATTTCACTTTGTCTTA	114939298	114939319	15	114939310	0.762574	2	16	179	utr3	ENSE00001450301	TRIM33	114939303##114939304	114939309##114939310	CAAAGTG##AAAGTGA	7mer##7mer	hsa-miR-520h;hsa-miR-520g##hsa-miR-3609;hsa-miR-548ah-5p
G4944.1	chr1	-	TGGCCTCCTTGGCCCTAAATGGA	115247222	115247244	6	115247234	0.758985	1	6	30	utr3	ENSE00001450280	NRAS	115247226##115247227##115247227##115247228	115247233##115247234##115247234##115247234	TTTAGGGC##TTAGGGCC##TTAGGGCC##TAGGGCC	7mer1A##7mer1A##8mer##6mer1A	hsa-miR-2909##hsa-miR-1296##hsa-miR-2909##hsa-miR-4512
G4945.1	chr1	-	TTGTGCAATTCTGCTGTTTAAA	115247255	115247276	80	115247268	0.745532	3	82	652	utr3	ENSE00001450280	NRAS	115247261	115247267	CAGCAGA	7mer	hsa-miR-922
G4946.1	chr1	-	TAAGTTGGCAGCTACAACCAA	115247670	115247690	13	115247684	0.703953	1	13	39	utr3	ENSE00001450280	NRAS	115247677##115247678	115247684##115247685	TAGCTGCC##AGCTGCCA	7mer1A##8mer	hsa-miR-22-3p##hsa-miR-22-3p
G4947.1	chr1	-	GTCATGACTTGAAAGCA	115247789	115247805	6	115247802	0.639585	1	2	22	utr3	ENSE00001450280	NRAS	115247792##115247793	115247798##115247799	TTTCAAG##TTCAAGT	6mer1A##6mer1A	hsa-miR-498##hsa-miR-4465;hsa-miR-26b-5p;hsa-miR-1297;hsa-miR-26a-5p
G4949.1	chr1	-	TTAAAGGTTACATGTTCAAGAGTGA	115248023	115248047	14	115248040	0.787583	1	14	98	utr3	ENSE00001450280	NRAS	115248035	115248041	ATGTAAC	7mer	hsa-miR-411-3p;hsa-miR-379-3p
G4950.1	chr1	-	TGCATTTGCTCATTGCACCAGTA	115249363	115249385	27	115249376	0.75041	1	26	190	utr3	ENSE00001450280	NRAS	115249369	115249375	TGCAATG	7mer	hsa-miR-106a-3p
G4951.1	chr1	-	AAAGCATGGTGCTAATGGA	115249447	115249465	20	115249465	0.971496	1	20	60	utr3	ENSE00001450280	NRAS	115249451##115249452##115249453##115249454	115249458##115249459##115249460##115249461	TTAGCACC##TAGCACCA##AGCACCAT##GCACCATG	7mer1A##7mer1A##8mer##8mer	hsa-miR-5682##hsa-miR-29c-3p;hsa-miR-29a-3p;hsa-miR-29b-3p##hsa-miR-29c-3p;hsa-miR-29a-3p;hsa-miR-29b-3p##hsa-miR-767-5p
G4954.1	chr1	-	AAACAGTGTCTTGAGCTCTAAAGTA	115250330	115250354	25	115250342	0.738462	1	25	150	utr3	ENSE00001450280	NRAS	115250337	115250343	GAGCTCA	7mer	hsa-miR-3670
G4955.1	chr1	-	CAGAATAACTACCTCCTCA	115250519	115250537	10	115250532	0.919049	1	10	30	utr3	ENSE00001450280	NRAS	115250524	115250531	AGGTAGTT	8mer	hsa-miR-196a-5p;hsa-miR-196b-5p
G4956.1	chr1	-	AGCTCCTGCTACTTCCCCAGCTCTCA	115250574	115250599	15	115250584	0.829919	1	15	90	utr3	ENSE00001450280	NRAS	115250579##115250580##115250581	115250585##115250586##115250587	GCTGGGG##CTGGGGA##TGGGGAA	7mer##7mer##7mer	hsa-miR-4731-5p##hsa-miR-4700-5p;hsa-miR-4667-5p##hsa-miR-2110
G1845.1	chr1	+	AAAATCACTACTGTGAATTTA	116238014	116238034	45	116238021	0.866011	1	45	270	utr3	ENSE00001435656	VANGL1	116238021##116238024##116238024##116238025	116238027##116238030##116238031##116238031	CAGTAGT##TCACAGT##TTCACAGT##TTCACAG	7mer##6mer1A##7mer1A##6mer1A	hsa-miR-199b-3p;hsa-miR-199a-3p##hsa-miR-3681-3p;hsa-miR-128##hsa-miR-27a-3p;hsa-miR-27b-3p##hsa-miR-513a-5p
G4982.1	chr1	-	AGAAATATCTACCTCCCTGGA	117118752	117118772	5	117118766	0.690993	1	5	20	utr3	ENSE00001377727	IGSF3	117118758##117118759##117118761	117118764##117118766##117118767	GAGGTAG##AGGTAGAT##GTAGATA	7mer##8mer##7mer	hsa-miR-4458;hsa-let-7a-5p;hsa-miR-98;hsa-let-7d-5p;hsa-let-7c;hsa-let-7b-5p;hsa-let-7e-5p;hsa-let-7f-5p;hsa-miR-4500;hsa-let-7g-5p;hsa-let-7i-5p##hsa-miR-3927##hsa-miR-3935
G1868.1	chr1	+	AGGGCATTGTACCAAGGACCTA	117531969	117531990	15	117531982	0.80455	1	15	45	utr3	ENSE00001450113	PTGFRN	117531981	117531987	TCCTTGG	6mer1A	hsa-miR-212-5p;hsa-miR-3189-3p
G1870.1	chr1	+	TGTTTTATACTGTGACCACAA	117532900	117532920	23	117532908	0.688602	1	23	161	utr3	ENSE00001450113	PTGFRN	117532906##117532909##117532909	117532913##117532915##117532915	ACAGTATA##TCACAGT##TCACAGT	8mer##6mer1A##7mer	hsa-miR-144-3p##hsa-miR-3681-3p;hsa-miR-128##hsa-miR-27a-3p;hsa-miR-27b-3p
G1882.1	chr1	+	ACTGATGTATTATATAT	118502936	118502952	5	118502940	0.753913	1	4	36	utr3	ENSE00001195700	WDR3	118502941##118502942##118502942##118502943##118502943##118502944##118502946	118502948##118502948##118502949##118502950##118502950##118502950##118502952	TAATACAT##TAATACA##ATAATACA##TATAATAC##TATAATAC##TATAATA##TATATAA	8mer##7mer##8mer##7mer1A##8mer##6mer1A##6mer1A	hsa-miR-655##hsa-miR-374c-5p##hsa-miR-369-3p##hsa-miR-369-3p##hsa-miR-374a-5p;hsa-miR-374b-5p##hsa-miR-5692b;hsa-miR-5692c##hsa-miR-410
G178.1	chr1	+	GGAAGCACTTCTGAGCCAGTGA	11901233	11901254	71	11901240	0.62274	1	71	213	utr3	ENSE00001725917	CLCN6	11901244##11901245	11901251##11901251	TGGCTCAG##TGGCTCA	7mer1A##6mer1A	hsa-miR-24-3p##hsa-miR-4284
G5000.1	chr1	-	CAACAAAATGCTGTGAACAACAACA	119575326	119575350	109	119575350	0.977921	1	109	218	utr3	ENSE00001450014	WARS2	119575334##119575338	119575340##119575344	TTCACAG##CAGCATT	6mer1A##7mer	hsa-miR-513a-5p;hsa-miR-27a-3p;hsa-miR-27b-3p##hsa-miR-4310
G5001.1	chr1	-	TGGCAGATGCTGTGATTGA	119575682	119575700	16	119575695	0.856642	1	16	80	utr3	ENSE00001450014	WARS2	119575694	119575700	TCTGCCA	6mer1A	hsa-miR-4769-3p
G3673.1	chr1	-	AGCCACCATTTGCACAAGACA	11980329	11980349	10	11980349	0.792466	1	10	20	utr3	ENSE00001470961	KIAA2013	11980334##11980335	11980341##11980342	TGTGCAAA##GTGCAAAT	7mer1A##8mer	hsa-miR-19b-3p;hsa-miR-19a-3p##hsa-miR-19b-3p;hsa-miR-19a-3p
G5008.1	chr1	-	CAGGAGTAATACAAGCAAACA	120163214	120163234	7	120163218	0.911172	1	7	7	utr3	ENSE00002177000	ZNF697	120163217##120163220	120163223##120163226	TTGCTTG##CTTGTAT	6mer1A##7mer	hsa-miR-1273e##hsa-miR-643
G5015.1	chr1	-	AATACATTGAATGTATGATGA	120454949	120454969	37	120454964	0.787744	1	37	222	utr3	ENSE00001123152	NOTCH2	120454955##120454956	120454962##120454963	TACATTCA##ACATTCAA	7mer1A##8mer	hsa-miR-181d;hsa-miR-181a-5p;hsa-miR-181b-5p;hsa-miR-4262;hsa-miR-181c-5p##hsa-miR-181a-5p;hsa-miR-181c-5p
G5017.1	chr1	-	AGACTGATTGCCCCTCACCTGA	120456294	120456315	45	120456306	0.740714	1	45	180	utr3	ENSE00001123152	NOTCH2	120456299##120456299##120456300##120456301	120456305##120456306##120456307##120456307	TGAGGGG##TGAGGGGC##GAGGGGCA##AGGGGCA	6mer1A##7mer1A##8mer##7mer	hsa-miR-5194;hsa-miR-1914-3p##hsa-miR-423-5p;hsa-miR-3184-5p##hsa-miR-423-5p##hsa-miR-4688
G5018.1	chr1	-	TGCACCTCTCCGTGATTGTAGCCCTA	120457424	120457449	5	120457438	0.786237	1	5	35	utr3	ENSE00001123152	NOTCH2	120457432	120457438	CAATCAC	7mer	hsa-miR-4705
G5019.1	chr1	-	GGGAATTATGCCCTGGAATTCTGCCTGAA	120457511	120457539	7	120457530	0.816403	1	7	49	utr3	ENSE00001123152	NOTCH2	120457523##120457526##120457527	120457530##120457532##120457533	TCCAGGGC##AGGGCAT##GGGCATA	7mer1A##7mer##7mer	hsa-miR-4685-5p##hsa-miR-4761-3p##hsa-miR-3945
G183.1	chr1	+	TGGCCAAAAGCACTTTAATGCTGCTGACA	12073388	12073416	36	12073406	0.665187	2	36	195	utr3	ENSE00000818971	MFN2	12073405##12073405##12073407##12073409	12073411##12073412##12073413##12073415	CAGCATT##GCAGCATT##AGCAGCA##TCAGCAG	7mer##8mer##7mer##6mer1A	hsa-miR-4310##hsa-miR-103a-3p;hsa-miR-107##hsa-miR-16-5p;hsa-miR-195-5p;hsa-miR-497-5p;hsa-miR-15a-5p;hsa-miR-15b-5p;hsa-miR-424-5p##hsa-miR-3619-5p;hsa-miR-761;hsa-miR-214-3p;hsa-miR-922
G192.1	chr1	+	TAAGGATTAAGCAGATAGGGAGA	12570311	12570333	11	12570317	0.703103	1	11	33	utr3	ENSE00001469854	VPS13D	12570321	12570328	TATCTGCT	7mer1A	hsa-miR-4686
G203.1	chr1	+	GATTCCTCTGAAGAGCTTTACACGACTATAAAA	14108080	14108112	8	14108080	0.909381	1	8	64	utr3	ENSE00001377373	PRDM2	14108083##14108085	14108089##14108091	AGAGGAA##TCAGAGG	7mer##6mer1A	hsa-miR-3125;hsa-miR-3916##hsa-miR-4257
G204.1	chr1	+	AGCAAATCCACCTTGGCGA	14109160	14109178	29	14109160	0.998148	1	29	58	utr3	ENSE00001377373	PRDM2	14109166	14109172	GGTGGAT	7mer	hsa-miR-3165
G208.1	chr1	+	TATAACTATTATATTATCAGAGA	14113706	14113728	20	14113717	0.68778	1	20	160	utr3	ENSE00001594471	PRDM2	14113717	14113723	ATAATAT	7mer	hsa-miR-5692b;hsa-miR-5692c
G209.1	chr1	+	CTCAACTTCAAAAGTAATCTACCTCTGAAAA	14113972	14114002	1126	14113988	0.701352	4	1140	4803	utr3	ENSE00001594471	PRDM2	14113989##14113991##14113993	14113996##14113997##14114000	AGGTAGAT##GAGGTAG##TCAGAGGT	8mer##7mer##7mer1A	hsa-miR-3927##hsa-miR-4458;hsa-let-7a-5p;hsa-miR-98;hsa-let-7d-5p;hsa-let-7c;hsa-let-7b-5p;hsa-let-7e-5p;hsa-let-7f-5p;hsa-miR-4500;hsa-let-7g-5p;hsa-let-7i-5p##hsa-miR-4257
G210.1	chr1	+	TGTGCCACTTTAATCCTTCCACTA	14114033	14114056	12	14114046	0.753485	1	12	96	utr3	ENSE00001594471	PRDM2	14114045##14114047##14114048##14114048	14114051##14114054##14114054##14114055	AAGGATT##TGGAAGGA##TGGAAGG##GTGGAAGG	7mer##7mer1A##6mer1A##8mer	hsa-miR-541-5p##hsa-miR-4533##hsa-miR-3202##hsa-miR-3190-3p
G5033.1	chr1	-	AACCATATTGGCTTCCTTGTAGGTTTA	144898583	144898609	5	144898601	0.803539	1	5	50	utr3	ENSE00001595954	PDE4DIP	144898594##144898595	144898600##144898601	GGAAGCC##GAAGCCA	7mer##7mer	hsa-miR-671-5p##hsa-miR-4786-3p
G5035.1	chr1	-	AAGTGTATTTGCACATTTTA	144902800	144902819	5	144902812	0.703572	1	5	40	utr3	ENSE00001595954	PDE4DIP	144902805##144902806	144902812##144902813	TGTGCAAA##GTGCAAAT	7mer1A##8mer	hsa-miR-19b-3p;hsa-miR-19a-3p##hsa-miR-19b-3p;hsa-miR-19a-3p
G5037.1	chr1	-	AAACCTTGTTTGCACTAACCAGAA	144902973	144902996	68	144902990	0.603773	2	68	340	utr3	ENSE00001595954	PDE4DIP	144902979##144902979##144902980##144902982	144902985##144902986##144902987##144902988	TTAGTGC##TTAGTGCA##TAGTGCAA##GTGCAAA	6mer1A##7mer1A##7mer1A##7mer	hsa-miR-4473##hsa-miR-4671-3p##hsa-miR-3666;hsa-miR-130a-3p;hsa-miR-454-3p;hsa-miR-130b-3p;hsa-miR-301a-3p;hsa-miR-4295;hsa-miR-301b##hsa-miR-19b-3p;hsa-miR-19a-3p
G1938.1	chr1	+	GAATTAGACACTGGAAAATA	145282025	145282044	8	145282030	0.734691	1	8	24	utr3	ENSE00001449662	NOTCH2NL	145282033##145282034	145282040##145282040	TCCAGTGT##TCCAGTG	7mer1A##6mer1A	hsa-miR-199b-5p;hsa-miR-199a-5p##hsa-miR-1825
G1939.1	chr1	+	AACAATAGATGATGCAGTGA	145284298	145284317	18	145284298	0.984173	1	18	54	utr3	ENSE00001449662	NOTCH2NL	145284308	145284314	TGCATCA	6mer1A	hsa-miR-4711-5p
G1943.1	chr1	+	TGGAGCCTATTGCACTGTGTTCTCCTA	145441910	145441936	32	145441919	0.751299	3	36	254	utr3	ENSE00001896152	TXNIP	145441919##145441920##145441921	145441926##145441926##145441927	AGTGCAAT##AGTGCAA##CAGTGCA	8mer##7mer##7mer	hsa-miR-130a-3p;hsa-miR-454-3p;hsa-miR-130b-3p;hsa-miR-301a-3p;hsa-miR-4295;hsa-miR-301b##hsa-miR-3666##hsa-miR-152;hsa-miR-148a-3p;hsa-miR-148b-3p
G1945.1	chr1	+	CCACTGTGACTTCAAACCCAAGGAGGA	145442209	145442235	49	145442232	0.917766	1	49	147	utr3	ENSE00001896152	TXNIP	145442223##145442224	145442229##145442230	TGGGTTT##TTGGGTT	6mer1A##6mer1A	hsa-miR-629-5p##hsa-miR-4507;hsa-miR-3940-5p
G1948.1	chr1	+	GGGTGGAACTTGCTGTGTTTATA	145509283	145509305	12	145509292	0.800788	1	12	96	utr3	ENSE00001449459	RBM8A	145509292	145509299	ACAGCAAG	8mer	hsa-miR-3120-3p
G1958.1	chr1	+	AGGCACCTGAAGATTTGAATGAAACTA	146466170	146466196	10	146466183	0.680512	1	10	50	utr3	ENSE00001922146	KIAA1245	146466187	146466193	TTCATTC	6mer1A	hsa-miR-1298
G5060.1	chr1	-	TTCCATGTATGCTGCTGAAA	146627967	146627986	49	146627977	0.715479	1	49	266	utr3	ENSE00001949097	PRKAB2	146627968##146627969##146627971##146627972	146627975##146627975##146627977##146627978	TTCAGCAG##TCAGCAG##AGCAGCA##GCAGCAT	7mer1A##6mer1A##7mer##7mer	hsa-miR-4291##hsa-miR-3619-5p;hsa-miR-761;hsa-miR-214-3p;hsa-miR-922##hsa-miR-16-5p;hsa-miR-195-5p;hsa-miR-497-5p;hsa-miR-15a-5p;hsa-miR-15b-5p;hsa-miR-424-5p##hsa-miR-103a-3p;hsa-miR-107
G1969.1	chr1	+	AGCCCTTTGACCCCAGCTTGCTA	146767391	146767413	9	146767401	0.785417	1	9	45	utr3	ENSE00001940740	CHD1L	146767400	146767406	TGGGGTC	6mer1A	hsa-miR-615-5p
G1973.1	chr1	+	TAAAAGCTATCCAGGATTTTGTTTCTGTTTGTTTTA	147097849	147097884	6	147097855	0.952153	1	6	102	utr3	ENSE00001156122	BCL9	147097859	147097865	TCCTGGA	6mer1A	hsa-miR-3690;hsa-miR-4254
G2002.1	chr1	+	CAGCTTTGCACGTTTCGA	149804571	149804588	12	149804577	0.711313	2	11	55	utr3	ENSE00001902218	HIST1H4I	149804576	149804582	GTGCAAA	7mer	hsa-miR-19b-3p;hsa-miR-19a-3p
G5101.1	chr1	-	CCAAAGGCTCTTTTAAGAGCCACCA	149859019	149859043	17	149859043	0.7455	2	29	56	utr3	ENSE00001433520	HIST2H2AB	149859022	149859028	TGGCTCT	6mer1A	hsa-miR-760
G5102.1	chr1	-	CTTGACTTTGCACAAGAGAA	149876308	149876327	11	149876308	0.69679	1	11	44	utr3	ENSE00001448906	SV2A	149876314##149876316	149876321##149876322	TGTGCAAA##TGCAAAG	7mer1A##7mer	hsa-miR-19b-3p;hsa-miR-19a-3p##hsa-miR-518a-5p;hsa-miR-527
G5109.1	chr1	-	CTTCGCATTTTGCACAAAGCA	149914316	149914336	67	149914330	0.632731	1	67	335	utr3	ENSE00001448884	OTUD7B	149914321##149914323##149914325	149914328##149914329##149914331	TGTGCAAA##TGCAAAA##CAAAATG	7mer1A##7mer##7mer	hsa-miR-19b-3p;hsa-miR-19a-3p##hsa-miR-548aw##hsa-miR-4698
G2011.1	chr1	+	AAGCTTTTTTATTTACCTCAATCA	150131781	150131804	55	150131794	0.735301	2	55	539	utr3	ENSE00001844604	PLEKHO1	150131795	150131801	TGAGGTA	6mer1A	hsa-miR-4458;hsa-let-7a-5p;hsa-miR-202-3p;hsa-miR-98;hsa-let-7d-5p;hsa-let-7c;hsa-let-7b-5p;hsa-let-7e-5p;hsa-let-7f-5p;hsa-miR-4500;hsa-let-7g-5p;hsa-let-7i-5p
G5114.1	chr1	-	CATCTTACTGTGCAATCAAAATTA	150191112	150191135	127	150191126	0.740283	2	129	716	utr3	ENSE00001874464	ANP32E	150191120##150191120	150191126##150191127	ATTGCAC##ATTGCACA	7mer##8mer	hsa-miR-25-3p;hsa-miR-92a-3p;hsa-miR-92b-3p;hsa-miR-363-3p;hsa-miR-367-3p##hsa-miR-32-5p
G5116.1	chr1	-	AGTGTTCCTCAAAAGTCGGAACA	150191899	150191921	42	150191915	0.642822	1	42	168	utr3	ENSE00001874464	ANP32E	150191909	150191915	TTTGAGG	6mer1A	hsa-miR-1304-5p
G5117.1	chr1	-	TAGTCTTATACCTCAACTA	150192114	150192132	9	150192125	0.663038	1	9	54	utr3	ENSE00001874464	ANP32E	150192118##150192118##150192119	150192124##150192125##150192126	TGAGGTA##TGAGGTAT##GAGGTATA	6mer1A##7mer1A##8mer	hsa-miR-4458;hsa-let-7a-5p;hsa-miR-98;hsa-let-7d-5p;hsa-let-7c;hsa-let-7b-5p;hsa-let-7e-5p;hsa-let-7f-5p;hsa-miR-4500;hsa-let-7g-5p;hsa-let-7i-5p##hsa-miR-202-3p##hsa-miR-202-3p
G5118.1	chr1	-	TCTTCATGTACGATAGCTA	150192911	150192929	12	150192923	0.704033	2	16	66	utr3	ENSE00001874464	ANP32E	150192915##150192915##150192916	150192921##150192922##150192923	TATCGTA##TATCGTAC##ATCGTACA	6mer1A##7mer1A##8mer	hsa-miR-5686##hsa-miR-487b##hsa-miR-487b
G5120.1	chr1	-	CATTTTCTGCTGAGGGTGGA	150237863	150237882	22	150237877	0.628517	2	22	132	utr3	ENSE00001894980	APH1A	150237870##150237870##150237870	150237876##150237876##150237877	TCAGCAG##TCAGCAG##TCAGCAGA	6mer1A##7mer##7mer1A	hsa-miR-3619-5p;hsa-miR-761;hsa-miR-214-3p##hsa-miR-4291##hsa-miR-922
G2015.1	chr1	+	AAAAAGTTGAATGTACTTA	150281318	150281336	15	150281318	0.905228	1	15	75	utr3	ENSE00001710196	MRPS21	150281323##150281325##150281326	150281330##150281332##150281333	ATTCAACT##ACATTCAA##TACATTCA	8mer##8mer##7mer1A	hsa-miR-4272##hsa-miR-181a-5p;hsa-miR-181c-5p##hsa-miR-181d;hsa-miR-181a-5p;hsa-miR-181b-5p;hsa-miR-4262;hsa-miR-181c-5p
G2023.1	chr1	+	CCACCACGTCGACGATTGAATTTAAGA	150444429	150444455	53	150444442	0.802692	1	53	265	utr3	ENSE00001310077	C5orf54	150444447	150444453	TAAATTC	6mer1A	hsa-miR-10a-3p
G5122.1	chr1	-	CGCTTCTCTCAGGGAAAAACA	150547225	150547245	382	150547238	0.571631	2	382	1146	utr3	ENSE00001696123	MCL1	150547230##150547231##150547231##150547231##150547232##150547233	150547237##150547237##150547238##150547238##150547239##150547239	TTCCCTGA##TCCCTGA##TCCCTGAG##TCCCTGAG##CCCTGAGA##CCTGAGA	7mer1A##6mer1A##7mer1A##8mer##8mer##7mer	hsa-miR-670##hsa-miR-345-3p;hsa-miR-4732-3p##hsa-miR-125b-5p;hsa-miR-4319;hsa-miR-125a-5p##hsa-miR-670##hsa-miR-125b-5p;hsa-miR-125a-5p##hsa-miR-4324
G5125.1	chr1	-	AAGATGACTAAGAATGTAATGGGGA	150547752	150547776	29	150547768	0.86689	2	30	115	utr3	ENSE00001696123	MCL1	150547759	150547765	TACATTC	6mer1A	hsa-miR-181d;hsa-miR-181a-5p;hsa-miR-181b-5p;hsa-miR-4262;hsa-miR-181c-5p
G5126.1	chr1	-	AGGAATTTTCAGAGGAAAGAACATTTTATGAGGCTTTCTCTAAAGTTTCCT	150547956	150548006	13	150547979	0.740825	2	13	109	utr3	ENSE00001696123	MCL1	150547993	150548000	CTCTGAAA	8mer	hsa-miR-146a-3p
G5129.1	chr1	-	TTGCATTGGCATCTTTGGA	150548389	150548407	7	150548401	0.782528	1	7	49	utr3	ENSE00001696123	MCL1	150548397	150548403	TGCCAAT	7mer	hsa-miR-192-3p
G5130.1	chr1	-	GGCTAGTCTAACCATGGTGCTATTATTAGGCTTGCTTGTTA	150548496	150548536	110	150548523	0.894516	3	100	894	utr3	ENSE00001696123	MCL1	150548515##150548515##150548516##150548517	150548521##150548522##150548523##150548524	TAGCACC##TAGCACCA##AGCACCAT##GCACCATG	7mer##7mer1A##8mer##8mer	hsa-miR-5682##hsa-miR-29c-3p;hsa-miR-29a-3p;hsa-miR-29b-3p##hsa-miR-29c-3p;hsa-miR-29a-3p;hsa-miR-29b-3p##hsa-miR-767-5p
G5131.1	chr1	-	TAGCTGTGTGCATATAAAA	150548615	150548633	6	150548630	0.753079	1	6	30	utr3	ENSE00001696123	MCL1	150548620	150548626	TATGCAC	6mer1A	hsa-miR-502-3p;hsa-miR-501-3p
G5136.1	chr1	-	TAAGACAGCTTGTAAATGTATTTGTAAAAATTGTATA	150549153	150549189	140	150549183	0.714992	6	207	1085	utr3	ENSE00001696123	MCL1	150549160	150549166	TTTTTAC	6mer1A	hsa-miR-2681-5p
G5137.1	chr1	-	TAGCCTAGTTTATCACCAATAATACTTGACGGAA	150549230	150549263	175	150549243	0.685308	2	175	609	utr3	ENSE00001696123	MCL1	150549235	150549241	TCAAGTA	7mer	hsa-miR-4465;hsa-miR-26b-5p;hsa-miR-1297;hsa-miR-26a-5p
G5138.1	chr1	-	AGAACTATGACTGTAAGCCTCAGTACTGTACAAGGGA	150549375	150549411	46	150549405	0.812961	2	14	186	utr3	ENSE00001696123	MCL1	150549396##150549405	150549402##150549411	TTACAGT##TAGTTCT	6mer1A##6mer1A	hsa-miR-582-5p##hsa-miR-5584-3p;hsa-miR-3168;hsa-miR-148b-5p
G5139.1	chr1	-	AGGAAAGTGGCCAGTAGCCAGGCA	150549509	150549532	36	150549531	0.972593	1	35	37	utr3	ENSE00001696123	MCL1	150549517##150549517##150549519##150549520	150549523##150549524##150549525##150549526	TACTGGC##TACTGGCC##CTGGCCA##TGGCCAC	6mer1A##7mer1A##7mer##7mer	hsa-miR-892b##hsa-miR-193a-3p;hsa-miR-193b-3p##hsa-miR-3190-5p##hsa-miR-4701-5p;hsa-miR-588
G5141.1	chr1	-	ACTGTAAGTGCAATAGTTGA	150549827	150549846	86	150549846	0.74772	2	24	492	utr3	ENSE00001696123	MCL1	150549840	150549846	TTACAGT	6mer1A	hsa-miR-582-5p
G5147.1	chr1	-	GCCTGTTTGAATGTTGGA	150599634	150599651	5	150599645	0.667457	1	5	30	utr3	ENSE00001435140	ENSA	150599638##150599638	150599644##150599645	ACATTCA##ACATTCAA	7mer##8mer	hsa-miR-181d;hsa-miR-181b-5p;hsa-miR-4262##hsa-miR-181a-5p;hsa-miR-181c-5p
G5152.1	chr1	-	CGAACACATTCAGTGATAAAGCTGGGTTACTGCTG	150783645	150783679	12	150783679	0.951977	1	12	96	utr3	ENSE00001855735	ARNT	150783662##150783664##150783664##150783672	150783668##150783670##150783671##150783678	TATCACT##TCACTGA##TCACTGAA##TGTGTTC	6mer1A##7mer##8mer##6mer1A	hsa-miR-34c-3p##hsa-miR-4420##hsa-miR-181b-3p##hsa-miR-124-5p
G5155.1	chr1	-	ATGACACAAATGAATTGAGGGTA	150938106	150938128	34	150938120	0.910152	1	34	136	utr3	ENSE00001513252	LASS2	150938113	150938119	AATTCAT	7mer	hsa-miR-4760-3p
G5156.1	chr1	-	GGGTCACTTTAAGCTCTGGGGAA	150938533	150938555	36	150938547	0.678526	1	36	180	utr3	ENSE00001513252	LASS2	150938540	150938546	GAGCTTA	7mer	hsa-miR-27b-5p
G2030.1	chr1	+	CTGTGTTGGTGGTGCTGATGA	151040073	151040093	29	151040093	0.610303	3	39	174	utr3	ENSE00001448288	MLLT11	151040083##151040083##151040084	151040089##151040090##151040091	AGCACCA##CAGCACCA##TCAGCACC	7mer##8mer##7mer1A	hsa-miR-29c-3p;hsa-miR-29a-3p;hsa-miR-29b-3p##hsa-miR-3065-3p##hsa-miR-3065-3p
G2031.1	chr1	+	AGTTGAGTTCTATGTATTTA	151040103	151040122	15	151040109	0.760392	1	15	135	utr3	ENSE00001448288	MLLT11	151040112	151040119	TACATAGA	7mer1A	hsa-miR-376c
G2034.1	chr1	+	GTTGTCTGACAGCTTTATGTA	151097811	151097831	17	151097811	0.879937	1	17	136	utr3	ENSE00001897197	GABPB2	151097814	151097820	TCAGACA	6mer1A	hsa-miR-1324
G5162.1	chr1	-	AGCCCCTTCTTCCTGCACTCTGGAA	151132155	151132179	17	151132170	0.679853	1	17	102	utr3	ENSE00001448273	TNFAIP8L2	151132163	151132169	TGCAGGA	6mer1A	hsa-miR-1286;hsa-miR-4722-5p
G5163.1	chr1	-	ATTTGCGATTTGTAGCACTGA	151132413	151132433	10	151132426	0.703875	1	10	70	utr3	ENSE00002162356	LYSMD1	151132417##151132417##151132419	151132423##151132424##151132425	TGCTACA##TGCTACAA##CTACAAA	6mer1A##7mer1A##7mer	hsa-miR-222-3p;hsa-miR-548v;hsa-miR-221-3p##hsa-miR-187-5p##hsa-miR-1283
G5164.1	chr1	-	ATTTATTTGGTGCTAATA	151132978	151132995	52	151132988	0.727981	1	52	416	utr3	ENSE00002162356	LYSMD1	151132980##151132981	151132987##151132988	TTAGCACC##TAGCACCA	7mer1A##7mer1A	hsa-miR-5682##hsa-miR-29c-3p;hsa-miR-29a-3p;hsa-miR-29b-3p
G2041.1	chr1	+	TATGTTAGCCCATACCCCAAATAA	151221662	151221685	8	151221675	0.982067	1	8	40	utr3	ENSE00001846707	PIP5K1A	151221676##151221676##151221677##151221679	151221682##151221683##151221683##151221685	TTGGGGT##TTTGGGGT##TTTGGGG##TATTTGG	6mer1A##7mer1A##6mer1A##6mer1A	hsa-miR-3170##hsa-miR-5572##hsa-miR-450a-3p;hsa-miR-4260##hsa-miR-5002-5p
G2044.1	chr1	+	AGCTGAGTCTGCTTAGGGGA	151239837	151239856	10	151239843	0.721496	1	10	40	utr3	ENSE00001448199	PSMD4	151239843	151239849	GCAGACT	7mer	hsa-miR-4771
G2045.1	chr1	+	ATTCCTCCTTTCTGAGCCCAACA	151263899	151263921	33	151263908	0.645025	1	33	198	utr3	ENSE00001801762	ZNF687	151263912	151263919	TGGGCTCA	7mer1A	hsa-miR-4437
G5166.1	chr1	-	AGCCACTTGTGTCATTTCCA	151264592	151264611	5	151264607	0.757177	1	5	30	utr3	ENSE00002158167	PI4KB	151264597##151264600	151264603##151264606	ATGACAC##ACACAAG	7mer##7mer	hsa-miR-425-5p##hsa-miR-4801
G2047.1	chr1	+	AGATAGACTCTTCTTTTGTA	151374370	151374389	10	151374370	0.993435	1	10	80	utr3	ENSE00001818027	PSMB4	151374375	151374381	AGAGTCT	7mer	hsa-miR-5007-5p
G5174.1	chr1	-	ATCACGTCTGAGCCAAGGA	151377069	151377087	103	151377081	0.632677	1	103	206	utr3	ENSE00001871049	POGZ	151377073##151377073	151377079##151377080	TGGCTCA##TGGCTCAG	6mer1A##7mer1A	hsa-miR-4284##hsa-miR-24-3p
G2050.1	chr1	+	TTGGATTTGCTTGAAACCGGGA	151555089	151555110	14	151555096	0.64731	2	15	83	utr3	ENSE00001930853	TUFT1	151555098	151555105	TTTCAAGC	7mer1A	hsa-miR-498
G2051.1	chr1	+	CATCCATTTGCACTGTTC	151667236	151667253	8	151667241	0.709182	1	8	48	utr3	ENSE00001448092	SNX27	151667242##151667244	151667249##151667250	GTGCAAAT##AGTGCAA	8mer##7mer	hsa-miR-19b-3p;hsa-miR-19a-3p##hsa-miR-3666;hsa-miR-130a-3p;hsa-miR-454-3p;hsa-miR-130b-3p;hsa-miR-301a-3p;hsa-miR-4295;hsa-miR-301b
G2052.1	chr1	+	ATACACAAATTAGCTGCACGTA	151667287	151667308	20	151667294	0.770103	1	20	80	utr3	ENSE00001448092	SNX27	151667299	151667305	TGCAGCT	6mer1A	hsa-miR-4660
G5204.1	chr1	-	TAATACTTTGCTGTTGAAATGTTGTGAAATGTTAAGTGTCTGGAAA	153634554	153634599	41	153634562	0.751329	5	51	407	utr3	ENSE00001436794	ILF2	153634565	153634571	TTAACAT	7mer	hsa-miR-302c-5p
G5205.1	chr1	-	TGTATTTGCACTGTTTTTTTCCTCTGA	153778615	153778641	13	153778635	0.824223	1	13	182	utr3	ENSE00001447683	GATAD2B	153778629##153778630##153778631	153778635##153778636##153778638	CAGTGCA##AGTGCAA##GTGCAAAT	7mer##7mer##8mer	hsa-miR-152;hsa-miR-148a-3p;hsa-miR-148b-3p##hsa-miR-3666;hsa-miR-130a-3p;hsa-miR-454-3p;hsa-miR-130b-3p;hsa-miR-301a-3p;hsa-miR-4295;hsa-miR-301b##hsa-miR-19b-3p;hsa-miR-19a-3p
G5213.1	chr1	-	CAGGTCCTGACCTGTGCAATAAGGA	153902036	153902060	44	153902048	0.772894	1	44	176	utr3	ENSE00000895368	DENND4B	153902039##153902040##153902041	153902045##153902047##153902048	TTATTGC##TATTGCAC##ATTGCACA	6mer1A##7mer1A##8mer	hsa-miR-137##hsa-miR-32-5p;hsa-miR-25-3p;hsa-miR-92a-3p;hsa-miR-92b-3p;hsa-miR-363-3p;hsa-miR-367-3p##hsa-miR-32-5p
G5215.1	chr1	-	TGGAGGTCAGAGCCTGTTGGA	153920320	153920340	11	153920334	0.796762	3	15	40	utr3	ENSE00001173176	CRTC2	153920327##153920329	153920333##153920335	GGCTCTG##CTCTGAC	7mer##7mer	hsa-miR-760##hsa-miR-301a-5p
G5220.1	chr1	-	CCTTACCTGGGTTTTCAGGGCAAACATA	153954272	153954299	14	153954283	0.723078	1	14	98	utr3	ENSE00001447454	RAB13	153954277##153954277##153954278##153954280	153954283##153954284##153954284##153954286	TTGCCCT##TTGCCCTG##TGCCCTG##CCCTGAA	6mer1A##7mer1A##6mer1A##7mer	hsa-miR-3157-3p##hsa-miR-874##hsa-miR-146b-3p;hsa-miR-3173-5p##hsa-miR-345-3p
G5222.1	chr1	-	AGGGAATGTGAGCACAATGCA	154129868	154129888	8	154129878	0.757731	1	7	14	utr3	ENSE00001368093	TPM3	154129872##154129875	154129878##154129881	TTGTGCT##TGCTCAC	6mer1A##7mer	hsa-miR-218-5p##hsa-miR-1178
G5226.1	chr1	-	CAAGCCCAATGCACTGGTCTGACTTTATAAATTATTTAATAAA	154179217	154179259	155	154179259	0.910626	4	191	777	utr3	ENSE00001284813	C1orf43	154179243##154179244##154179244##154179251	154179249##154179250##154179251##154179257	CCAGTGC##CAGTGCA##CAGTGCAT##TTGGGCT	7mer##7mer##8mer##6mer1A	hsa-miR-1825##hsa-miR-148a-3p##hsa-miR-152;hsa-miR-148b-3p##hsa-miR-4674;hsa-miR-1587
G5227.1	chr1	-	AGAGCTTGTGTCTAAAGGGTA	154179766	154179786	15	154179783	0.709877	2	16	74	utr3	ENSE00001284813	C1orf43	154179776	154179782	ACACAAG	7mer	hsa-miR-4801;hsa-miR-4731-3p
G2087.1	chr1	+	GAATGTACCATGCCGGGAAGCCA	154322002	154322024	6	154322018	0.987844	1	6	12	utr3	ENSE00001839356	ATP8B2	154322011	154322017	CGGCATG	7mer	hsa-miR-4304
G2088.1	chr1	+	GTCTGATTTTTATACCAAAGAGGAA	154323520	154323544	76	154323544	0.988159	1	76	496	utr3	ENSE00001839356	ATP8B2	154323534	154323541	TCTTTGGT	7mer1A	hsa-miR-9-5p
G2089.1	chr1	+	AAGATGTGAAATCCAGATAGCTCA	154440445	154440468	17	154440451	0.781937	1	17	68	utr3	ENSE00001796755	IL6R	154440452##154440453##154440454	154440459##154440460##154440460	GGATTTCA##TGGATTTC##TGGATTT	8mer##7mer1A##6mer1A	hsa-miR-3167##hsa-miR-876-5p;hsa-miR-3167##hsa-miR-1290
G2091.1	chr1	+	TACCTAATTACCTGAAAGCAAATACCAAAGGCTGA	154441782	154441816	12	154441804	0.996417	2	18	36	utr3	ENSE00001796755	IL6R	154441806	154441812	CTTTGGT	7mer	hsa-miR-9-5p
G5233.1	chr1	-	CTCATCTACCAAAGGATGA	154521075	154521093	14	154521084	0.812733	1	14	42	utr3	ENSE00001275086	UBE2Q1	154521078##154521080	154521084##154521086	TCCTTTG##CTTTGGT	6mer1A##7mer	hsa-miR-3121-5p##hsa-miR-9-5p
G5234.1	chr1	-	CCACCTAATTAGGGGTGCTAA	154521287	154521307	38	154521299	0.697501	1	38	152	utr3	ENSE00001275086	UBE2Q1	154521292	154521299	ACCCCTAA	8mer	hsa-miR-5195-5p
G5235.1	chr1	-	AATGTTTGCTGCTTTAGGTGGATGGAGA	154521350	154521377	43	154521372	0.720007	2	48	373	utr3	ENSE00001275086	UBE2Q1	154521365##154521365##154521367	154521371##154521372##154521374	AGCAGCA##AGCAGCAA##CAGCAAAC	7mer##8mer##8mer	hsa-miR-16-5p;hsa-miR-195-5p;hsa-miR-497-5p;hsa-miR-15a-5p;hsa-miR-15b-5p##hsa-miR-424-5p##hsa-miR-545-3p
G5238.1	chr1	-	TAACAATATACATTCCTCATAAA	154554566	154554588	46	154554581	0.78478	1	46	276	utr3	ENSE00001512218	ADAR	154554573##154554573	154554579##154554580	GGAATGT##GGAATGTA	7mer##8mer	hsa-miR-613##hsa-miR-206;hsa-miR-1
G5239.1	chr1	-	TGTGCATTCCTTGAATAATCACTTGTA	154554777	154554803	40	154554796	0.794142	1	40	400	utr3	ENSE00001512218	ADAR	154554787##154554789	154554793##154554796	TATTCAA##TTCAAGGA	6mer1A##7mer1A	hsa-miR-4272##hsa-miR-561-5p
G5252.1	chr1	-	AGCCCTGCACTGATGTCACTTTATGTA	154917338	154917364	28	154917351	0.817555	1	28	224	utr3	ENSE00001447187	PBXIP1	154917342##154917342	154917348##154917349	TAAAGTG##TAAAGTGA	6mer1A##7mer1A	hsa-miR-519d;hsa-miR-4796-3p;hsa-miR-17-5p;hsa-miR-20a-5p;hsa-miR-106a-5p;hsa-miR-106b-5p;hsa-miR-526b-3p;hsa-miR-20b-5p;hsa-miR-93-5p##hsa-miR-3609;hsa-miR-548ah-5p
G5253.1	chr1	-	GTTTGGTGTCCTCAGATA	154917392	154917409	7	154917402	0.690426	1	7	42	utr3	ENSE00001447187	PBXIP1	154917394##154917396##154917396##154917396##154917398	154917400##154917402##154917402##154917403##154917404	TCTGAGG##TGAGGAC##TGAGGAC##TGAGGACA##AGGACAC	6mer1A##6mer1A##7mer##7mer1A##7mer	hsa-miR-4649-3p##hsa-miR-4751##hsa-miR-1224-5p##hsa-miR-5004-5p##hsa-miR-1197
G5255.1	chr1	-	CCAGTGTCCCTCACACTA	154929770	154929787	5	154929787	0.893015	1	5	15	utr3	ENSE00001073617	PYGO2	154929775##154929775##154929776	154929781##154929782##154929783	TGAGGGA##TGAGGGAC##GAGGGACA	6mer1A##7mer1A##8mer	hsa-miR-4419a;hsa-miR-4510##hsa-miR-3126-5p##hsa-miR-3126-5p
G5257.1	chr1	-	CACGGGTCTCACTTATACCAAAGGGAAA	154934803	154934830	38	154934804	0.967873	2	49	141	utr3	ENSE00001447160	SHC1	154934808	154934814	CTTTGGT	7mer	hsa-miR-9-5p
G2095.1	chr1	+	CTTTTCAGCCTCAAGCTTTACA	154951267	154951288	7	154951277	0.92788	1	7	49	utr3	ENSE00001848352	CKS1B	154951279##154951281	154951285##154951287	AAGCTTG##TAAAGCT	7mer##6mer1A	hsa-miR-100-3p##hsa-miR-4429;hsa-miR-320d;hsa-miR-320c;hsa-miR-320a;hsa-miR-320b
G2097.1	chr1	+	CCGTCCTAGGGTATAACCTGGCAATAA	154965543	154965569	36	154965557	0.807438	1	36	180	utr3	ENSE00001447120	FLAD1	154965556##154965560##154965560##154965561	154965562##154965566##154965567##154965567	AGGTTAT##TGCCAGG##TTGCCAGG##TTGCCAG	7mer##6mer1A##7mer1A##6mer1A	hsa-miR-154-5p##hsa-miR-4755-3p##hsa-miR-5006-5p##hsa-miR-1202;hsa-miR-3972
G5261.1	chr1	-	TGACCCTGAATGTTCAA	155141902	155141918	7	155141918	0.837169	2	7	28	utr3	ENSE00001841358	KRTCAP2	155141909	155141915	TTCAGGG	6mer1A	hsa-miR-3127-5p
G5269.1	chr1	-	AGGCGTGTGGGGAGTTCACTGTGACCTA	155225890	155225917	15	155225903	0.792692	1	15	90	utr3	ENSE00001894380	SCAMP3	155225894##155225894##155225895	155225901##155225901##155225902	TCACAGTG##TCACAGTG##CACAGTGA	7mer1A##8mer##8mer	hsa-miR-3681-3p;hsa-miR-128##hsa-miR-27a-3p;hsa-miR-27b-3p##hsa-miR-128
G5270.1	chr1	-	GGGATGCCCTGGCCCTGCTACTTGA	155226030	155226054	26	155226054	0.994593	1	26	130	utr3	ENSE00001894380	SCAMP3	155226043##155226045	155226049##155226051	CCAGGGC##AGGGCAT	7mer##7mer	hsa-miR-4685-5p##hsa-miR-4761-3p
G5274.1	chr1	-	TGTGTGATTGCGGAAAATATAAATGCTGCTAATATA	155305215	155305250	58	155305240	0.818859	3	66	389	utr3	ENSE00001446940	ASH1L	155305219##155305220##155305220##155305220##155305222##155305223	155305226##155305226##155305227##155305227##155305229##155305229	TTAGCAGC##TAGCAGC##TAGCAGCA##TAGCAGCA##GCAGCATT##CAGCATT	7mer1A##6mer1A##7mer1A##8mer##8mer##7mer	hsa-miR-4524b-5p;hsa-miR-4524a-5p##hsa-miR-646;hsa-miR-503##hsa-miR-16-5p;hsa-miR-195-5p;hsa-miR-497-5p;hsa-miR-15a-5p;hsa-miR-15b-5p;hsa-miR-424-5p##hsa-miR-4524b-5p;hsa-miR-4524a-5p##hsa-miR-103a-3p;hsa-miR-107##hsa-miR-4310
G5276.1	chr1	-	AGTTATTTTATAATAACGA	155305358	155305376	9	155305367	0.648649	1	9	63	utr3	ENSE00001446940	ASH1L	155305361	155305367	TTATTAT	6mer1A	hsa-miR-4795-3p
G5277.1	chr1	-	CCTGAATGACATCAGGAGGTA	155306379	155306399	31	155306387	0.919582	1	31	93	utr3	ENSE00001446940	ASH1L	155306381##155306389	155306387##155306395	CCTCCTG##TGTCATT	7mer##6mer1A	hsa-miR-660-3p##hsa-miR-616-3p
G5285.1	chr1	-	TGGAAAAGTTCTCAGTACGAA	155451208	155451228	31	155451222	0.738728	1	31	124	utr3	ENSE00000558165	NARF	155451214	155451220	CTGAGAA	7mer	hsa-miR-4251
G5288.1	chr1	-	TGGCTGATGGTGCTAGAGA	155630649	155630667	12	155630660	0.719494	1	12	48	utr3	ENSE00002345614	YY1AP1	155630653##155630653##155630654##155630655##155630661	155630659##155630660##155630661##155630661##155630667	TAGCACC##TAGCACCA##AGCACCAT##GCACCAT##TCAGCCA	7mer##7mer1A##8mer##7mer##6mer1A	hsa-miR-5682##hsa-miR-29c-3p;hsa-miR-29a-3p;hsa-miR-29b-3p##hsa-miR-29c-3p;hsa-miR-29a-3p;hsa-miR-29b-3p##hsa-miR-767-5p##hsa-miR-4691-3p
G2110.1	chr1	+	ATGGCTCTTTTCCTAAAAAATA	155708284	155708305	6	155708294	0.645244	1	6	42	utr3	ENSE00001836420	DAP3	155708295	155708301	TTTAGGA	6mer1A	hsa-miR-651
G5291.1	chr1	-	TCTGCCCTGGGACTCGCCAAACTGATAAGGAA	155719639	155719670	17	155719668	0.84379	1	17	85	utr3	ENSE00001446903	GON4L	155719659##155719659##155719660##155719661##155719663	155719665##155719666##155719667##155719667##155719669	TCCCAGG##TCCCAGGG##CCCAGGGC##CCAGGGC##AGGGCAG	6mer1A##7mer1A##8mer##7mer##7mer	hsa-miR-4726-3p##hsa-miR-1915-3p##hsa-miR-1915-3p##hsa-miR-4685-5p##hsa-miR-4436b-3p
G2112.1	chr1	+	TTCCCCTTTGCAGCTATCTACTGTAGTGA	155852522	155852550	66	155852537	0.745369	2	76	439	utr3	ENSE00001446874	SYT11	155852537##155852539##155852541	155852543##155852545##155852547	GTAGATA##CAGTAGA##TACAGTA	7mer##7mer##6mer1A	hsa-miR-3935##hsa-miR-936##hsa-miR-101-3p;hsa-miR-144-3p
G5297.1	chr1	-	AAGCTCTAAGTAATCAGCTTTATCTA	155867893	155867918	142	155867905	0.86224	3	152	1113	utr3	ENSE00001446871	RIT1	155867897	155867904	TAAAGCTG	7mer1A	hsa-miR-4429;hsa-miR-320d;hsa-miR-320c;hsa-miR-320a;hsa-miR-320b
G5299.1	chr1	-	GTATGGTGCTTGCTCTTTCACTTA	155870083	155870106	44	155870104	0.902656	1	28	328	utr3	ENSE00001446871	RIT1	155870097##155870098	155870104##155870104	AGCACCAT##GCACCAT	8mer##7mer	hsa-miR-29c-3p;hsa-miR-29a-3p;hsa-miR-29b-3p##hsa-miR-767-5p
G5300.1	chr1	-	CTGTCATTTTTGCACATTTGAA	155882935	155882956	101	155882949	0.571151	6	143	838	utr3	ENSE00001446866	KIAA0907	155882941##155882943	155882948##155882949	TGTGCAAA##TGCAAAA	7mer1A##7mer	hsa-miR-19b-3p;hsa-miR-19a-3p##hsa-miR-548aw
G5302.1	chr1	-	GGATACCTGGGGCCATTTAAGAAGCTAGGGGA	155917565	155917596	12	155917577	0.770853	1	12	60	utr3	ENSE00001853199	ARHGEF2	155917572	155917578	GCTTCTT	7mer	hsa-miR-103a-2-5p
G5309.1	chr1	-	ATTGACTCTACCTCCTTGCCCCA	156006487	156006509	11	156006503	0.683864	3	15	62	utr3	ENSE00001741175	UBQLN4	156006496##156006497##156006498	156006502##156006503##156006504	GAGGTAG##AGGTAGA##GGTAGAG	7mer##7mer##7mer	hsa-miR-4458;hsa-let-7a-5p;hsa-miR-98;hsa-let-7d-5p;hsa-let-7c;hsa-let-7b-5p;hsa-let-7e-5p;hsa-let-7f-5p;hsa-miR-4500;hsa-let-7g-5p;hsa-let-7i-5p##hsa-miR-3927##hsa-miR-4451
G2117.1	chr1	+	GTGACATGGTGCCTGAGA	156109291	156109308	6	156109296	0.746508	1	6	18	utr3	ENSE00001834579	LMNA	156109296##156109298##156109300##156109301	156109303##156109304##156109307##156109307	GCACCATG##GGCACCA##TCAGGCAC##TCAGGCA	8mer##7mer##7mer1A##6mer1A	hsa-miR-767-5p##hsa-miR-593-5p##hsa-miR-4269##hsa-miR-4742-5p;hsa-miR-4692;hsa-miR-4514
G2121.1	chr1	+	CTTATTTGCACAGGGAGCAGGA	156180740	156180761	33	156180761	0.926435	1	33	132	utr3	ENSE00001890172	SLC25A44	156180744##156180750	156180751##156180756	GTGCAAAT##TCCCTGT	8mer##6mer1A	hsa-miR-19b-3p;hsa-miR-19a-3p##hsa-miR-339-5p
G2122.1	chr1	+	AAGCGCCAATCCTGCTGTCAGA	156180928	156180949	185	156180928	0.941788	3	190	550	utr3	ENSE00001890172	SLC25A44	156180939##156180942	156180945##156180948	CAGCAGG##TGACAGC	7mer##6mer1A	hsa-miR-3619-5p;hsa-miR-761;hsa-miR-214-3p##hsa-miR-2277-3p
G2124.1	chr1	+	AGTCTCTGAAATGTAATTA	156182547	156182565	15	156182554	0.77824	1	15	90	utr3	ENSE00001890172	SLC25A44	156182553	156182559	ATTTCAG	7mer	hsa-miR-205-3p
G2125.1	chr1	+	GTTTTTATTGAGCCCCCGA	156182569	156182587	33	156182580	0.719154	1	33	198	utr3	ENSE00001890172	SLC25A44	156182578##156182578	156182584##156182585	GGGCTCA##GGGGCTCA	7mer##8mer	hsa-miR-4437##hsa-miR-4283
G5325.1	chr1	-	AGGCTACTTCAATGCACAGA	156278960	156278979	5	156278970	0.623937	1	5	15	utr3	ENSE00002350953	CCT3	156278964	156278970	TGCATTG	7mer	hsa-miR-33b-5p;hsa-miR-33a-5p
G5332.1	chr1	-	CGTTGTACACATATGCTGCAGGAA	156437118	156437141	136	156437131	0.806021	2	137	679	utr3	ENSE00001918131	MEF2D	156437122	156437129	TGCAGCAT	7mer1A	hsa-miR-103a-3p;hsa-miR-107
G5338.1	chr1	-	TCTTAAATGGTGCTAACCACA	156692877	156692897	139	156692890	0.727038	2	139	577	utr3	ENSE00001270661	ISG20L2	156692882##156692883##156692884##156692885##156692891	156692889##156692890##156692891##156692891##156692897	TTAGCACC##TAGCACCA##AGCACCAT##GCACCAT##TTTAAGA	7mer1A##7mer1A##8mer##7mer##6mer1A	hsa-miR-5682##hsa-miR-29c-3p;hsa-miR-29a-3p;hsa-miR-29b-3p##hsa-miR-29c-3p;hsa-miR-29a-3p;hsa-miR-29b-3p##hsa-miR-767-5p##hsa-miR-3658
G5345.1	chr1	-	GTTGTAGTTAATCATCAAGAGAA	156712579	156712601	21	156712593	0.702283	1	21	126	utr3	ENSE00001922574	HDGF	156712585	156712591	TGATGAT	6mer1A	hsa-miR-3682-3p
G5348.1	chr1	-	TTCCTGCTGCTGTCTGGGTGCTACTGGGGAAA	156713177	156713208	26	156713193	0.755595	4	27	175	utr3	ENSE00001922574	HDGF	156713186##156713190	156713192##156713196	TAGCACC##ACCCAGA	6mer1A##7mer	hsa-miR-29c-3p;hsa-miR-29a-3p;hsa-miR-29b-3p##hsa-miR-1295b-5p;hsa-miR-1912
G2139.1	chr1	+	AACCAGGGATGTCTGTTGAAATAA	156770566	156770589	36	156770572	0.749814	2	36	168	utr3	ENSE00001870245	PRCC	156770578##156770579##156770579	156770585##156770585##156770586	TCAACAGA##TCAACAG##TTCAACAG	8mer##6mer1A##7mer1A	hsa-miR-421##hsa-miR-4709-5p##hsa-miR-421
G5355.1	chr1	-	AGTATTTTACCTCAGAAA	157091009	157091026	13	157091022	0.592664	2	13	65	utr3	ENSE00001249474	ETV3	157091013	157091019	TGAGGTA	6mer1A	hsa-miR-4458;hsa-let-7a-5p;hsa-miR-202-3p;hsa-miR-98;hsa-let-7d-5p;hsa-let-7c;hsa-let-7b-5p;hsa-let-7e-5p;hsa-let-7f-5p;hsa-miR-4500;hsa-let-7g-5p;hsa-let-7i-5p
G5357.1	chr1	-	TGGTTTCTTCTTAGGGGGATAAAA	157091362	157091385	8	157091378	0.654506	1	8	64	utr3	ENSE00001249474	ETV3	157091373	157091379	TAAGAAG	7mer	hsa-miR-3653
G5358.1	chr1	-	AGCATCTCATCACTGTCCAGCA	157091939	157091960	28	157091951	0.735726	1	28	112	utr3	ENSE00001249474	ETV3	157091952	157091958	TGAGATG	6mer1A	hsa-miR-4770;hsa-miR-143-3p;hsa-miR-1273f
G5360.1	chr1	-	CCTTTAAATACAAAACAGATGA	157093755	157093776	50	157093765	0.939302	1	50	200	utr3	ENSE00001249474	ETV3	157093760	157093766	TGTTTTG	6mer1A	hsa-miR-19b-1-5p;hsa-miR-19a-5p;hsa-miR-2052;hsa-miR-19b-2-5p
G228.1	chr1	+	CTAAAAATATCTGTGAATGGA	15755333	15755353	118	15755339	0.772367	2	133	575	utr3	ENSE00001765949	EFHD2	15755344	15755350	TTCACAG	6mer1A	hsa-miR-513a-5p;hsa-miR-27a-3p;hsa-miR-27b-3p
G229.1	chr1	+	TCCTCCTCTGCGTCTTCCATCTA	15755765	15755787	10	15755773	0.805116	1	10	80	utr3	ENSE00001765949	EFHD2	15755777	15755784	TGGAAGAC	7mer1A	hsa-miR-7-5p
G230.1	chr1	+	GTGCCAATCTACCTCACAGGCCCA	15755916	15755939	42	15755922	0.73542	1	42	125	utr3	ENSE00001765949	EFHD2	15755923##15755925##15755926##15755927##15755928	15755930##15755932##15755932##15755934##15755934	AGGTAGAT##TGAGGTAG##TGAGGTA##TGTGAGGT##TGTGAGG	8mer##7mer1A##6mer1A##7mer1A##6mer1A	hsa-miR-3927##hsa-miR-4458;hsa-let-7a-5p;hsa-miR-98;hsa-let-7d-5p;hsa-let-7c;hsa-let-7b-5p;hsa-let-7e-5p;hsa-let-7f-5p;hsa-miR-4500;hsa-let-7g-5p;hsa-let-7i-5p##hsa-miR-202-3p##hsa-miR-1294##hsa-miR-4316
G2159.1	chr1	+	CAGTCTCCAAGCACTTTGAAT	158065979	158065999	83	158065979	0.924384	1	83	415	utr3	ENSE00001446476	KIRREL	158065984	158065990	CTTGGAG	7mer	hsa-miR-432-5p
G2161.1	chr1	+	TAGCTTTTCTGGGGAGTGGAA	158067475	158067495	5	158067486	0.793601	1	5	30	utr3	ENSE00001446476	KIRREL	158067483	158067490	TCCCCAGA	8mer	hsa-miR-2355-5p
G2164.1	chr1	+	TTGCATCACTGTGAGGTA	158069323	158069340	5	158069328	0.782269	1	5	25	utr3	ENSE00001446476	KIRREL	158069329##158069330##158069330	158069336##158069337##158069337	CACAGTGA##TCACAGTG##TCACAGTG	8mer##7mer1A##8mer	hsa-miR-128##hsa-miR-3681-3p;hsa-miR-128##hsa-miR-27a-3p;hsa-miR-27b-3p
G2165.1	chr1	+	AAATGGATCCATGATGATAATTAAGAGAA	158069819	158069847	35	158069819	0.838354	3	43	190	utr3	ENSE00001446476	KIRREL	158069826	158069833	TCATGGAT	7mer1A	hsa-miR-490-5p
G233.1	chr1	+	AGAAGGTGAATATTTTGCACTTTTGATA	15898039	15898066	51	15898048	0.733271	3	62	377	utr3	ENSE00001816149	DNAJC16	15898052	15898058	TGCAAAA	6mer1A	hsa-miR-548aj-5p;hsa-miR-548x-5p;hsa-miR-548g-5p
G2193.1	chr1	+	AGACTGTTGCACTCTAA	160184028	160184044	7	160184028	0.846544	2	7	28	utr3	ENSE00001405623	PEA15	160184031	160184037	CAACAGT	7mer	hsa-miR-4709-5p
G2194.1	chr1	+	ACCCCAGCCTCCTGCCTACCCCAA	160184326	160184349	13	160184327	0.973343	1	13	26	utr3	ENSE00001405623	PEA15	160184334##160184337##160184338	160184341##160184344##160184344	GCAGGAGG##TAGGCAGG##TAGGCAG	8mer##7mer1A##6mer1A	hsa-miR-4722-5p##hsa-miR-940##hsa-miR-34b-5p;hsa-miR-449c-5p;hsa-miR-2682-5p
G2195.1	chr1	+	TGCCCTGCCCCTCTGGCCACTGCTGCAGACA	160184734	160184764	7	160184753	0.880743	1	7	35	utr3	ENSE00001405623	PEA15	160184756##160184757	160184763##160184763	TCTGCAGC##TCTGCAG	7mer1A##6mer1A	hsa-miR-1184##hsa-miR-17-3p;hsa-miR-1205;hsa-miR-3158-5p
G2196.1	chr1	+	CTGCAGTGTGCACGGCCTTGTTCTAACCCGGA	160185106	160185137	22	160185106	0.98308	1	22	154	utr3	ENSE00001405623	PEA15	160185107	160185113	ACTGCAG	7mer	hsa-miR-509-5p;hsa-miR-4418;hsa-miR-509-3-5p
G5389.1	chr1	-	AAGGATATTACCTCTTCTGTTA	160186632	160186653	17	160186647	0.784645	1	17	136	utr3	ENSE00001249614	DCAF8	160186647	160186653	TATCCTT	6mer1A	hsa-miR-501-5p;hsa-miR-500b;hsa-miR-362-5p
G5390.1	chr1	-	AGTATTTTGCACTTGATTA	160186758	160186776	11	160186771	0.673713	2	11	88	utr3	ENSE00001249614	DCAF8	160186764##160186765##160186766	160186770##160186771##160186772	AGTGCAA##GTGCAAA##TGCAAAA	7mer##7mer##7mer	hsa-miR-3666;hsa-miR-130a-3p;hsa-miR-454-3p;hsa-miR-130b-3p;hsa-miR-301a-3p;hsa-miR-4295;hsa-miR-301b##hsa-miR-19b-3p;hsa-miR-19a-3p##hsa-miR-548aw
G5391.1	chr1	-	CGCACTTTGGACTTTTTGCTTTAGATAAAA	160187261	160187290	81	160187281	0.643325	2	81	891	utr3	ENSE00001249614	DCAF8	160187268##160187271	160187274##160187278	TAAAGCA##AGCAAAAA	6mer1A##8mer	hsa-miR-4422##hsa-miR-548p
G253.1	chr1	+	CTTGCACACTTTCCTTCTGAGCCTCCA	16111236	16111262	12	16111252	0.754505	1	12	96	utr3	ENSE00001468339	FBLIM1	16111253	16111259	GGCTCAG	7mer	hsa-miR-24-3p
G2211.1	chr1	+	GGCTCCCCGTTTACCTCAGAGA	161135289	161135310	25	161135296	0.679899	1	25	100	utr3	ENSE00002390543	USP21	161135301##161135303	161135307##161135309	TGAGGTA##TCTGAGG	6mer1A##6mer1A	hsa-miR-4458;hsa-let-7a-5p;hsa-miR-202-3p;hsa-miR-98;hsa-let-7d-5p;hsa-let-7c;hsa-let-7b-5p;hsa-let-7e-5p;hsa-let-7f-5p;hsa-miR-4500;hsa-let-7g-5p;hsa-let-7i-5p##hsa-miR-4649-3p
G2212.1	chr1	+	CTGCAATATCACTTTTTGTGA	161135473	161135493	92	161135480	0.815966	1	92	736	utr3	ENSE00002390543	USP21	161135481##161135482	161135488##161135489	AAAGTGAT##AAAAGTGA	8mer##8mer	hsa-miR-3609;hsa-miR-548ah-5p##hsa-miR-548t-5p
G2215.1	chr1	+	AGCATTTATTGTAGCAAAGA	161192093	161192112	6	161192098	0.601274	1	6	30	utr3	ENSE00002335692	APOA2	161192102##161192103	161192109##161192109	TGCTACAA##TGCTACA	7mer1A##6mer1A	hsa-miR-187-5p##hsa-miR-222-3p;hsa-miR-548v;hsa-miR-221-3p
G2216.1	chr1	+	CATGTGGAATCTGAGGGCCTGGCCTTCTAGAGCA	161199997	161200030	28	161199997	0.942396	1	28	196	utr3	ENSE00001446067	TOMM40L	161200000	161200006	TTCCACA	7mer	hsa-miR-3692-3p
G5408.1	chr1	-	AACCTCCAAATGTCCTTAAA	161274553	161274572	27	161274563	0.770161	1	27	108	utr3	ENSE00001414908	MPZ	161274554	161274561	TTAAGGAC	8mer	hsa-miR-4477b
G2243.1	chr1	+	ACCTGGAAACTATGCTTTACATGGCAA	161726870	161726896	52	161726878	0.859387	1	52	312	utr3	ENSE00001831333	DUSP12	161726882	161726889	TAAAGCAT	7mer1A	hsa-miR-4422
G2256.1	chr1	+	CCTTGCCTTCCATTGTCTTCCTTCTCCCAGAA	162355220	162355251	14	162355232	0.789599	1	14	154	utr3	ENSE00001846558	C1orf226	162355235	162355241	GGAAGAC	7mer	hsa-miR-7-5p
G2258.1	chr1	+	TCTTCCATTTCTTGGGTTATTCCA	162492373	162492396	24	162492385	0.757414	1	24	264	utr3	ENSE00002315606	SMC5	162492386	162492392	TAACCCA	6mer1A	hsa-miR-1273d
G2262.1	chr1	+	TGCTTGATCTTGCACAATTTTTATGTCTAGTATGTA	162492957	162492992	108	162492965	0.717727	4	142	1305	utr3	ENSE00002315606	SMC5	162492981##162492983	162492987##162492989	CTAGACA##TACTAGA	7mer##6mer1A	hsa-miR-4305##hsa-miR-28-3p
G2264.1	chr1	+	TTGACTGCAAGGTAGTTAAGAAAGGTGTA	162493589	162493617	5	162493595	0.89637	2	6	34	utr3	ENSE00002315606	SMC5	162493596	162493603	TACCTTGC	7mer1A	hsa-miR-3200-3p
G2267.1	chr1	+	ATAATTGATGAGCCTTGA	162494637	162494654	15	162494646	0.808915	1	15	75	utr3	ENSE00002315606	SMC5	162494649	162494655	TCAAGGC	6mer1A	hsa-miR-3922-5p
G2269.1	chr1	+	GTGGCACATTGTACACCCAGA	162495240	162495260	35	162495248	0.603521	1	35	105	utr3	ENSE00002315606	SMC5	162495250##162495253	162495256##162495259	GTGTACA##TGGGTGT	7mer##6mer1A	hsa-miR-3177-5p##hsa-miR-4455;hsa-miR-609
G2270.1	chr1	+	AAGTGCCTTGTGTTTGCTGGAAAATA	162496293	162496318	86	162496306	0.674897	3	87	625	utr3	ENSE00002315606	SMC5	162496305##162496308##162496310	162496312##162496314##162496316	CAGCAAAC##TCCAGCA##TTTCCAG	8mer##6mer1A##6mer1A	hsa-miR-545-3p##hsa-miR-4530;hsa-miR-338-3p##hsa-miR-3180-5p
G2272.1	chr1	+	ATTCCTCATCATTGTTTCCTCAG	162498183	162498205	10	162498193	0.744093	1	10	90	utr3	ENSE00002315606	SMC5	162498196##162498199	162498202##162498205	GGAAACA##TGAGGAA	7mer##6mer1A	hsa-miR-4261##hsa-miR-3928
G2275.1	chr1	+	AGTATGTTTATTATAATAAA	162498443	162498462	16	162498450	0.662585	1	16	128	utr3	ENSE00002315606	SMC5	162498452##162498452	162498458##162498459	TATAATA##TTATAATA	6mer1A##7mer1A	hsa-miR-369-3p;hsa-miR-5692b;hsa-miR-5692c##hsa-miR-374a-5p;hsa-miR-374b-5p
G2278.1	chr1	+	AACTCTTTCCTGCTGAATAGC	162499164	162499184	6	162499177	0.673972	2	11	31	utr3	ENSE00002315606	SMC5	162499173##162499173##162499174##162499174	162499180##162499180##162499180##162499181	TCAGCAGG##TCAGCAGG##TCAGCAG##TTCAGCAG	7mer1A##8mer##6mer1A##7mer1A	hsa-miR-3619-5p;hsa-miR-761;hsa-miR-214-3p##hsa-miR-4291##hsa-miR-922##hsa-miR-4291
G2280.1	chr1	+	TTTTTGATAGACCAACTGTGAACCTA	162569197	162569222	7	162569203	0.705467	1	7	56	utr3	ENSE00001734099	UAP1	162569205	162569211	TGGTCTA	6mer1A	hsa-miR-601
G2281.1	chr1	+	AAATATCCACAGGGTTTTA	162569249	162569267	10	162569255	0.822994	2	10	50	utr3	ENSE00001734099	UAP1	162569254	162569260	TGTGGAT	7mer	hsa-miR-4752
G2282.1	chr1	+	TTCAACATCAGTTTACTTGCA	162569446	162569466	13	162569452	0.872741	1	13	91	utr3	ENSE00001734099	UAP1	162569455	162569461	TAAACTG	6mer1A	hsa-miR-548g-3p;hsa-miR-548av-3p
G2283.1	chr1	+	AGGTTTCTATGGTACTAAAA	162569527	162569546	24	162569537	0.714716	1	22	146	utr3	ENSE00001734099	UAP1	162569537	162569544	TAGTACCA	7mer1A	hsa-miR-624-5p
G266.1	chr1	+	AGAACTGCCTTTGCACTAAATTA	16266264	16266286	55	16266269	0.636071	4	87	252	utr3	ENSE00001468270	SPEN	16266272##16266274##16266275##16266276##16266277##16266278	16266279##16266280##16266282##16266283##16266283##16266284	TGCAAAGG##GTGCAAA##TAGTGCAA##TTAGTGCA##TTAGTGC##TTTAGTG	8mer##7mer##7mer1A##7mer1A##6mer1A##6mer1A	hsa-miR-518a-5p;hsa-miR-527##hsa-miR-19b-3p;hsa-miR-19a-3p##hsa-miR-3666;hsa-miR-130a-3p;hsa-miR-454-3p;hsa-miR-130b-3p;hsa-miR-301a-3p;hsa-miR-4295;hsa-miR-301b##hsa-miR-4671-3p##hsa-miR-4473##hsa-miR-3591-5p
G267.1	chr1	+	AGACTCTTAACGCAGGAAGGA	16266361	16266381	21	16266379	0.851933	1	21	42	utr3	ENSE00001468270	SPEN	16266371##16266372	16266378##16266378	TCCTGCGT##TCCTGCG	7mer1A##6mer1A	hsa-miR-3193##hsa-miR-1539
G269.1	chr1	+	TTGATTCACCGGGATGTA	16266499	16266516	5	16266506	0.744351	2	5	25	utr3	ENSE00001468270	SPEN	16266506	16266513	TCCCGGTG	7mer1A	hsa-miR-4783-3p
G270.1	chr1	+	AGAACTTGGGATGTGTGTA	16266568	16266586	10	16266573	0.786838	1	10	50	utr3	ENSE00001468270	SPEN	16266574	16266580	ATCCCAA	7mer	hsa-miR-4733-5p
G2303.1	chr1	+	AAAAGTTGAAGCGAATGGA	163325322	163325340	20	163325330	0.69055	1	20	40	utr3	ENSE00000958770	NUF2	163325327##163325331	163325333##163325337	CTTCAAC##TTCGCTT	7mer##6mer1A	hsa-miR-676-5p##hsa-miR-4790-5p
G2304.1	chr1	+	TAACTTGTGCAGCTATTCA	163325447	163325465	8	163325452	0.722947	1	8	48	utr3	ENSE00000958770	NUF2	163325456	163325462	TAGCTGC	6mer1A	hsa-miR-22-3p
G3708.1	chr1	-	GCCATGCTGGGCCACTGGGGACTTTATTTATTTCTAGTTCTTTCCTCCCCC	16451592	16451642	8	16451611	0.812201	1	8	144	utr3	ENSE00001840165	EPHA2	16451604	16451610	AACTAGA	7mer	hsa-miR-708-3p
G3709.1	chr1	-	CATCGGCCAAGAATACTTGAAGAAACA	16451661	16451687	382	16451687	0.999018	4	449	702	utr3	ENSE00001840165	EPHA2	16451665##16451667	16451671##16451674	TCTTCAA##TTCAAGTA	6mer1A##7mer1A	hsa-miR-676-5p##hsa-miR-4465;hsa-miR-26b-5p;hsa-miR-1297;hsa-miR-26a-5p
G5450.1	chr1	-	TCCTGGCTGATCCAAGTGCAGTGGTA	165631903	165631928	9	165631917	0.873029	1	9	54	utr3	ENSE00000958368	ALDH9A1	165631911##165631912##165631919	165631918##165631918##165631925	CACTTGGA##ACTTGGA##TCAGCCA	8mer##7mer##6mer1A	hsa-miR-3614-5p##hsa-miR-890##hsa-miR-4691-3p
G5451.1	chr1	-	AAAATGTGCATTAAGTGCCTTGTAGA	165632095	165632120	26	165632110	0.793438	1	26	182	utr3	ENSE00000958368	ALDH9A1	165632111	165632117	TGCACAT	6mer1A	hsa-miR-5589-3p
G3712.1	chr1	-	TGCCAATCCTTGCTTGGCAA	16575204	16575223	6	16575218	0.819451	1	6	30	utr3	ENSE00001467559	FBXO42	16575213	16575219	AAGGATT	7mer	hsa-miR-541-5p
G2338.1	chr1	+	ATGACATTACTGTATTTAAGA	165877146	165877166	13	165877151	0.803234	1	13	91	utr3	ENSE00001898197	UCK2	165877154	165877160	TACAGTA	6mer1A	hsa-miR-101-3p;hsa-miR-144-3p
G2340.1	chr1	+	CAAAACTGTGCCAACTACTACTGGTGA	165877261	165877287	36	165877261	0.958135	1	36	180	utr3	ENSE00001898197	UCK2	165877269##165877271##165877272	165877275##165877278##165877278	TTGGCAC##TAGTTGGC##TAGTTGG	7mer##7mer1A##6mer1A	hsa-miR-1271-5p;hsa-miR-96-5p##hsa-miR-4715-5p##hsa-miR-4259
G2354.1	chr1	+	TGCATTTATGAATGTTGGCCTGTA	166821566	166821589	25	166821575	0.765617	2	26	224	utr3	ENSE00001445825	POGK	166821574##166821575##166821576	166821581##166821581##166821582	ACATTCAT##ACATTCA##AACATTC	8mer##7mer##7mer	hsa-miR-181d;hsa-miR-181b-5p##hsa-miR-181a-5p;hsa-miR-4262;hsa-miR-181c-5p##hsa-miR-543
G5461.1	chr1	-	ACTTTATGTCTTCCCATGA	166826130	166826148	10	166826142	0.663792	1	10	70	utr3	ENSE00002328570	TADA1	166826133##166826135##166826137	166826139##166826141##166826144	TGGGAAG##GGAAGAC##AAGACATA	6mer1A##7mer##8mer	hsa-miR-5196-5p;hsa-miR-4747-5p##hsa-miR-7-5p##hsa-miR-3617;hsa-miR-641
G280.1	chr1	+	CGCCACGGGTTGCACTGCCGTGGCA	16721690	16721714	48	16721690	0.796438	2	82	110	utr3	ENSE00001932014	C1orf144	16721700##16721701	16721706##16721707	AGTGCAA##CAGTGCA	7mer##7mer	hsa-miR-3666;hsa-miR-130a-3p;hsa-miR-454-3p;hsa-miR-130b-3p;hsa-miR-301a-3p;hsa-miR-4295;hsa-miR-301b##hsa-miR-152;hsa-miR-148a-3p;hsa-miR-148b-3p
G281.1	chr1	+	TGACTTACTTGCACTGTGATCCCCCT	16721745	16721770	19	16721753	0.750738	2	19	140	utr3	ENSE00001932014	C1orf144	16721753##16721754##16721755##16721757	16721760##16721760##16721761##16721764	AGTGCAAG##AGTGCAA##CAGTGCA##TCACAGTG	8mer##7mer##7mer##7mer1A	hsa-miR-3666##hsa-miR-130a-3p;hsa-miR-454-3p;hsa-miR-130b-3p;hsa-miR-301a-3p;hsa-miR-4295;hsa-miR-301b##hsa-miR-152;hsa-miR-148a-3p;hsa-miR-148b-3p##hsa-miR-3681-3p;hsa-miR-128
G282.1	chr1	+	TCGACAAGGGCTGTCCCAA	16721848	16721866	5	16721856	0.769302	1	5	10	utr3	ENSE00001932014	C1orf144	16721859##16721860	16721866##16721866	TGGGACAG##TGGGACA	8mer##7mer	hsa-miR-4298##hsa-miR-1302
G2360.1	chr1	+	CTTACAGAGGTGCTAGAA	167385799	167385816	13	167385802	0.780684	1	13	39	utr3	ENSE00002335379	POU2F1	167385800	167385807	TCTGTAAG	8mer	hsa-miR-3686
G2363.1	chr1	+	AAGCTTGAACCAAAGTCAA	167387317	167387335	9	167387325	0.704118	1	9	18	utr3	ENSE00002335379	POU2F1	167387323##167387324##167387324	167387330##167387330##167387331	TTGGTTCA##TTGGTTC##TTTGGTTC	8mer##6mer1A##7mer1A	hsa-miR-659-3p##hsa-miR-218-1-3p##hsa-miR-659-3p
G2370.1	chr1	+	CTATGAGTTTTTACTTTTTACTGGGAATGGA	167758437	167758467	25	167758457	0.77699	1	20	265	utr3	ENSE00001944536	MPZL1	167758454	167758460	CAGTAAA	7mer	hsa-miR-545-5p
G2378.1	chr1	+	ATGGAATCTGACTGGACACCTTGGCTA	168169309	168169335	12	168169317	0.806342	1	12	72	utr3	ENSE00001445713	TIPRL	168169321	168169327	TGTCCAG	6mer1A	hsa-miR-198
G3559.1	chr1	-	CGGTTGAAATTCAGAGGAGTCAGA	1684003	1684026	31	1684016	0.738163	2	32	123	utr3	ENSE00001425950	NADK	1684011	1684017	CTCTGAA	7mer	hsa-miR-146a-3p
G2412.1	chr1	+	ATAAATATCTCAGGGTAAGGA	169356587	169356607	33	169356594	0.673835	1	33	132	utr3	ENSE00001445660	BLZF1	169356595##169356595##169356596##169356598	169356601##169356602##169356602##169356604	CCTGAGA##CCCTGAGA##CCCTGAG##TACCCTG	7mer##8mer##7mer##6mer1A	hsa-miR-4324##hsa-miR-125b-5p;hsa-miR-125a-5p##hsa-miR-4319##hsa-miR-10a-5p;hsa-miR-10b-5p
G5490.1	chr1	-	CAAGTTGTACTGTATGCA	169433262	169433279	11	169433277	0.733939	1	11	55	utr3	ENSE00001357740	SLC19A2	169433266##169433266	169433272##169433273	TACAGTA##TACAGTAC	6mer1A##7mer1A	hsa-miR-144-3p##hsa-miR-101-3p
G5491.1	chr1	-	TCACATATGTCTGTATCTA	169434732	169434750	22	169434744	0.74115	1	22	154	utr3	ENSE00001357740	SLC19A2	169434744	169434750	TATGTGA	6mer1A	hsa-miR-4501
G2436.1	chr1	+	TTATTATGGCAGCTTGCTA	171561499	171561517	19	171561507	0.800012	1	19	133	utr3	ENSE00001372716	PRRC2C	171561504##171561505##171561506	171561510##171561511##171561513	TGCCATA##CTGCCAT##AGCTGCCA	7mer##7mer##8mer	hsa-miR-5590-5p##hsa-miR-4769-3p##hsa-miR-22-3p
G2437.1	chr1	+	AGATTTGGTAAAATGCTGGTTAGGTTGA	171561760	171561787	16	171561779	0.798248	2	17	137	utr3	ENSE00001372716	PRRC2C	171561781	171561788	TCAACCTA	7mer1A	hsa-miR-4714-3p
G2438.1	chr1	+	CAGTACTGTATCATACCTCTGTGAATGTAAA	171562054	171562084	14	171562071	0.774658	3	19	121	utr3	ENSE00001372716	PRRC2C	171562073	171562079	TTCACAG	6mer1A	hsa-miR-513a-5p;hsa-miR-27a-3p;hsa-miR-27b-3p
G2439.1	chr1	+	ATTCTAGAATGTTTTCTTTCCAGA	171562153	171562176	10	171562167	0.678761	1	10	100	utr3	ENSE00001372716	PRRC2C	171562169	171562175	TGGAAAG	7mer	hsa-miR-3978
G2440.1	chr1	+	AAACGGTGCCAGGTACCA	171562202	171562219	13	171562203	0.99529	1	13	13	utr3	ENSE00001372716	PRRC2C	171562209##171562211	171562215##171562217	CCTGGCA##TACCTGG	7mer##6mer1A	hsa-miR-221-5p##hsa-miR-619
G2441.1	chr1	+	AAAAGCTGTTGCTGCTATTGATGCATAACATACTGCTA	171562340	171562377	36	171562347	0.755729	1	36	241	utr3	ENSE00001372716	PRRC2C	171562349##171562350##171562350##171562351	171562356##171562357##171562357##171562357	AGCAGCAA##TAGCAGCA##TAGCAGCA##TAGCAGC	8mer##7mer1A##8mer##6mer1A	hsa-miR-424-5p##hsa-miR-16-5p;hsa-miR-195-5p;hsa-miR-497-5p;hsa-miR-15a-5p;hsa-miR-15b-5p;hsa-miR-424-5p##hsa-miR-4524b-5p;hsa-miR-4524a-5p##hsa-miR-646;hsa-miR-503
G2442.1	chr1	+	CAGCCATATTGGTCTAGAAA	171562516	171562535	5	171562523	0.642701	1	5	20	utr3	ENSE00001372716	PRRC2C	171562528##171562529	171562534##171562535	TCTAGAC##TTCTAGA	6mer1A##6mer1A	hsa-miR-4305##hsa-miR-522-5p;hsa-miR-520c-5p;hsa-miR-519c-5p;hsa-miR-523-5p;hsa-miR-519a-5p;hsa-miR-518d-5p;hsa-miR-518e-5p;hsa-miR-519b-5p;hsa-miR-4777-5p;hsa-miR-526a;hsa-miR-518f-5p
G2444.1	chr1	+	TCTACATGGGTTTGATTACAGAAACTAATAA	171562601	171562631	13	171562613	0.736017	1	13	117	utr3	ENSE00001372716	PRRC2C	171562617##171562617	171562623##171562624	TCTGTAA##TTCTGTAA	6mer1A##7mer1A	hsa-miR-3607-3p##hsa-miR-3686
G2458.1	chr1	+	GTTTGTTTAAGTTGCTGCTTTAGGTTA	172580709	172580735	67	172580721	0.822859	3	68	782	utr3	ENSE00001187920	C1orf9	172580721##172580722##172580725	172580728##172580728##172580731	AGCAGCAA##AGCAGCA##TAAAGCA	8mer##7mer##6mer1A	hsa-miR-424-5p##hsa-miR-16-5p;hsa-miR-195-5p;hsa-miR-497-5p;hsa-miR-15a-5p;hsa-miR-15b-5p##hsa-miR-4422
G3733.1	chr1	-	CCTGCCTCTGAGCCACCAACTGGACCCCTCTCCAGCA	17312645	17312681	17	17312655	0.85629	2	17	67	utr3	ENSE00001684344	ATP13A2	17312645##17312645	17312651##17312652	TGCTGGA##TGCTGGAG	6mer1A##7mer1A	hsa-miR-1287##hsa-miR-3135b
G2473.1	chr1	+	CAAGGATTACCAGGAATAA	173754798	173754816	24	173754807	0.681251	1	24	48	utr3	ENSE00001329962	KLHL20	173754805##173754808	173754811##173754814	CTGGTAA##TTCCTGG	7mer##6mer1A	hsa-miR-4490##hsa-miR-1343
G2476.1	chr1	+	TTGAGTAAACAATTGTTTACATATA	173755740	173755764	28	173755750	0.824994	1	28	252	utr3	ENSE00001329962	KLHL20	173755754##173755756##173755757	173755761##173755763##173755763	TGTAAACA##TATGTAAA##TATGTAA	7mer1A##7mer1A##6mer1A	hsa-miR-30a-5p;hsa-miR-30b-5p;hsa-miR-30e-5p;hsa-miR-30d-5p;hsa-miR-30c-5p##hsa-miR-4495##hsa-miR-411-3p;hsa-miR-379-3p;hsa-miR-380-3p
G5539.1	chr1	-	AGAGTTCTTCAGGGATGGA	173904000	173904018	6	173904009	0.63497	1	6	24	utr3	ENSE00001445405	RC3H1	173904004##173904004##173904004	173904010##173904010##173904011	TCCCTGA##TCCCTGA##TCCCTGAA	6mer1A##7mer##7mer1A	hsa-miR-125b-5p;hsa-miR-4319;hsa-miR-4732-3p;hsa-miR-125a-5p##hsa-miR-670##hsa-miR-345-3p
G2496.1	chr1	+	ATATTTGTCAATGAATGTGGAATAGA	174979757	174979782	28	174979768	0.856523	2	29	223	utr3	ENSE00001917037	CACYBP	174979767##174979768##174979769	174979773##174979775##174979775	ATTCATT##ACATTCAT##ACATTCA	7mer##8mer##7mer	hsa-miR-664-3p##hsa-miR-181d;hsa-miR-181b-5p##hsa-miR-181a-5p;hsa-miR-4262;hsa-miR-181c-5p
G5565.1	chr1	-	TGGGAATACCCAGCCAACTCTCCA	175914088	175914111	19	175914102	0.984392	1	19	57	utr3	ENSE00002387440	RFWD2	175914096##175914096##175914098	175914102##175914103##175914104	TGGCTGG##TGGCTGGG##GCTGGGT	6mer1A##7mer1A##7mer	hsa-miR-3652;hsa-miR-4430##hsa-miR-4505##hsa-miR-5589-5p
G3741.1	chr1	-	AAAAATGGGCTTCCTAATGGGTTA	17733544	17733567	19	17733567	0.996111	2	22	111	utr3	ENSE00001467085	RCC2	17733554	17733561	GGAAGCCC	8mer	hsa-miR-671-5p
G3742.1	chr1	-	CCCCAAAACCACCATCTCTGACGTAA	17733879	17733904	31	17733901	0.96559	1	31	93	utr3	ENSE00001467085	RCC2	17733885##17733891	17733892##17733897	CAGAGATG##TGGTGGT	8mer##6mer1A	hsa-miR-4756-3p##hsa-miR-323a-5p
G3743.1	chr1	-	CAGTAGTCCAGGGGAGAA	17733955	17733972	5	17733958	0.938244	1	5	5	utr3	ENSE00001467085	RCC2	17733958##17733960##17733961##17733962	17733965##17733966##17733967##17733968	TCCCCTGG##CCCTGGA##CCTGGAC##CTGGACT	7mer1A##7mer##7mer##7mer	hsa-miR-331-3p##hsa-miR-4308##hsa-miR-3690##hsa-miR-378b;hsa-miR-378c;hsa-miR-378d;hsa-miR-378e;hsa-miR-378f;hsa-miR-378h;hsa-miR-422a;hsa-miR-378a-3p
G3744.1	chr1	-	GTTCAGTGGTGCTTATGGGGGAGATGGGA	17734276	17734304	13	17734298	0.813645	1	13	82	utr3	ENSE00001467085	RCC2	17734292	17734298	AGCACCA	7mer	hsa-miR-29c-3p;hsa-miR-29a-3p;hsa-miR-29b-3p
G2538.1	chr1	+	ATGTAGATTACCTTTTTGA	178442649	178442667	7	178442656	0.782857	1	7	56	utr3	ENSE00001445260	RASAL2	178442656##178442658	178442663##178442664	AAGGTAAT##AAAGGTA	8mer##7mer	hsa-miR-570-5p;hsa-miR-548ag;hsa-miR-548ai##hsa-miR-548m
G5597.1	chr1	-	ATCTCGGTGGGACCTCCAAAAAA	179064542	179064564	1755	179064556	0.621454	4	409	6565	utr3	ENSE00001603586	TOR3A	179064552##179064553	179064559##179064559	GTCCCACC##TCCCACC	8mer##7mer	hsa-miR-4433-5p##hsa-miR-1260a;hsa-miR-1260b
G5598.1	chr1	-	AGTTTTATGCTCGCTTAGTAAAAATAA	179068910	179068936	25	179068928	0.767898	1	25	225	utr3	ENSE00001445181	ABL2	179068930	179068936	TAAAACT	6mer1A	hsa-miR-548ar-3p;hsa-miR-548a-3p;hsa-miR-548e;hsa-miR-548f;hsa-miR-5582-3p
G5601.1	chr1	-	AAACCAGTGCACTTTGGGA	179072043	179072061	7	179072060	0.993697	1	7	21	utr3	ENSE00001445181	ABL2	179072046##179072047##179072048	179072053##179072053##179072054	CAAAGTGC##AAAGTGC##AAGTGCA	8mer##7mer##7mer	hsa-miR-520h;hsa-miR-520g##hsa-miR-519d;hsa-miR-17-5p;hsa-miR-20a-5p;hsa-miR-106a-5p;hsa-miR-106b-5p;hsa-miR-526b-3p;hsa-miR-20b-5p;hsa-miR-93-5p##hsa-miR-519c-3p;hsa-miR-519a-3p;hsa-miR-519b-3p
G5602.1	chr1	-	TGGCCATTTATCCTAAATGTGGTGGGA	179072155	179072181	25	179072173	0.72511	1	25	200	utr3	ENSE00001445181	ABL2	179072165##179072166	179072172##179072173	TTTAGGAT##TTAGGATA	7mer1A##8mer	hsa-miR-651##hsa-miR-651
G5603.1	chr1	-	AGCAATGTGCACTTTGTAGTA	179072673	179072693	31	179072687	0.812689	2	32	185	utr3	ENSE00001445181	ABL2	179072678##179072679##179072680	179072685##179072685##179072686	CAAAGTGC##AAAGTGC##AAGTGCA	8mer##7mer##7mer	hsa-miR-520h;hsa-miR-520g##hsa-miR-519d;hsa-miR-17-5p;hsa-miR-20a-5p;hsa-miR-106a-5p;hsa-miR-106b-5p;hsa-miR-526b-3p;hsa-miR-20b-5p;hsa-miR-93-5p##hsa-miR-519c-3p;hsa-miR-519a-3p;hsa-miR-519b-3p
G5604.1	chr1	-	AAATTTGGCCCTAAGAAA	179073688	179073705	5	179073699	0.621309	1	5	15	utr3	ENSE00001445181	ABL2	179073692##179073692##179073693##179073696	179073699##179073699##179073699##179073702	TTAGGGCC##TTAGGGCC##TAGGGCC##GGCCAAA	7mer1A##8mer##6mer1A##7mer	hsa-miR-1296##hsa-miR-2909##hsa-miR-4512##hsa-miR-3926
G5605.1	chr1	-	CCCTTGAGAGTTCTGGAACTAAGCCTTGGAGAAACA	179074394	179074429	83	179074394	0.828087	2	52	294	utr3	ENSE00001445181	ABL2	179074396	179074402	TTTCTCC	6mer1A	hsa-miR-629-3p
G5606.1	chr1	-	GTTGTTGTGGGATGCAAGTTAAGGGA	179074488	179074513	40	179074513	0.694248	2	79	241	utr3	ENSE00001445181	ABL2	179074498##179074502	179074505##179074508	TGCATCCC##TCCCACA	7mer1A##7mer	hsa-miR-324-5p##hsa-miR-188-3p
G5607.1	chr1	-	ATTATTATGCTGCTTTTTA	179074525	179074543	22	179074536	0.767212	1	22	220	utr3	ENSE00001445181	ABL2	179074530##179074531	179074536##179074537	AGCAGCA##GCAGCAT	7mer##7mer	hsa-miR-16-5p;hsa-miR-195-5p;hsa-miR-497-5p;hsa-miR-15a-5p;hsa-miR-15b-5p;hsa-miR-424-5p##hsa-miR-103a-3p;hsa-miR-107
G5608.1	chr1	-	CTTTTTAAAGCTTTATGAATA	179075297	179075317	34	179075311	0.754615	1	34	306	utr3	ENSE00001445181	ABL2	179075303	179075309	TAAAGCT	6mer1A	hsa-miR-4429;hsa-miR-320d;hsa-miR-320c;hsa-miR-320a;hsa-miR-320b
G5609.1	chr1	-	GAAATATGGCCCTATCTGA	179076270	179076288	27	179076282	0.785843	2	28	107	utr3	ENSE00001445181	ABL2	179076275##179076275	179076281##179076281	TAGGGCC##TAGGGCC	6mer1A##7mer	hsa-miR-4512##hsa-miR-1296
G5610.1	chr1	-	AGGCCATTGCTGCTGTAATAAGA	179076322	179076344	35	179076344	0.793465	2	35	155	utr3	ENSE00001445181	ABL2	179076328##179076331##179076331	179076334##179076337##179076338	TACAGCA##AGCAGCA##AGCAGCAA	6mer1A##7mer##8mer	hsa-miR-3120-3p##hsa-miR-16-5p;hsa-miR-195-5p;hsa-miR-497-5p;hsa-miR-15a-5p;hsa-miR-15b-5p##hsa-miR-424-5p
G5623.1	chr1	-	AAACCAGTGTTGCCTTGTATA	179813221	179813241	11	179813233	0.726775	1	11	66	utr3	ENSE00001445158	TOR1AIP2	179813223##179813228	179813229##179813234	TACAAGG##GGCAACA	6mer1A##7mer	hsa-miR-624-3p##hsa-miR-196a-3p
G5627.1	chr1	-	TCTTTACTTCAGCTTTTCTTGA	179814471	179814492	46	179814484	0.813227	1	46	506	utr3	ENSE00001445158	TOR1AIP2	179814477	179814483	AAAGCTG	7mer	hsa-miR-4429;hsa-miR-320d;hsa-miR-320c;hsa-miR-320a;hsa-miR-320b
G5629.1	chr1	-	TTGAGGAAATAGCCTGAAAAACAAA	179815087	179815111	191	179815103	0.842152	2	198	436	utr3	ENSE00001445158	TOR1AIP2	179815095##179815103	179815101##179815109	TCAGGCT##TTTCCTC	6mer1A##6mer1A	hsa-miR-484;hsa-miR-3155b;hsa-miR-3155a##hsa-miR-1238
G5630.1	chr1	-	ACCTTCCATTTATATGGAAGGA	179815127	179815148	19	179815134	0.720759	1	19	114	utr3	ENSE00001445158	TOR1AIP2	179815130##179815137	179815136##179815143	TTCCATA##TAAATGG	7mer##6mer1A	hsa-miR-587##hsa-miR-522-3p;hsa-miR-224-3p
G2573.1	chr1	+	TTTGCATTTTGCACAATGA	180082025	180082043	6	180082031	0.589217	1	1	47	utr3	ENSE00001829752	CEP350	180082030##180082032##180082033	180082036##180082038##180082040	CAAAATG##TGCAAAA##TGTGCAAA	7mer##7mer##7mer1A	hsa-miR-4698##hsa-miR-548aw##hsa-miR-19b-3p;hsa-miR-19a-3p
G2593.1	chr1	+	GGCAATGTGCACTTTCCTCTCCTA	180855900	180855923	35	180855906	0.837532	2	36	244	utr3	ENSE00001421985	XPR1	180855908##180855909	180855914##180855915	AAGTGCA##AAAGTGC	7mer##7mer	hsa-miR-519c-3p;hsa-miR-519a-3p;hsa-miR-519b-3p##hsa-miR-519d;hsa-miR-17-5p;hsa-miR-20a-5p;hsa-miR-106a-5p;hsa-miR-106b-5p;hsa-miR-526b-3p;hsa-miR-20b-5p;hsa-miR-93-5p
G5646.1	chr1	-	TGCCCAGCTAACTTTTGAATTGCACTTTTTAATAAATA	180944116	180944153	112	180944133	0.775294	7	172	1082	utr3	ENSE00001955708	STX6	180944126##180944127##180944128##180944128	180944132##180944133##180944134##180944135	AAAGTGC##AAGTGCA##AGTGCAA##AGTGCAAT	7mer##7mer##7mer##8mer	hsa-miR-519d;hsa-miR-17-5p;hsa-miR-20a-5p;hsa-miR-106a-5p;hsa-miR-106b-5p;hsa-miR-526b-3p;hsa-miR-20b-5p;hsa-miR-93-5p##hsa-miR-519c-3p;hsa-miR-519a-3p;hsa-miR-519b-3p##hsa-miR-3666##hsa-miR-130a-3p;hsa-miR-454-3p;hsa-miR-130b-3p;hsa-miR-301a-3p;hsa-miR-4295;hsa-miR-301b
G5647.1	chr1	-	AACTTCCCTGATGAATAATCTGATATTAAA	180944411	180944440	73	180944425	0.828267	3	75	649	utr3	ENSE00001955708	STX6	180944416##180944418	180944422##180944424	TATCAGA##TCAGATT	6mer1A##6mer1A	hsa-miR-2115-3p##hsa-miR-10b-3p
G5648.1	chr1	-	CTAGCTGCTGCCTTGCCTTCCGGGA	180945416	180945440	23	180945440	0.966833	1	23	138	utr3	ENSE00001955708	STX6	180945432	180945438	AGCAGCT	7mer	hsa-miR-646
G2596.1	chr1	+	AAGCTTGACGAACTTCACAGAAGAGTTCAAGCTTGGAA	181059662	181059699	11	181059688	0.857959	1	10	72	utr3	ENSE00001445067	IER5	181059690	181059696	AAGCTTG	7mer	hsa-miR-100-3p
G5655.1	chr1	-	AGCACTTATAAATCAGCCTAA	182352036	182352056	36	182352047	0.684857	1	36	144	utr3	ENSE00001830409	GLUL	182352041##182352049	182352047##182352055	CTGATTT##TAAGTGC	7mer##6mer1A	hsa-miR-29a-5p##hsa-miR-519c-3p;hsa-miR-519a-3p;hsa-miR-519b-3p
G5656.1	chr1	-	TCCCTACCTTGAAAGAAGAA	182352934	182352953	37	182352949	0.657088	2	37	111	utr3	ENSE00001830409	GLUL	182352940##182352941##182352942	182352946##182352947##182352948	TTTCAAG##TTCAAGG##TCAAGGT	6mer1A##6mer1A##6mer1A	hsa-miR-498##hsa-miR-561-5p##hsa-miR-4761-5p
G5660.1	chr1	-	CTACCAGACTCTACCTCTGAA	182567924	182567944	74	182567937	0.81031	1	60	294	utr3	ENSE00001445025	RGS16	182567925##182567928##182567929##182567930	182567932##182567934##182567935##182567936	TCAGAGGT##GAGGTAG##AGGTAGA##GGTAGAG	7mer1A##7mer##7mer##7mer	hsa-miR-4257##hsa-miR-4458;hsa-let-7a-5p;hsa-miR-98;hsa-let-7d-5p;hsa-let-7c;hsa-let-7b-5p;hsa-let-7e-5p;hsa-let-7f-5p;hsa-miR-4500;hsa-let-7g-5p;hsa-let-7i-5p##hsa-miR-3927##hsa-miR-4451
G2628.1	chr1	+	GACACACTGGTGCTATTAA	183113381	183113399	10	183113381	0.983493	1	10	40	utr3	ENSE00001160082	LAMC1	183113389##183113390	183113396##183113396	TAGCACCA##TAGCACC	7mer1A##7mer	hsa-miR-29c-3p;hsa-miR-29a-3p;hsa-miR-29b-3p##hsa-miR-5682
G2629.1	chr1	+	ACACTCTGTTCACTTTGCTCA	183113502	183113522	28	183113510	0.726259	1	28	196	utr3	ENSE00001160082	LAMC1	183113512	183113518	AAAGTGA	7mer	hsa-miR-3609;hsa-miR-548ah-5p
G2641.1	chr1	+	CTGTTAGTCATTTCCTGGAAAAGTA	183522411	183522435	56	183522424	0.734526	1	51	443	utr3	ENSE00002033383	SMG7	183522426	183522432	TTTCCAG	6mer1A	hsa-miR-3180-5p
G5667.1	chr1	-	GAGACTGGCAGCTATTAA	183596217	183596234	14	183596234	0.999145	1	14	42	utr3	ENSE00001888870	ARPC5	183596221##183596222	183596228##183596229	TAGCTGCC##AGCTGCCA	7mer1A##8mer	hsa-miR-22-3p##hsa-miR-22-3p
G2647.1	chr1	+	AAACAAATTTGCACAATGGCCTGGGAA	183895772	183895798	45	183895772	0.868581	1	45	180	utr3	ENSE00001510429	RGL1	183895779##183895780	183895786##183895787	GTGCAAAT##TGTGCAAA	8mer##7mer1A	hsa-miR-19b-3p;hsa-miR-19a-3p##hsa-miR-19b-3p;hsa-miR-19a-3p
G2648.1	chr1	+	GTCACTTTTTACAGGGAAATA	183895805	183895825	36	183895810	0.614113	3	37	215	utr3	ENSE00001510429	RGL1	183895813##183895816	183895819##183895822	CTGTAAA##TCCCTGT	7mer##6mer1A	hsa-miR-3607-3p##hsa-miR-339-5p
G2650.1	chr1	+	GTGTATTTCCGTTTTCCCCCTA	183896204	183896225	27	183896209	0.726764	1	27	243	utr3	ENSE00001510429	RGL1	183896211	183896217	AACGGAA	7mer	hsa-miR-191-5p
G2654.1	chr1	+	CAGGTTGAAGTATATGTAGCCTCAGCCTGA	183897250	183897279	11	183897262	0.759154	1	11	77	utr3	ENSE00001510429	RGL1	183897264	183897270	GCTACAT	7mer	hsa-miR-222-3p;hsa-miR-221-3p
G5672.1	chr1	-	TTTGACCATGGAAGGAAATAA	183907716	183907736	13	183907726	0.969392	1	13	52	utr3	ENSE00001159983	GLT25D2	183907721	183907727	TCCTTCC	6mer1A	hsa-miR-3667-3p
G2667.1	chr1	+	CAGGAGCTACTACTGTGTAA	184588712	184588731	46	184588712	0.984122	1	46	184	utr3	ENSE00001175567	C1orf21	184588721	184588727	CAGTAGT	7mer	hsa-miR-199b-3p;hsa-miR-199a-3p;hsa-miR-3129-5p
G2669.1	chr1	+	TTCTGCAATTTCACCTTAAAGA	184588971	184588992	6	184588980	0.727338	1	6	42	utr3	ENSE00001175567	C1orf21	184588983##184588985	184588989##184588991	TAAGGTG##TTTAAGG	6mer1A##6mer1A	hsa-miR-18a-5p;hsa-miR-18b-5p;hsa-miR-4735-3p##hsa-miR-4477b
G5678.1	chr1	-	AGGGAAACTATGTACTGTGATGTAA	184659731	184659755	66	184659743	0.72394	1	55	407	utr3	ENSE00001380524	EDEM3	184659736##184659736##184659738	184659742##184659742##184659744	TCACAGT##TCACAGT##ACAGTAC	6mer1A##7mer##7mer	hsa-miR-3681-3p;hsa-miR-128##hsa-miR-27a-3p;hsa-miR-27b-3p##hsa-miR-101-3p
G5679.1	chr1	-	AAAAACATTCTGTGAATGAA	184659921	184659940	46	184659940	0.886002	1	46	184	utr3	ENSE00001380524	EDEM3	184659925	184659931	TTCACAG	6mer1A	hsa-miR-513a-5p;hsa-miR-27a-3p;hsa-miR-27b-3p
G5680.1	chr1	-	AACATCTGGTCTACCTCAGTTAAATGTTGACTGCTTAGA	184660632	184660670	179	184660662	0.759315	4	226	1129	utr3	ENSE00001380524	EDEM3	184660653##184660653##184660655##184660656	184660659##184660660##184660661##184660662	TGAGGTA##TGAGGTAG##AGGTAGA##GGTAGAC	6mer1A##7mer1A##7mer##7mer	hsa-miR-202-3p##hsa-miR-4458;hsa-let-7a-5p;hsa-miR-98;hsa-let-7d-5p;hsa-let-7c;hsa-let-7b-5p;hsa-let-7e-5p;hsa-let-7f-5p;hsa-miR-4500;hsa-let-7g-5p;hsa-let-7i-5p##hsa-miR-3927##hsa-miR-379-5p;hsa-miR-3529-5p
G5681.1	chr1	-	TGGAGAATTCACTTTGGGGAGGGGAA	184661492	184661517	27	184661512	0.792673	1	27	135	utr3	ENSE00001380524	EDEM3	184661503##184661511	184661509##184661517	AAAGTGA##TTCTCCA	7mer##6mer1A	hsa-miR-3609;hsa-miR-548ah-5p##hsa-miR-519e-5p;hsa-miR-515-5p
G2677.1	chr1	+	TATTCTGCTGAAGAAAGAAAAATTAAATTGGTAGTAA	185070135	185070171	5	185070141	0.815293	1	5	50	utr3	ENSE00001030494	RNF2	185070145	185070151	TTTCTTC	6mer1A	hsa-miR-4659b-3p;hsa-miR-4659a-3p
G5690.1	chr1	-	GTTTTGCCAATTTGCACATTAA	185266846	185266867	58	185266858	0.658698	3	34	449	utr3	ENSE00002365383	IVNS1ABP	185266850##185266851	185266857##185266858	TGTGCAAA##GTGCAAAT	7mer1A##8mer	hsa-miR-19b-3p;hsa-miR-19a-3p##hsa-miR-19b-3p;hsa-miR-19a-3p
G5704.1	chr1	-	AGCCTGAATGTGCCATAA	186641438	186641455	7	186641455	0.973574	1	7	21	utr3	ENSE00002412505	PTGS2	186641445##186641445##186641447	186641451##186641452##186641453	ACATTCA##ACATTCAG##ATTCAGG	7mer##8mer##7mer	hsa-miR-181d;hsa-miR-181a-5p;hsa-miR-181b-5p;hsa-miR-181c-5p##hsa-miR-4262##hsa-miR-506-5p
G5705.1	chr1	-	CATTTAATGGTACTGTATA	186641739	186641757	39	186641749	0.752672	1	39	273	utr3	ENSE00002412505	PTGS2	186641741##186641741##186641744	186641747##186641748##186641750	TACAGTA##TACAGTAC##AGTACCA	6mer1A##7mer1A##7mer	hsa-miR-144-3p##hsa-miR-101-3p##hsa-miR-624-5p
G3761.1	chr1	-	CCTGTTTACTGTACTGTTGTA	19230840	19230860	48	19230854	0.731712	1	48	432	utr3	ENSE00001182617	IFFO2	19230850	19230856	CAGTAAA	7mer	hsa-miR-545-5p
G3762.1	chr1	-	TCTAAAGGTTACAGGGTTCAAACATA	19233130	19233155	96	19233147	0.645035	4	98	469	utr3	ENSE00001182617	IFFO2	19233139	19233146	ACCCTGTA	8mer	hsa-miR-10a-5p;hsa-miR-10b-5p
G3764.1	chr1	-	AAGGAATGGTGCTGTCAA	19234828	19234845	27	19234845	0.820323	1	8	100	utr3	ENSE00001182617	IFFO2	19234832##19234833##19234834	19234839##19234840##19234840	CAGCACCA##AGCACCAT##GCACCAT	8mer##8mer##7mer	hsa-miR-3065-3p##hsa-miR-29c-3p;hsa-miR-29a-3p;hsa-miR-29b-3p##hsa-miR-767-5p
G2771.1	chr1	+	AGGACAGCTTTGATAATGTCCAAATACTCTGAAATGCACTAGACCATATAACTGTGATGAA	193054248	193054308	245	193054248	0.902799	8	275	1344	utr3	ENSE00001678331	TROVE2	193054299	193054305	TCACAGT	6mer1A	hsa-miR-3681-3p;hsa-miR-128
G2774.1	chr1	+	AACAATTAAAATCTCAACTATA	193054749	193054770	14	193054754	0.788895	1	14	70	utr3	ENSE00001678331	TROVE2	193054759	193054765	TGAGATT	6mer1A	hsa-miR-5186
G2775.1	chr1	+	TGAGGTTTAACATTAAAGCA	193055080	193055099	16	193055086	0.672247	1	16	80	utr3	ENSE00001678331	TROVE2	193055089	193055095	TAATGTT	6mer1A	hsa-miR-33a-3p;hsa-miR-409-3p
G2786.1	chr1	+	ATGAACTTTACTTGAGACAGA	193221606	193221626	5	193221612	0.644109	1	5	25	utr3	ENSE00001796007	CDC73	193221614##193221615##193221615	193221621##193221621##193221621	TCAAGTAA##TCAAGTA##TCAAGTA	8mer##6mer1A##7mer	hsa-miR-26b-5p;hsa-miR-1297;hsa-miR-26a-5p##hsa-miR-5697##hsa-miR-4465
G2787.1	chr1	+	AAGTTCTCCAGGTAATTTGAATGTGCAGGA	193222408	193222437	14	193222422	0.76012	1	14	112	utr3	ENSE00001796007	CDC73	193222423##193222425	193222429##193222432	TTCAAAT##ACATTCAA	7mer##8mer	hsa-miR-607##hsa-miR-181a-5p;hsa-miR-181c-5p
G3774.1	chr1	-	TGGTGTTTTGCACTGGGAAGAAATAGGA	19545293	19545320	19	19545314	0.647426	1	19	133	utr3	ENSE00001943800	KIAA0090	19545307##19545308##19545309	19545313##19545314##19545315	AGTGCAA##GTGCAAA##TGCAAAA	7mer##7mer##7mer	hsa-miR-3666;hsa-miR-130a-3p;hsa-miR-454-3p;hsa-miR-130b-3p;hsa-miR-301a-3p;hsa-miR-4295;hsa-miR-301b##hsa-miR-19b-3p;hsa-miR-19a-3p##hsa-miR-548aw
G5762.1	chr1	-	CTCCGTGTACAACTTTTAAA	197053357	197053376	8	197053371	0.817156	1	8	48	utr3	ENSE00001278129	ASPM	197053364	197053370	GTTGTAC	7mer	hsa-miR-3613-5p
G2829.1	chr1	+	AGACTCATACCTGAGAAAAA	198289002	198289021	13	198289009	0.656076	1	13	26	utr3	ENSE00001444396	NEK7	198289012	198289018	TCTCAGG	6mer1A	hsa-miR-1266;hsa-miR-3664-3p;hsa-miR-4518
G2830.1	chr1	+	TTGAAAAATATTCTTTGAATA	198289452	198289472	9	198289458	0.827505	1	9	72	utr3	ENSE00001444396	NEK7	198289462	198289468	AAAGAAT	7mer	hsa-miR-186-5p
G2831.1	chr1	+	AAGTGCATTTTAACTCATAA	198289510	198289529	8	198289517	0.64847	1	8	48	utr3	ENSE00001444396	NEK7	198289520	198289527	TGAGTTAA	7mer1A	hsa-miR-4424
G5806.1	chr1	-	GAATAATGTGATGCCCTTTCAATGCAACTTTTCA	200376018	200376051	94	200376051	0.828101	6	102	773	utr3	ENSE00001067874	ZNF281	200376025	200376032	TTGCATTG	7mer1A	hsa-miR-33b-5p;hsa-miR-33a-5p
G2850.1	chr1	+	CATCTTTCCTGCCTATAGAA	200827235	200827254	27	200827242	0.67292	1	27	162	utr3	ENSE00002165718	CAMSAP1L1	200827243##200827244##200827246	200827250##200827250##200827252	TAGGCAGG##TAGGCAG##TATAGGC	7mer1A##6mer1A##6mer1A	hsa-miR-940##hsa-miR-34b-5p;hsa-miR-449c-5p;hsa-miR-2682-5p##hsa-miR-1295b-3p
G2851.1	chr1	+	GGAAAAACTTCATTCTCAGGAAAAGA	200828338	200828363	103	200828352	0.635287	1	93	422	utr3	ENSE00002165718	CAMSAP1L1	200828351##200828352##200828353##200828353##200828354##200828355	200828357##200828359##200828359##200828360##200828360##200828361	CTGAGAA##TCCTGAGA##TCCTGAG##TTCCTGAG##TTCCTGA##TTTCCTG	7mer##7mer1A##6mer1A##7mer1A##6mer1A##6mer1A	hsa-miR-4251##hsa-miR-4324##hsa-miR-544b##hsa-miR-1200##hsa-miR-378a-5p##hsa-miR-3074-5p
G5821.1	chr1	-	CTTGTCCCTGAACTTCGTTGTACCAGTGCA	201103980	201104009	32	201104009	0.860101	1	32	288	utr3	ENSE00001927890	TMEM9	201103998##201103999##201103999##201104000	201104004##201104005##201104006##201104007	TTCAGGG##TCAGGGA##TCAGGGAC##CAGGGACA	6mer1A##6mer1A##7mer1A##8mer	hsa-miR-3127-5p##hsa-miR-4441;hsa-miR-4270##hsa-miR-211-3p##hsa-miR-211-3p
G5823.1	chr1	-	AGAGATTCTCCTCTGTGGGA	201453379	201453398	22	201453395	0.735073	1	22	110	utr3	ENSE00001444144	CSRP1	201453386	201453392	GAGGAGA	7mer	hsa-miR-4784;hsa-miR-3150b-3p
G5824.1	chr1	-	TATCACTAATGACTTGAACTTGGGCA	201453707	201453732	25	201453723	0.823745	1	25	175	utr3	ENSE00001444144	CSRP1	201453715##201453724	201453721##201453730	TTCAAGT##TTAGTGA	6mer1A##6mer1A	hsa-miR-4465;hsa-miR-26b-5p;hsa-miR-1297;hsa-miR-26a-5p##hsa-miR-3606;hsa-miR-921
G2879.1	chr1	+	TTATTTGGATCCTCAGCA	201791703	201791720	6	201791709	0.659171	1	6	36	utr3	ENSE00002356813	NAV1	201791709##201791712	201791716##201791718	AGGATCCA##TGAGGAT	8mer##6mer1A	hsa-miR-4661-3p##hsa-miR-3679-5p;hsa-miR-3605-5p;hsa-miR-1185-5p
G2888.1	chr1	+	TGAGTCTTGATTCCTGATCATCAGAAA	201939322	201939348	18	201939334	0.754678	1	18	144	utr3	ENSE00001444069	TIMM17A	201939335##201939336	201939342##201939342	TGATCAGG##TGATCAG	7mer1A##6mer1A	hsa-miR-4772-5p##hsa-miR-383
G2889.1	chr1	+	TCTTGTATGCTTGAAAATAA	201939437	201939456	20	201939444	0.720412	2	21	139	utr3	ENSE00001444069	TIMM17A	201939446##201939448	201939453##201939454	TTTCAAGC##TTTTCAA	7mer1A##6mer1A	hsa-miR-498##hsa-miR-1305
G326.1	chr1	+	GAGGGTTGTGGCCTGCAGTCA	20234797	20234817	13	20234801	0.690344	1	13	52	utr3	ENSE00001181367	OTUD3	20234804	20234811	AGGCCACA	8mer	hsa-miR-4717-5p
G327.1	chr1	+	AAGCCATATGATAAATGCAGCTGA	20234903	20234926	15	20234915	0.754162	1	15	60	utr3	ENSE00001181367	OTUD3	20234913	20234920	CATTTATC	8mer	hsa-miR-4729
G331.1	chr1	+	AGGTAGATGTATTAAAGCAGCATAGAACCATA	20236944	20236975	19	20236950	0.771553	1	19	114	utr3	ENSE00001181367	OTUD3	20236951##20236952	20236958##20236959	TAATACAT##TTAATACA	8mer##7mer1A	hsa-miR-655##hsa-miR-655;hsa-miR-374c-5p
G334.1	chr1	+	AATGGACTTTTTATAAGTTA	20237839	20237858	30	20237844	0.741788	1	30	240	utr3	ENSE00001181367	OTUD3	20237848##20237849	20237854##20237855	TATAAAA##TTATAAA	6mer1A##6mer1A	hsa-miR-3163##hsa-miR-340-5p
G337.1	chr1	+	TTCGATACTTGGTGCAATAGAA	20239346	20239367	160	20239354	0.641376	3	174	670	utr3	ENSE00001181367	OTUD3	20239356##20239357##20239358	20239362##20239363##20239365	TGCACCA##TTGCACC##TATTGCAC	6mer1A##6mer1A##7mer1A	hsa-miR-767-5p##hsa-miR-500a-3p##hsa-miR-32-5p;hsa-miR-25-3p;hsa-miR-92a-3p;hsa-miR-92b-3p;hsa-miR-363-3p;hsa-miR-367-3p
G338.1	chr1	+	ATGTGCCACTTTATCTATGAAATGGA	20239377	20239402	19	20239386	0.734905	1	19	152	utr3	ENSE00001181367	OTUD3	20239391	20239398	TTCATAGA	7mer1A	hsa-miR-376a-3p;hsa-miR-376b
G5837.1	chr1	-	CCCTCCCCTTTTATGCACTTCAAATA	202696553	202696578	58	202696564	0.742809	2	58	453	utr3	ENSE00001857675	KDM5B	202696556##202696557##202696557##202696559	202696563##202696563##202696564##202696566	TTGAAGTG##TGAAGTG##TGAAGTGC##AAGTGCAT	7mer1A##6mer1A##8mer##8mer	hsa-miR-3616-5p;hsa-miR-573##hsa-miR-4795-5p##hsa-miR-3616-5p##hsa-miR-519c-3p;hsa-miR-519a-3p;hsa-miR-519b-3p
G2906.1	chr1	+	AACCCCATTTGGTGCTATTGA	202992411	202992431	21	202992411	0.844111	2	21	126	utr3	ENSE00001443918	TMEM183A	202992421	202992428	TAGCACCA	7mer1A	hsa-miR-29c-3p;hsa-miR-29a-3p;hsa-miR-29b-3p
G2907.1	chr1	+	TCTCCCTTTACCCTTCTCCAGAAA	202992614	202992637	8	202992627	0.738234	2	9	55	utr3	ENSE00001443918	TMEM183A	202992626##202992627##202992630##202992631	202992633##202992634##202992637##202992637	GGAGAAGG##TGGAGAAG##TTCTGGAG##TTCTGGA	8mer##8mer##7mer1A##6mer1A	hsa-miR-4516##hsa-miR-4531##hsa-miR-516b-5p##hsa-miR-1299;hsa-miR-5706;hsa-miR-4782-5p
G2908.1	chr1	+	GGGGTGATTTGCAATGAAA	203277355	203277373	21	203277364	0.614109	1	21	84	utr3	ENSE00001045263	BTG2	203277366	203277372	TCATTGC	6mer1A	hsa-miR-4317
G5849.1	chr1	-	TGCACCCTACCTCCGTCA	203456582	203456599	5	203456593	0.848433	1	5	15	utr3	ENSE00001902735	PRELP	203456587##203456587	203456593##203456594	GAGGTAG##GAGGTAGG	7mer##8mer	hsa-let-7a-5p;hsa-miR-98;hsa-let-7d-5p;hsa-let-7c;hsa-let-7b-5p;hsa-let-7f-5p;hsa-miR-4500;hsa-let-7g-5p;hsa-let-7i-5p##hsa-miR-4458;hsa-let-7e-5p
G2924.1	chr1	+	GGTAGTGAGGACACTTTAAAAA	203821532	203821553	5	203821532	0.939275	1	5	20	utr3	ENSE00001319921	ZC3H11A	203821539	203821545	TGTCCTC	6mer1A	hsa-miR-3909
G2927.1	chr1	+	CATGTTGGCTCCTAAGGA	203822778	203822795	16	203822783	0.780183	2	16	64	utr3	ENSE00001319921	ZC3H11A	203822784##203822786##203822787	203822790##203822792##203822793	GGAGCCA##TAGGAGC##TTAGGAG	7mer##6mer1A##6mer1A	hsa-miR-505-5p##hsa-miR-3139;hsa-miR-28-5p;hsa-miR-708-5p##hsa-miR-4266
G2928.1	chr1	+	GGATGATTCTGCACAAGCAA	203822903	203822922	10	203822908	0.577633	1	10	30	utr3	ENSE00001319921	ZC3H11A	203822912	203822918	TGTGCAG	6mer1A	hsa-miR-3944-5p;hsa-miR-143-5p
G2929.1	chr1	+	AATCCATCTTCAGCTGACTGAATGTTGTA	203822959	203822987	74	203822976	0.739181	5	93	593	utr3	ENSE00001319921	ZC3H11A	203822977##203822978##203822979	203822984##203822984##203822985	ACATTCAG##ACATTCA##AACATTC	8mer##7mer##7mer	hsa-miR-4262##hsa-miR-181d;hsa-miR-181a-5p;hsa-miR-181b-5p;hsa-miR-181c-5p##hsa-miR-543
G2932.1	chr1	+	GTCCTTTGTCCAATGTGAACAT	203839114	203839135	27	203839123	0.759184	1	27	189	utr3	ENSE00001794044	SNRPE	203839121##203839126	203839127##203839133	TTGGACA##TTCACATT	7mer##7mer1A	hsa-miR-4520b-3p##hsa-miR-130a-5p;hsa-miR-23c;hsa-miR-23b-3p;hsa-miR-23a-3p
G5858.1	chr1	-	TGTTAATGGTGCTTTAAGTGTCAATGTAGCATGTA	204372780	204372814	13	204372808	0.757245	2	20	119	utr3	ENSE00001443770	PPP1R15B	204372799##204372802##204372803	204372805##204372809##204372809	TAAAGCA##AGCACCAT##GCACCAT	6mer1A##8mer##7mer	hsa-miR-4422##hsa-miR-29c-3p;hsa-miR-29a-3p;hsa-miR-29b-3p##hsa-miR-767-5p
G5859.1	chr1	-	AAGTGCTTACAGGGTTACTACCTCAGTTTACAATCTACCTGGTCA	204373760	204373804	40	204373771	0.751831	5	54	265	utr3	ENSE00001443770	PPP1R15B	204373780	204373787	TGAGGTAG	7mer1A	hsa-miR-4458;hsa-let-7a-5p;hsa-miR-98;hsa-let-7d-5p;hsa-let-7c;hsa-let-7b-5p;hsa-let-7e-5p;hsa-let-7f-5p;hsa-miR-4500;hsa-let-7g-5p;hsa-let-7i-5p
G5860.1	chr1	-	CCTGTCAGGATCCCACTGTAAAA	204374202	204374224	32	204374214	0.91763	1	32	128	utr3	ENSE00001443770	PPP1R15B	204374207##204374209##204374209##204374210	204374213##204374215##204374216##204374216	CAGTGGG##GTGGGAT##GTGGGATC##TGGGATC	7mer##7mer##8mer##7mer	hsa-miR-194-3p##hsa-miR-4769-5p##hsa-miR-4654##hsa-miR-769-3p;hsa-miR-450b-3p
G5861.1	chr1	-	AAGTTATTGCAAAACACTCTGGAAA	204374388	204374412	22	204374402	0.808186	1	22	110	utr3	ENSE00001443770	PPP1R15B	204374397##204374397##204374398##204374400	204374403##204374404##204374405##204374407	TGTTTTG##TGTTTTGC##GTTTTGCA##TTTGCAAT	6mer1A##7mer1A##8mer##8mer	hsa-miR-2052##hsa-miR-19b-1-5p;hsa-miR-19a-5p;hsa-miR-19b-2-5p##hsa-miR-19b-1-5p;hsa-miR-19a-5p;hsa-miR-19b-2-5p##hsa-miR-450b-5p
G5863.1	chr1	-	TGAGTTGTCATTTTGCACTTTCAAAACTTATTTTCTTGGAAAACAA	204374884	204374929	579	204374915	0.694258	8	599	4439	utr3	ENSE00001443770	PPP1R15B	204374909##204374910##204374911##204374912	204374915##204374916##204374917##204374918	AAAGTGC##AAGTGCA##AGTGCAA##GTGCAAA	7mer##7mer##7mer##7mer	hsa-miR-519d;hsa-miR-17-5p;hsa-miR-20a-5p;hsa-miR-106a-5p;hsa-miR-106b-5p;hsa-miR-526b-3p;hsa-miR-20b-5p;hsa-miR-93-5p##hsa-miR-519c-3p;hsa-miR-519a-3p;hsa-miR-519b-3p##hsa-miR-3666;hsa-miR-130a-3p;hsa-miR-454-3p;hsa-miR-130b-3p;hsa-miR-301a-3p;hsa-miR-4295;hsa-miR-301b##hsa-miR-19b-3p;hsa-miR-19a-3p
G5864.1	chr1	-	CCCTGATAATGAAGGATGAACTA	204375017	204375039	79	204375033	0.747851	1	79	316	utr3	ENSE00001443770	PPP1R15B	204375024##204375025	204375031##204375032	TCCTTCAT##CCTTCATT	7mer1A##8mer	hsa-miR-205-5p##hsa-miR-205-5p
G2941.1	chr1	+	TGTCCCCTTTCACTTTCAAA	204522555	204522574	9	204522562	0.715728	1	9	63	utr3	ENSE00001123001	MDM4	204522565##204522568	204522571##204522574	AAAGTGA##TTGAAAG	7mer##6mer1A	hsa-miR-3609;hsa-miR-548ah-5p##hsa-miR-488-3p
G2942.1	chr1	+	GTTTCTGCTGCAACGTGCTGTAGACTA	204522677	204522703	63	204522683	0.768129	1	63	504	utr3	ENSE00001123001	MDM4	204522681##204522684	204522687##204522690	CAGCAGA##TTGCAGC	7mer##6mer1A	hsa-miR-922##hsa-miR-1301;hsa-miR-5047
G2943.1	chr1	+	GGCTTTAGATACTGTGAATC	204523417	204523436	73	204523426	0.781474	1	73	438	utr3	ENSE00001123001	MDM4	204523426##204523428##204523428##204523429	204523432##204523434##204523435##204523435	ACAGTAT##TCACAGT##TTCACAGT##TTCACAG	7mer##6mer1A##7mer1A##6mer1A	hsa-miR-144-3p##hsa-miR-3681-3p;hsa-miR-128##hsa-miR-27a-3p;hsa-miR-27b-3p##hsa-miR-513a-5p
G2945.1	chr1	+	TTGGTGTTTGCACTATGTA	204527171	204527189	14	204527178	0.687681	2	14	102	utr3	ENSE00001123001	MDM4	204527178##204527179##204527180	204527184##204527186##204527186	GTGCAAA##TAGTGCAA##TAGTGCA	7mer##7mer1A##7mer	hsa-miR-19b-3p;hsa-miR-19a-3p##hsa-miR-3666;hsa-miR-130a-3p;hsa-miR-454-3p;hsa-miR-130b-3p;hsa-miR-301a-3p;hsa-miR-4295;hsa-miR-301b##hsa-miR-4671-3p
G5876.1	chr1	-	TGTGCTTACTGTGAAATATA	205056634	205056653	42	205056647	0.719889	2	43	293	utr3	ENSE00001408697	RBBP5	205056639##205056639##205056640	205056645##205056646##205056646	TTCACAG##TTCACAGT##TCACAGT	6mer1A##7mer1A##6mer1A	hsa-miR-513a-5p##hsa-miR-27a-3p;hsa-miR-27b-3p##hsa-miR-3681-3p;hsa-miR-128
G5878.1	chr1	-	AATAGACTCTCAGGAATGAA	205057687	205057706	18	205057699	0.717227	1	18	54	utr3	ENSE00001408697	RBBP5	205057691##205057691##205057692##205057692	205057697##205057698##205057698##205057699	TTCCTGA##TTCCTGAG##TCCTGAG##TCCTGAGA	6mer1A##7mer1A##6mer1A##7mer1A	hsa-miR-378a-5p##hsa-miR-1200##hsa-miR-544b##hsa-miR-4324
G5880.1	chr1	-	TGCCATGAAATGTACTGTATTGTATATTACTTGGGA	205113590	205113625	15	205113616	0.907394	1	15	195	utr3	ENSE00001443665	DSTYK	205113607##205113607	205113613##205113614	TACAGTA##TACAGTAC	6mer1A##7mer1A	hsa-miR-144-3p##hsa-miR-101-3p
G5883.1	chr1	-	GTTTTCAATAATGTGAATGC	205271380	205271399	24	205271391	0.77914	1	24	168	utr3	ENSE00001607276	NUAK2	205271383	205271390	TTCACATT	7mer1A	hsa-miR-130a-5p;hsa-miR-23c;hsa-miR-23b-3p;hsa-miR-23a-3p
G5884.1	chr1	-	TGAGCCTCCTGAAGTTGCTGCTGTGA	205271622	205271647	62	205271647	0.988506	1	49	423	utr3	ENSE00001607276	NUAK2	205271640	205271646	GAGGCTC	7mer	hsa-miR-2467-5p
G5889.1	chr1	-	TATAATAATATGCTGCTTGAAA	205577417	205577438	51	205577429	0.673277	3	51	321	utr3	ENSE00001416662	ELK4	205577423	205577429	GCAGCAT	7mer	hsa-miR-103a-3p;hsa-miR-107
G5891.1	chr1	-	ATAATGTAAGTGCACACCTA	205577819	205577838	14	205577831	0.702174	1	14	56	utr3	ENSE00001416662	ELK4	205577825	205577831	TGCACTT	7mer	hsa-miR-4325
G5893.1	chr1	-	ATCTCTTGAGTGCTAATCA	205580079	205580097	10	205580090	0.707545	1	10	60	utr3	ENSE00001416662	ELK4	205580082	205580088	TTAGCAC	6mer1A	hsa-miR-5682
G5894.1	chr1	-	TGACAGTTGAAATTTTGATA	205582052	205582071	18	205582065	0.808863	1	18	126	utr3	ENSE00001416662	ELK4	205582057	205582064	AAATTTCA	8mer	hsa-miR-513a-3p;hsa-miR-513c-3p
G5896.1	chr1	-	GACATCTATGCTAGCTAACTTAGTAGTAGTAGAGGGAACATATTCAGTGAGC	205583745	205583796	115	205583788	0.815166	1	115	964	utr3	ENSE00001416662	ELK4	205583782##205583789	205583788##205583795	GCTAGCA##TAGATGT	7mer##6mer1A	hsa-miR-621##hsa-miR-576-3p
G5898.1	chr1	-	AAAGTTTGAATGTAACCACTTTATTTAAAAGGTTTTTTTCTTTAATTTA	205682749	205682797	89	205682794	0.829957	3	90	897	utr3	ENSE00001642294	NUCKS1	205682784##205682785	205682791##205682792	TACATTCA##ACATTCAA	7mer1A##8mer	hsa-miR-181d;hsa-miR-181a-5p;hsa-miR-181b-5p;hsa-miR-4262;hsa-miR-181c-5p##hsa-miR-181a-5p;hsa-miR-181c-5p
G5899.1	chr1	-	GGGTTGGGCATTCTTGCAATACCTTA	205682835	205682860	50	205682853	0.693483	3	50	374	utr3	ENSE00001642294	NUCKS1	205682843	205682849	TGCAAGA	6mer1A	hsa-miR-4696
G5900.1	chr1	-	CAGCTTATGCCCTAAAATAA	205683342	205683361	86	205683353	0.735009	1	86	344	utr3	ENSE00001642294	NUCKS1	205683346##205683347##205683350##205683355	205683353##205683353##205683356##205683361	TTTAGGGC##TTAGGGC##GGGCATA##TAAGCTG	7mer1A##6mer1A##7mer##6mer1A	hsa-miR-2909##hsa-miR-1296##hsa-miR-3945##hsa-miR-320e
G5901.1	chr1	-	TGTGTAATAACCACTATTGGGAAACA	205683571	205683596	56	205683588	0.872697	2	57	335	utr3	ENSE00001642294	NUCKS1	205683581##205683581##205683581##205683590	205683587##205683588##205683588##205683596	TAGTGGT##TAGTGGTT##TAGTGGTT##TTACACA	6mer1A##7mer1A##8mer##6mer1A	hsa-miR-3545-5p##hsa-miR-140-5p##hsa-miR-4460##hsa-miR-4672;hsa-miR-3941;hsa-miR-466
G5902.1	chr1	-	CTGTAACCTGCTGCTGCTTTTA	205684650	205684671	34	205684663	0.891303	2	52	254	utr3	ENSE00001642294	NUCKS1	205684657##205684659	205684663##205684665	AGCAGCA##CAGCAGG	7mer##7mer	hsa-miR-16-5p;hsa-miR-195-5p;hsa-miR-497-5p;hsa-miR-15a-5p;hsa-miR-15b-5p;hsa-miR-424-5p##hsa-miR-3619-5p;hsa-miR-761;hsa-miR-214-3p
G5904.1	chr1	-	GGGACGTTAACTTTGAAGGT	205684827	205684846	30	205684841	0.756254	1	30	150	utr3	ENSE00001642294	NUCKS1	205684831##205684833	205684837##205684839	TCAAAGT##AAAGTTA	6mer1A##7mer	hsa-miR-3973;hsa-miR-520h;hsa-miR-520g##hsa-miR-548at-5p
G5906.1	chr1	-	CTTTGTGGTTTACTAGGA	205685762	205685779	28	205685774	0.676235	1	28	196	utr3	ENSE00001642294	NUCKS1	205685769	205685776	AAACCACA	8mer	hsa-miR-497-3p
G5907.1	chr1	-	AATATGTTAAATGCTGCTCCCATA	205686093	205686116	11	205686093	0.949261	2	20	64	utr3	ENSE00001642294	NUCKS1	205686099##205686100##205686101	205686105##205686107##205686107	AGCAGCA##GCAGCATT##CAGCATT	7mer##8mer##7mer	hsa-miR-16-5p;hsa-miR-195-5p;hsa-miR-497-5p;hsa-miR-15a-5p;hsa-miR-15b-5p;hsa-miR-424-5p##hsa-miR-103a-3p;hsa-miR-107##hsa-miR-4310
G5908.1	chr1	-	TTCCAGTTAATGTGAAACTCAGTCACAA	205686409	205686436	125	205686430	0.711125	4	143	666	utr3	ENSE00001642294	NUCKS1	205686421	205686428	TTCACATT	7mer1A	hsa-miR-130a-5p;hsa-miR-23c;hsa-miR-23b-3p;hsa-miR-23a-3p
G5910.1	chr1	-	TTCTGTCTTGGAATGTAAACA	205739004	205739024	7	205739016	0.717179	1	7	49	utr3	ENSE00001833646	RAB7L1	205739008	205739014	TACATTC	6mer1A	hsa-miR-181d;hsa-miR-181a-5p;hsa-miR-181b-5p;hsa-miR-4262;hsa-miR-181c-5p
G2975.1	chr1	+	AATGATTTGCACTTTGAAA	206629417	206629435	40	206629424	0.693592	2	43	237	utr3	ENSE00001731290	SRGAP2	206629424##206629425##206629426##206629426##206629427##206629428	206629430##206629431##206629432##206629433##206629434##206629434	AGTGCAA##AAGTGCA##AAAGTGC##CAAAGTGC##TCAAAGTG##TCAAAGT	7mer##7mer##7mer##8mer##7mer1A##6mer1A	hsa-miR-3666;hsa-miR-130a-3p;hsa-miR-454-3p;hsa-miR-130b-3p;hsa-miR-301a-3p;hsa-miR-4295;hsa-miR-301b##hsa-miR-519c-3p;hsa-miR-519a-3p;hsa-miR-519b-3p##hsa-miR-519d;hsa-miR-17-5p;hsa-miR-20a-5p;hsa-miR-106a-5p;hsa-miR-106b-5p;hsa-miR-526b-3p;hsa-miR-20b-5p;hsa-miR-93-5p##hsa-miR-520h;hsa-miR-520g##hsa-miR-520h;hsa-miR-520g##hsa-miR-3973
G2977.1	chr1	+	TTATCAGGTCACTGTGAAA	206635033	206635051	6	206635041	0.81957	1	6	30	utr3	ENSE00002295086	SRGAP2	206635041##206635042##206635043##206635043##206635044##206635045	206635047##206635049##206635050##206635050##206635051##206635051	CAGTGAC##CACAGTGA##TCACAGTG##TCACAGTG##TTCACAGT##TTCACAG	7mer##8mer##7mer1A##8mer##7mer1A##6mer1A	hsa-miR-5190##hsa-miR-128##hsa-miR-3681-3p;hsa-miR-128##hsa-miR-27a-3p;hsa-miR-27b-3p##hsa-miR-27a-3p;hsa-miR-27b-3p##hsa-miR-513a-5p
G2987.1	chr1	+	CCTGCCCATACTGAGCCTGCCAA	206906778	206906800	12	206906785	0.797546	1	12	36	utr3	ENSE00001443498	MAPKAPK2	206906787##206906788	206906793##206906795	CTCAGTA##GGCTCAGT	7mer##8mer	hsa-miR-4797-3p##hsa-miR-24-3p
G5916.1	chr1	-	TGACTTGAAAAAGTAGGGA	207217462	207217480	31	207217480	0.771159	1	24	100	utr3	ENSE00001274625	YOD1	207217471##207217472	207217477##207217478	TTTCAAG##TTCAAGT	6mer1A##6mer1A	hsa-miR-498##hsa-miR-4465;hsa-miR-26b-5p;hsa-miR-1297;hsa-miR-26a-5p
G5918.1	chr1	-	TGCTTACAGTGCTTTGAATGTTTGACTTAAA	207218261	207218291	5	207218270	0.75212	2	6	59	utr3	ENSE00001274625	YOD1	207218263	207218269	TAAGTCA	6mer1A	hsa-miR-224-5p
G5922.1	chr1	-	TATTCTGATCAGGGATGCTAA	207220944	207220964	11	207220961	0.7035	2	10	65	utr3	ENSE00001274625	YOD1	207220954##207220954##207220955##207220956	207220960##207220961##207220962##207220963	TGATCAG##TGATCAGA##GATCAGAA##ATCAGAAT	6mer1A##7mer1A##8mer##8mer	hsa-miR-4772-5p##hsa-miR-383##hsa-miR-383##hsa-miR-2115-3p
G5925.1	chr1	-	TGCCTTATGCAGCTTTCTCA	207221095	207221114	20	207221106	0.795158	1	20	140	utr3	ENSE00001274625	YOD1	207221108	207221114	TAAGGCA	6mer1A	hsa-miR-3714;hsa-miR-3910;hsa-miR-124-3p;hsa-miR-506-3p
G5927.1	chr1	-	TGCAAATTAGCACTTTGCTTA	207221216	207221236	76	207221229	0.827486	2	77	531	utr3	ENSE00001274625	YOD1	207221221##207221222	207221228##207221228	AAAGTGCT##AAGTGCT	8mer##7mer	hsa-miR-17-5p;hsa-miR-20a-5p;hsa-miR-106a-5p;hsa-miR-106b-5p;hsa-miR-526b-3p;hsa-miR-20b-5p;hsa-miR-93-5p##hsa-miR-520c-3p;hsa-miR-373-3p;hsa-miR-520d-3p;hsa-miR-302d-3p;hsa-miR-520b;hsa-miR-302c-3p;hsa-miR-302a-3p;hsa-miR-520a-3p;hsa-miR-302e;hsa-miR-302b-3p;hsa-miR-520e;hsa-miR-372
G5929.1	chr1	-	TCACATTGGATAACATTTTAAA	207221495	207221516	12	207221506	0.845885	1	12	84	utr3	ENSE00001274625	YOD1	207221497	207221503	TAAAATG	6mer1A	hsa-miR-3662
G5931.1	chr1	-	GATACTCAGAATTGTCCAAACTGA	207221768	207221791	92	207221779	0.711971	2	93	459	utr3	ENSE00001274625	YOD1	207221772##207221772	207221778##207221779	TTTGGAC##TTTGGACA	6mer1A##7mer1A	hsa-miR-4529-3p##hsa-miR-4520b-3p
G5935.1	chr1	-	TGCCTCTTTCTGCTGGAGTGA	207222131	207222151	70	207222142	0.675646	3	71	489	utr3	ENSE00001274625	YOD1	207222135##207222135##207222137	207222141##207222142##207222143	TCCAGCA##TCCAGCAG##CAGCAGA	6mer1A##7mer1A##7mer	hsa-miR-338-3p##hsa-miR-4530##hsa-miR-922
G5937.1	chr1	-	AAGCCTACTACCTCACACA	207222325	207222343	8	207222343	0.944888	1	8	16	utr3	ENSE00001274625	YOD1	207222329##207222329##207222330##207222331	207222335##207222336##207222337##207222337	TGAGGTA##TGAGGTAG##GAGGTAGT##AGGTAGT	6mer1A##7mer1A##8mer##7mer	hsa-miR-202-3p##hsa-miR-4458;hsa-let-7a-5p;hsa-miR-98;hsa-let-7d-5p;hsa-let-7c;hsa-let-7b-5p;hsa-let-7e-5p;hsa-let-7f-5p;hsa-miR-4500;hsa-let-7g-5p;hsa-let-7i-5p##hsa-let-7a-5p;hsa-miR-98;hsa-let-7d-5p;hsa-let-7c;hsa-let-7b-5p;hsa-let-7f-5p;hsa-miR-4500;hsa-let-7g-5p;hsa-let-7i-5p##hsa-miR-196a-5p;hsa-miR-196b-5p
G2996.1	chr1	+	TGTGGCTTGAATGTAGGTA	207967053	207967071	5	207967059	0.732452	2	5	30	utr3	ENSE00002417263	CD46	207967060##207967061	207967067##207967068	ACATTCAA##TACATTCA	8mer##7mer1A	hsa-miR-181a-5p;hsa-miR-181c-5p##hsa-miR-181d;hsa-miR-181a-5p;hsa-miR-181b-5p;hsa-miR-4262;hsa-miR-181c-5p
G2998.1	chr1	+	GCGTATATGAATTCAAGA	207968709	207968726	5	207968713	0.692792	1	5	20	utr3	ENSE00002417263	CD46	207968716##207968718##207968719	207968722##207968725##207968725	AATTCAT##TTGAATTC##TTGAATT	7mer##7mer1A##6mer1A	hsa-miR-4760-3p##hsa-miR-4452##hsa-miR-183-3p
G3019.1	chr1	+	TACTTCTTGCTGCTACATGTCA	210025211	210025232	34	210025217	0.702763	1	34	246	utr3	ENSE00001933838	DIEXF	210025216##210025218##210025219##210025219##210025220	210025222##210025225##210025226##210025226##210025226	AGCAAGA##AGCAGCAA##TAGCAGCA##TAGCAGCA##TAGCAGC	7mer##8mer##7mer1A##8mer##6mer1A	hsa-miR-451b##hsa-miR-424-5p##hsa-miR-16-5p;hsa-miR-195-5p;hsa-miR-497-5p;hsa-miR-15a-5p;hsa-miR-15b-5p;hsa-miR-424-5p##hsa-miR-4524b-5p;hsa-miR-4524a-5p##hsa-miR-646;hsa-miR-503
G3033.1	chr1	+	TAGGGAAATAAATGAATGTGGAA	211485709	211485731	24	211485721	0.784289	1	24	96	utr3	ENSE00002149835	RCOR3	211485721##211485722	211485728##211485728	ACATTCAT##ACATTCA	8mer##7mer	hsa-miR-181d;hsa-miR-181b-5p##hsa-miR-181a-5p;hsa-miR-4262;hsa-miR-181c-5p
G5974.1	chr1	-	AAATGTCATTAACCTGCTGTCTTA	211745697	211745720	34	211745711	0.800332	2	34	272	utr3	ENSE00001443209	SLC30A1	211745704	211745710	GCAGGTT	7mer	hsa-miR-657
G5976.1	chr1	-	CATCAAATGCACCTTGGAAAA	211745903	211745923	199	211745916	0.872438	1	199	597	utr3	ENSE00001443209	SLC30A1	211745909##211745909	211745915##211745916	AAGGTGC##AAGGTGCA	7mer##8mer	hsa-miR-4735-3p##hsa-miR-18a-5p;hsa-miR-18b-5p
G5977.1	chr1	-	TTACAATGCACTTTCTAACCCA	211746467	211746488	27	211746482	0.866743	1	27	162	utr3	ENSE00001443209	SLC30A1	211746475##211746476	211746481##211746483	AAAGTGC##AAGTGCAT	7mer##8mer	hsa-miR-519d;hsa-miR-17-5p;hsa-miR-20a-5p;hsa-miR-106a-5p;hsa-miR-106b-5p;hsa-miR-526b-3p;hsa-miR-20b-5p;hsa-miR-93-5p##hsa-miR-519c-3p;hsa-miR-519a-3p;hsa-miR-519b-3p
G5979.1	chr1	-	ATGGCTATTAGTAGGAAATAA	211748202	211748222	10	211748215	0.660904	1	10	50	utr3	ENSE00001443209	SLC30A1	211748205##211748206	211748212##211748212	TTTCCTAC##TTCCTAC	7mer1A##6mer1A	hsa-miR-3685##hsa-miR-155-3p
G5981.1	chr1	-	CAGCTATGCTGTGACTGTTTTGGAA	211748508	211748532	10	211748521	0.814757	1	10	80	utr3	ENSE00001443209	SLC30A1	211748514##211748516	211748520##211748523	AACAGTC##CAGTCACA	7mer##8mer	hsa-miR-212-3p;hsa-miR-132-3p##hsa-miR-4704-3p
G5984.1	chr1	-	TGTTTTTTCCTGCTGAACAA	211916919	211916938	5	211916930	0.671709	1	5	40	utr3	ENSE00001443202	LPGAT1	211916922##211916923##211916923##211916923	211916929##211916929##211916930##211916930	TTCAGCAG##TCAGCAG##TCAGCAGG##TCAGCAGG	7mer1A##6mer1A##7mer1A##8mer	hsa-miR-4291##hsa-miR-922##hsa-miR-3619-5p;hsa-miR-761;hsa-miR-214-3p##hsa-miR-4291
G5986.1	chr1	-	GTTTTATTTGCACTACTGA	211919372	211919390	109	211919384	0.622292	2	109	872	utr3	ENSE00001443202	LPGAT1	211919376##211919378	211919383##211919385	TAGTGCAA##GTGCAAAT	7mer1A##8mer	hsa-miR-3666;hsa-miR-130a-3p;hsa-miR-454-3p;hsa-miR-130b-3p;hsa-miR-301a-3p;hsa-miR-4295;hsa-miR-301b##hsa-miR-19b-3p;hsa-miR-19a-3p
G5988.1	chr1	-	TGCAAAATGCACTTTTTTGA	211922506	211922525	72	211922519	0.936225	2	75	501	utr3	ENSE00001443202	LPGAT1	211922511##211922512##211922519	211922517##211922519##211922525	AAAGTGC##AAGTGCAT##TTTTGCA	7mer##8mer##6mer1A	hsa-miR-519d;hsa-miR-17-5p;hsa-miR-20a-5p;hsa-miR-106a-5p;hsa-miR-106b-5p;hsa-miR-526b-3p;hsa-miR-20b-5p;hsa-miR-93-5p##hsa-miR-519c-3p;hsa-miR-519a-3p;hsa-miR-519b-3p##hsa-miR-3680-3p;hsa-miR-450b-5p;hsa-miR-557;hsa-miR-507
G5993.1	chr1	-	ATCCTGTACTCACTTGAAGAAA	212538454	212538475	64	212538466	0.713579	1	21	363	utr3	ENSE00001162856	TMEM206	212538458##212538462	212538464##212538468	TTCAAGT##AGTGAGT	6mer1A##7mer	hsa-miR-4465;hsa-miR-26b-5p;hsa-miR-1297;hsa-miR-26a-5p##hsa-miR-3174
G3045.1	chr1	+	AGCAGGTTCTTGGGAGCGTGA	212619364	212619384	16	212619376	0.728538	1	16	64	utr3	ENSE00002359920	NENF	212619374	212619380	CTCCCAA	7mer	hsa-miR-150-5p
G3055.1	chr1	+	CACACTTACTTGAAAATTA	213068738	213068756	6	213068738	0.884729	1	6	30	utr3	ENSE00001629822	FLVCR1	213068744##213068745##213068745##213068747##213068748	213068751##213068751##213068752##213068753##213068754	TCAAGTAA##TCAAGTA##TTCAAGTA##TTTCAAG##TTTTCAA	8mer##6mer1A##7mer1A##6mer1A##6mer1A	hsa-miR-26b-5p;hsa-miR-1297;hsa-miR-26a-5p##hsa-miR-5697##hsa-miR-4465;hsa-miR-26b-5p;hsa-miR-1297;hsa-miR-26a-5p##hsa-miR-498##hsa-miR-1305
G6000.1	chr1	-	TAGTAATTTTACACTGAATTGTAAA	213166885	213166909	7	213166899	0.768469	1	7	63	utr3	ENSE00001443127	ANGEL2	213166892##213166893	213166898##213166899	TTCAGTG##TCAGTGT	6mer1A##6mer1A	hsa-miR-4276##hsa-miR-4302
G6001.1	chr1	-	TTTATTTTTGCACTGTGGA	213168282	213168300	7	213168293	0.652687	1	7	63	utr3	ENSE00001443127	ANGEL2	213168287##213168288##213168289	213168293##213168294##213168295	AGTGCAA##GTGCAAA##TGCAAAA	7mer##7mer##7mer	hsa-miR-3666;hsa-miR-130a-3p;hsa-miR-454-3p;hsa-miR-130b-3p;hsa-miR-301a-3p;hsa-miR-4295;hsa-miR-301b##hsa-miR-19b-3p;hsa-miR-19a-3p##hsa-miR-548aw
G3057.1	chr1	+	CTTTACATGGCAGCTAACAGTGCTTTTTGCTGACCA	213446332	213446367	7	213446341	0.944947	1	7	77	utr3	ENSE00002364785	RPS6KC1	213446339##213446340##213446341	213446345##213446347##213446348	CTGCCAT##AGCTGCCA##TAGCTGCC	7mer##8mer##7mer1A	hsa-miR-4769-3p##hsa-miR-22-3p##hsa-miR-22-3p
G6018.1	chr1	-	TTTTGTGAATTATTATAATGCA	214531042	214531063	10	214531055	0.706836	2	15	85	utr3	ENSE00001443111	PTPN14	214531046##214531047##214531055	214531053##214531053##214531061	TTATAATA##TATAATA##TTCACAA	7mer1A##6mer1A##6mer1A	hsa-miR-374a-5p;hsa-miR-374b-5p##hsa-miR-369-3p;hsa-miR-5692b;hsa-miR-5692c##hsa-miR-513b
G3795.1	chr1	-	TGTGGAATACACTGGAAATCTTCAGGGAA	21546059	21546087	40	21546081	0.873728	2	68	156	utr3	ENSE00001415171	ECE1	21546071##21546072##21546072##21546076	21546077##21546078##21546079##21546082	TTCCAGT##TCCAGTG##TCCAGTGT##GTGTATT	6mer1A##6mer1A##7mer1A##7mer	hsa-miR-145-5p;hsa-miR-5195-3p##hsa-miR-1825##hsa-miR-199b-5p;hsa-miR-199a-5p##hsa-miR-223-5p
G3090.1	chr1	+	TTGTGAAAAACATATCATGTA	215794448	215794468	15	215794454	0.857778	1	15	90	utr3	ENSE00002331377	KCTD3	215794455	215794462	TATGTTTT	7mer1A	hsa-miR-4307
G3091.1	chr1	+	CATTTATTGGTGAATAATGTATA	215794994	215795016	22	215795001	0.717414	2	23	197	utr3	ENSE00002331377	KCTD3	215795002	215795008	TTCACCA	6mer1A	hsa-miR-197-3p
G6049.1	chr1	-	AAGCTGCTTTCCCTCTCTAAATTGTAAAAAGGTGATGA	217781753	217781790	7	217781782	0.801261	1	7	77	utr3	ENSE00001443035	GPATCH2	217781777	217781783	AGGGAAA	7mer	hsa-miR-5584-5p
G6050.1	chr1	-	CTTATATAACCAGCATTA	217783019	217783036	6	217783023	0.856376	1	6	30	utr3	ENSE00001443035	GPATCH2	217783022	217783028	TGCTGGT	6mer1A	hsa-miR-138-5p
G3105.1	chr1	+	CCTGCAATGAATGTTGAACA	218511226	218511245	25	218511226	0.983309	1	25	100	utr3	ENSE00001443017	RRP15	218511230	218511236	TCATTGC	6mer1A	hsa-miR-4317
G3797.1	chr1	-	TAAATCATGTTTACATATGA	22005606	22005625	10	22005619	0.727538	1	10	70	utr3	ENSE00001360466	USP48	22005609##22005609##22005610##22005611##22005612	22005615##22005616##22005617##22005618##22005619	TATGTAA##TATGTAAA##ATGTAAAC##TGTAAACA##GTAAACAT	6mer1A##7mer1A##8mer##7mer1A##8mer	hsa-miR-411-3p;hsa-miR-379-3p;hsa-miR-380-3p##hsa-miR-4495##hsa-miR-4495##hsa-miR-30a-5p;hsa-miR-30b-5p;hsa-miR-30e-5p;hsa-miR-30d-5p;hsa-miR-30c-5p##hsa-miR-30a-5p;hsa-miR-30b-5p;hsa-miR-30e-5p;hsa-miR-30d-5p;hsa-miR-30c-5p
G3130.1	chr1	+	GTATTTAAATTCTATGATACT	220321337	220321357	27	220321346	0.751746	2	28	240	utr3	ENSE00001442995	IARS2	220321348##220321350	220321354##220321356	TCATAGA##TATCATA	7mer##6mer1A	hsa-miR-376a-3p;hsa-miR-376b##hsa-miR-487a;hsa-miR-154-3p
G6069.1	chr1	-	AACCTGTTGTACTTGCCAAA	220323945	220323964	7	220323955	0.665648	1	7	35	utr3	ENSE00001427382	RAB3GAP2	220323945##220323947	220323952##220323953	TTTGGCAA##TGGCAAG	7mer1A##6mer1A	hsa-miR-182-5p##hsa-miR-31-5p
G3161.1	chr1	+	AACTTTGAAATGTGCAATAAAGAA	222839177	222839200	113	222839187	0.758742	2	103	475	utr3	ENSE00001893417	MIA3	222839188##222839189##222839191	222839195##222839196##222839197	ATTGCACA##TATTGCAC##TTATTGC	8mer##7mer1A##6mer1A	hsa-miR-32-5p##hsa-miR-32-5p;hsa-miR-25-3p;hsa-miR-92a-3p;hsa-miR-92b-3p;hsa-miR-363-3p;hsa-miR-367-3p##hsa-miR-137
G6090.1	chr1	-	CTTAATGGGGCATAAATA	222842158	222842175	5	222842168	0.800503	1	5	20	utr3	ENSE00002423117	AIDA	222842161	222842167	TTATGCC	6mer1A	hsa-miR-4633-5p
G3162.1	chr1	+	AGATTTTATTGTGCCTCTAA	222906274	222906293	23	222906283	0.678443	1	23	184	utr3	ENSE00001442891	BROX	222906284	222906290	AGGCACA	7mer	hsa-miR-5582-5p
G3163.1	chr1	+	AAAATCAGCTTTTATAGGTA	222906972	222906991	12	222906972	0.993331	1	12	72	utr3	ENSE00001442891	BROX	222906978	222906984	AAAGCTG	7mer	hsa-miR-4429;hsa-miR-320d;hsa-miR-320c;hsa-miR-320a;hsa-miR-320b
G35.1	chr1	+	TGAGTAAGCCGCGTCCCCCAA	2238397	2238417	12	2238413	0.999129	1	12	24	utr3	ENSE00001477851	SKI	2238409##2238410##2238411	2238415##2238417##2238417	GGGGACG##TGGGGGAC##TGGGGGA	7mer##8mer##7mer	hsa-miR-3191-3p##hsa-miR-4665-5p##hsa-miR-1275
G36.1	chr1	+	TATTTAGAACTGCACTTTGTCCACAA	2239164	2239189	220	2239173	0.838751	5	259	1147	utr3	ENSE00001477851	SKI	2239173##2239175##2239176##2239176	2239179##2239181##2239182##2239183	GTGCAGT##AAGTGCA##AAAGTGC##CAAAGTGC	7mer##7mer##7mer##8mer	hsa-miR-143-5p##hsa-miR-519c-3p;hsa-miR-519a-3p;hsa-miR-519b-3p##hsa-miR-519d;hsa-miR-17-5p;hsa-miR-20a-5p;hsa-miR-106a-5p;hsa-miR-106b-5p;hsa-miR-526b-3p;hsa-miR-20b-5p;hsa-miR-93-5p##hsa-miR-520h;hsa-miR-520g
G37.1	chr1	+	TTGGTTGCTGCTGAAGCCCCCCA	2239801	2239823	7	2239823	0.873298	1	7	35	utr3	ENSE00001477851	SKI	2239806##2239807##2239809##2239809	2239813##2239813##2239815##2239816	AGCAGCAA##AGCAGCA##TCAGCAG##TTCAGCAG	8mer##7mer##6mer1A##7mer1A	hsa-miR-424-5p##hsa-miR-16-5p;hsa-miR-195-5p;hsa-miR-497-5p;hsa-miR-15a-5p;hsa-miR-15b-5p##hsa-miR-3619-5p;hsa-miR-761;hsa-miR-214-3p;hsa-miR-922##hsa-miR-4291
G39.1	chr1	+	AGGGAGATGTTCGTTCTCGCTTTAA	2241333	2241357	27	2241345	0.708998	2	37	189	utr3	ENSE00001477851	SKI	2241351	2241357	TAAAGCG	6mer1A	hsa-miR-518a-3p;hsa-miR-518b;hsa-miR-518c-3p;hsa-miR-518d-3p;hsa-miR-518f-3p
G40.1	chr1	+	CGTGCCCCACGCTGCTGCTAACGACAGTATGATGCTTACTCTGCTACTCGGAAAC	2241445	2241499	100	2241453	0.878339	6	108	455	utr3	ENSE00001477851	SKI	2241458##2241458##2241459##2241459	2241465##2241465##2241465##2241466	TAGCAGCA##TAGCAGCA##TAGCAGC##TTAGCAGC	7mer1A##8mer##6mer1A##7mer1A	hsa-miR-16-5p;hsa-miR-195-5p;hsa-miR-497-5p;hsa-miR-15a-5p;hsa-miR-15b-5p;hsa-miR-424-5p##hsa-miR-4524b-5p;hsa-miR-4524a-5p##hsa-miR-646;hsa-miR-503##hsa-miR-4524b-5p;hsa-miR-4524a-5p
G366.1	chr1	+	AATTCGTTTTTGCAATAATGACAAATGCCCTGCACCTACCCACATGCA	22418097	22418144	58	22418122	0.923003	4	63	329	utr3	ENSE00001315187	CDC42	22418108##22418109	22418114##22418115	TATTGCA##TTATTGC	6mer1A##6mer1A	hsa-miR-32-5p;hsa-miR-25-3p;hsa-miR-92a-3p;hsa-miR-92b-3p;hsa-miR-363-3p;hsa-miR-367-3p##hsa-miR-137
G368.1	chr1	+	AAAGTATTGCACCTTTGAAA	22418839	22418858	40	22418847	0.734364	1	40	200	utr3	ENSE00001315187	CDC42	22418847##22418848	22418854##22418854	AAGGTGCA##AAGGTGC	8mer##7mer	hsa-miR-18a-5p;hsa-miR-18b-5p##hsa-miR-4735-3p
G370.1	chr1	+	ACATCCTCTCAAGTTAGGAGGATGGA	22419041	22419066	10	22419055	0.789288	1	10	50	utr3	ENSE00001315187	CDC42	22419057	22419063	TCCTCCT	6mer1A	hsa-miR-5193;hsa-miR-660-3p
G371.1	chr1	+	ACTCTTCTTAAGTGTTAATAGGGA	22419237	22419260	39	22419237	0.9125	1	39	312	utr3	ENSE00001315187	CDC42	22419239##22419241	22419245##22419248	AGAAGAG##TTAAGAAG	7mer##7mer1A	hsa-miR-5197-3p##hsa-miR-3653
G3181.1	chr1	+	AGATAATGTTGAAAGTAAGTTA	224345711	224345732	28	224345720	0.728917	1	28	168	utr3	ENSE00001634534	FBXO28	224345719	224345725	TTTCAAC	7mer	hsa-miR-1305
G3182.1	chr1	+	AAATGTCCTGTTCACTTGAAAGAAAA	224345815	224345840	137	224345825	0.628872	6	178	772	utr3	ENSE00001634534	FBXO28	224345829##224345830	224345835##224345836	TTCAAGT##TTTCAAG	6mer1A##6mer1A	hsa-miR-4465;hsa-miR-26b-5p;hsa-miR-1297;hsa-miR-26a-5p##hsa-miR-498
G3183.1	chr1	+	AGCTCTTGCACTGGTATTGA	224346148	224346167	8	224346155	0.755098	1	8	48	utr3	ENSE00001634534	FBXO28	224346153##224346154##224346155##224346156	224346160##224346160##224346161##224346162	AGTGCAAG##AGTGCAA##CAGTGCA##CCAGTGC	8mer##7mer##7mer##7mer	hsa-miR-3666##hsa-miR-130a-3p;hsa-miR-454-3p;hsa-miR-130b-3p;hsa-miR-301a-3p;hsa-miR-4295;hsa-miR-301b##hsa-miR-152;hsa-miR-148a-3p;hsa-miR-148b-3p##hsa-miR-1825
G3185.1	chr1	+	GGAAAATTGTACCATGAAAAAGCATTTTGA	224346523	224346552	33	224346528	0.79439	1	33	231	utr3	ENSE00001634534	FBXO28	224346531##224346532	224346537##224346538	TGGTACA##ATGGTAC	7mer##7mer	hsa-miR-150-3p##hsa-miR-5579-5p
G3187.1	chr1	+	GAGTGGTCGCTTTAACAACCTCCAA	224346709	224346733	22	224346714	0.786836	1	22	110	utr3	ENSE00001634534	FBXO28	224346717##224346718	224346723##224346724	TAAAGCG##TTAAAGC	6mer1A##6mer1A	hsa-miR-518a-3p;hsa-miR-518b;hsa-miR-518c-3p;hsa-miR-518d-3p;hsa-miR-518f-3p##hsa-miR-9-3p
G3189.1	chr1	+	AGCAATTTTTTTGCAAAACA	224348423	224348442	50	224348431	0.547954	1	5	345	utr3	ENSE00001634534	FBXO28	224348432##224348433##224348434##224348435	224348439##224348439##224348441##224348441	TTGCAAAA##TTGCAAA##TTTTGCAA##TTTTGCA	7mer1A##6mer1A##7mer1A##6mer1A	hsa-miR-548aw##hsa-miR-518a-5p;hsa-miR-527##hsa-miR-450b-5p##hsa-miR-3680-3p;hsa-miR-557;hsa-miR-507
G3190.1	chr1	+	TGTTAAAATATTCTATGTAGCCCCAAA	224348535	224348561	466	224348544	0.698187	4	477	2785	utr3	ENSE00001634534	FBXO28	224348547	224348554	TACATAGA	7mer1A	hsa-miR-376c
G3191.1	chr1	+	TCATAGCCTGCACTTTAATCTCCAAAGAAACGA	224348721	224348753	55	224348728	0.896429	1	55	358	utr3	ENSE00001634534	FBXO28	224348730##224348731##224348732	224348736##224348738##224348738	AAGTGCA##TAAAGTGC##TAAAGTG	7mer##7mer1A##6mer1A	hsa-miR-519c-3p;hsa-miR-519a-3p;hsa-miR-519b-3p##hsa-miR-519d;hsa-miR-17-5p;hsa-miR-20a-5p;hsa-miR-106a-5p;hsa-miR-106b-5p;hsa-miR-526b-3p;hsa-miR-20b-5p;hsa-miR-93-5p##hsa-miR-3609;hsa-miR-4796-3p;hsa-miR-548ah-5p
G3192.1	chr1	+	AAACATATACTGTGAGTAAGA	224349045	224349065	49	224349051	0.712599	1	49	196	utr3	ENSE00001634534	FBXO28	224349051##224349054##224349054##224349057	224349058##224349060##224349060##224349063	ACAGTATA##TCACAGT##TCACAGT##TACTCAC	8mer##6mer1A##7mer##6mer1A	hsa-miR-144-3p##hsa-miR-3681-3p;hsa-miR-128##hsa-miR-27a-3p;hsa-miR-27b-3p##hsa-miR-3680-5p;hsa-miR-4798-3p
G3199.1	chr1	+	AAAGCTACTACCTCCACA	224564172	224564189	7	224564172	0.943924	1	7	14	utr3	ENSE00001955275	CNIH4	224564179##224564179##224564182	224564185##224564186##224564188	AGGTAGT##GAGGTAGT##TGGAGGT	7mer##8mer##6mer1A	hsa-miR-196a-5p;hsa-miR-196b-5p##hsa-let-7a-5p;hsa-miR-98;hsa-let-7d-5p;hsa-let-7c;hsa-let-7b-5p;hsa-let-7f-5p;hsa-miR-4500;hsa-let-7g-5p;hsa-let-7i-5p##hsa-miR-3689d
G3200.1	chr1	+	GCCAGCTCTTACAGGGTAAAA	224564544	224564564	26	224564555	0.678919	1	26	78	utr3	ENSE00001955275	CNIH4	224564554##224564555	224564561##224564562	ACCCTGTA##TACCCTGT	8mer##7mer1A	hsa-miR-10a-5p;hsa-miR-10b-5p##hsa-miR-10a-5p;hsa-miR-10b-5p
G6103.1	chr1	-	TTCTTTCAATCCAATAAACAGA	224572861	224572882	18	224572872	0.84453	1	18	108	utr3	ENSE00001849884	WDR26	224572869##224572874	224572875##224572880	TTGGATT##TTGAAAG	7mer##6mer1A	hsa-miR-5004-3p##hsa-miR-488-3p
G6104.1	chr1	-	GCTCTTATTGGCCAGATAAA	224574519	224574538	35	224574529	0.679636	1	35	175	utr3	ENSE00001849884	WDR26	224574521##224574523##224574523##224574525	224574528##224574529##224574530##224574531	TATCTGGC##TCTGGCC##TCTGGCCA##TGGCCAA	7mer1A##6mer1A##7mer1A##7mer	hsa-miR-3126-3p##hsa-miR-3922-3p;hsa-miR-3176##hsa-miR-3190-5p##hsa-miR-548s
G6105.1	chr1	-	CTAAACTGGTGCTGTGGA	224576257	224576274	12	224576269	0.795285	1	10	42	utr3	ENSE00001849884	WDR26	224576261##224576262	224576268##224576268	CAGCACCA##AGCACCA	8mer##7mer	hsa-miR-3065-3p##hsa-miR-29c-3p;hsa-miR-29a-3p;hsa-miR-29b-3p
G6106.1	chr1	-	TGGCTTGGGATTTGGTGCAAACAAA	224577458	224577482	24	224577471	0.685643	1	24	144	utr3	ENSE00001849884	WDR26	224577463##224577464	224577469##224577470	TTGCACC##TGCACCA	6mer1A##6mer1A	hsa-miR-500a-3p##hsa-miR-767-5p
G6118.1	chr1	-	TTTATATATGAGCCATTTAGATA	225589614	225589636	30	225589629	0.778942	2	47	237	utr3	ENSE00001892518	LBR	225589622	225589628	TGGCTCA	6mer1A	hsa-miR-24-3p;hsa-miR-4284
G6120.1	chr1	-	AATTGCAGGTGTTTGTTTGCC	225590119	225590139	5	225590131	0.799072	1	5	40	utr3	ENSE00001892518	LBR	225590123	225590130	AACAAACA	8mer	hsa-miR-495;hsa-miR-5688
G6121.1	chr1	-	GTAAAGTAATGTGAATTAAAA	225590247	225590267	70	225590262	0.827269	1	70	350	utr3	ENSE00001892518	LBR	225590253##225590256	225590260##225590262	TTCACATT##ACATTAC	7mer1A##7mer	hsa-miR-130a-5p;hsa-miR-23c;hsa-miR-23b-3p;hsa-miR-23a-3p##hsa-miR-323a-3p
G6123.1	chr1	-	ATAAATGTACTGTGAAGAATGCTATTGA	225590693	225590720	78	225590713	0.729469	1	78	451	utr3	ENSE00001892518	LBR	225590705##225590705##225590706##225590708	225590711##225590712##225590712##225590714	TTCACAG##TTCACAGT##TCACAGT##ACAGTAC	6mer1A##7mer1A##6mer1A##7mer	hsa-miR-513a-5p##hsa-miR-27a-3p;hsa-miR-27b-3p##hsa-miR-3681-3p;hsa-miR-128##hsa-miR-101-3p
G6130.1	chr1	-	GTTGAAATGCAAGAAATAACA	225684147	225684167	32	225684158	0.924262	1	32	96	utr3	ENSE00001442743	ENAH	225684152	225684158	TTTCTTG	6mer1A	hsa-miR-578
G6132.1	chr1	-	CCTACAAACAACAACTGTTCACAACAGCA	225685401	225685429	36	225685419	0.850266	1	36	108	utr3	ENSE00001442743	ENAH	225685406	225685412	TTGTGAA	6mer1A	hsa-miR-3611
G6139.1	chr1	-	TTAGTGTTTGCACAGTATACCTCTTTCTA	226170899	226170927	109	226170922	0.6665	4	119	808	utr3	ENSE00001902148	C1orf55	226170914	226170921	TGTGCAAA	7mer1A	hsa-miR-19b-3p;hsa-miR-19a-3p
G6141.1	chr1	-	GTTTATTTCTATCAGGTGCTGAGAA	226171128	226171152	73	226171140	0.834302	1	73	654	utr3	ENSE00001902148	C1orf55	226171131##226171135##226171142	226171138##226171141##226171148	TCAGCACC##CACCTGA##TAGAAAT	7mer1A##7mer##6mer1A	hsa-miR-3065-3p##hsa-miR-3622b-3p;hsa-miR-3622a-3p##hsa-miR-5680
G6147.1	chr1	-	GGCTCTCTGTCAGCTTTCATGTA	226332742	226332764	28	226332754	0.68977	2	55	197	utr3	ENSE00001442667	ACBD3	226332748	226332754	AAAGCTG	7mer	hsa-miR-4429;hsa-miR-320d;hsa-miR-320c;hsa-miR-320a;hsa-miR-320b
G6151.1	chr1	-	ATGGGCACTTTTGTCTTCCAAATTA	226548464	226548488	24	226548477	0.681499	1	24	216	utr3	ENSE00001442633	PARP1	226548469	226548476	TGGAAGAC	7mer1A	hsa-miR-7-5p
G3229.1	chr1	+	ACTGTACATGCAATGAAA	226796689	226796706	5	226796689	0.865867	1	5	15	utr3	ENSE00001442616	C1orf95	226796691##226796695##226796696	226796697##226796702##226796702	TGTACAG##TTGCATGT##TTGCATG	7mer##7mer1A##6mer1A	hsa-let-7g-3p;hsa-let-7a-2-3p##hsa-miR-4666b##hsa-miR-5011-3p
G3271.1	chr1	+	AATATTACTCAGCTTTTTTTA	228285933	228285953	11	228285941	0.844534	1	11	110	utr3	ENSE00002234735	SEPT9	228285943	228285949	AAAGCTG	7mer	hsa-miR-4429;hsa-miR-320d;hsa-miR-320c;hsa-miR-320a;hsa-miR-320b
G3274.1	chr1	+	GAGAAGTTCTCAGGGACAATA	228369797	228369817	85	228369802	0.568679	1	48	253	utr3	ENSE00002406462	IBA57	228369804##228369805##228369805##228369806##228369806##228369807	228369810##228369811##228369812##228369813##228369813##228369813	CTGAGAA##CCTGAGA##CCCTGAGA##TCCCTGAG##TCCCTGAG##TCCCTGA	7mer##7mer##8mer##7mer1A##8mer##6mer1A	hsa-miR-4251##hsa-miR-4324##hsa-miR-125b-5p;hsa-miR-125a-5p##hsa-miR-125b-5p;hsa-miR-4319;hsa-miR-125a-5p##hsa-miR-670##hsa-miR-345-3p;hsa-miR-4732-3p
G378.1	chr1	+	GTTCAGCTTGCACTAATCTA	22857137	22857156	37	22857144	0.774436	1	37	222	utr3	ENSE00001756994	ZBTB40	22857144##22857145##22857146##22857147	22857151##22857152##22857153##22857153	AGTGCAAG##TAGTGCAA##TTAGTGCA##TTAGTGC	8mer##7mer1A##7mer1A##6mer1A	hsa-miR-3666##hsa-miR-3666;hsa-miR-130a-3p;hsa-miR-454-3p;hsa-miR-130b-3p;hsa-miR-301a-3p;hsa-miR-4295;hsa-miR-301b##hsa-miR-4671-3p##hsa-miR-4473
G3280.1	chr1	+	ATTGCACCTTGATGCCTCCTGA	228682088	228682109	14	228682090	0.855543	1	14	84	utr3	ENSE00002375751	RNF187	228682091##228682092##228682093	228682098##228682098##228682100	AAGGTGCA##AAGGTGC##TCAAGGTG	8mer##7mer##7mer1A	hsa-miR-18a-5p;hsa-miR-18b-5p##hsa-miR-4735-3p##hsa-miR-4761-5p
G3281.1	chr1	+	GAATTTTGCAAAGCTTGTA	228682389	228682407	9	228682397	0.74348	1	9	54	utr3	ENSE00002375751	RNF187	228682395	228682401	TTTGCAA	7mer	hsa-miR-450b-5p
G3282.1	chr1	+	CAGAAACTCAGCACTGGGGACAGGA	228682458	228682482	23	228682460	0.997668	1	23	23	utr3	ENSE00002375751	RNF187	228682467	228682473	AGTGCTG	7mer	hsa-miR-512-3p
G6185.1	chr1	-	AGCACTGCATTCACTTTAAAA	229456912	229456932	37	229456923	0.727228	2	37	185	utr3	ENSE00001442320	C1orf96	229456915##229456915	229456921##229456922	TAAAGTG##TAAAGTGA	6mer1A##7mer1A	hsa-miR-519d;hsa-miR-4796-3p;hsa-miR-17-5p;hsa-miR-20a-5p;hsa-miR-106a-5p;hsa-miR-106b-5p;hsa-miR-526b-3p;hsa-miR-20b-5p;hsa-miR-93-5p##hsa-miR-3609;hsa-miR-548ah-5p
G6186.1	chr1	-	CAGATACTTTGCACTGAAGA	229577246	229577265	6	229577259	0.624609	1	6	24	utr3	ENSE00001015871	NUP133	229577249##229577251##229577252##229577253	229577256##229577257##229577258##229577259	TCAGTGCA##AGTGCAA##GTGCAAA##TGCAAAG	7mer1A##7mer##7mer##7mer	hsa-miR-152;hsa-miR-148a-3p;hsa-miR-148b-3p##hsa-miR-3666;hsa-miR-130a-3p;hsa-miR-454-3p;hsa-miR-130b-3p;hsa-miR-301a-3p;hsa-miR-4295;hsa-miR-301b##hsa-miR-19b-3p;hsa-miR-19a-3p##hsa-miR-518a-5p;hsa-miR-527
G6189.1	chr1	-	AGTGTATTGGGAGAAAGGGA	229729340	229729359	10	229729341	0.896423	1	10	30	utr3	ENSE00001442297	TAF5L	229729344##229729345##229729345	229729351##229729352##229729352	TTTCTCCC##TTCTCCCA##TTCTCCCA	7mer1A##7mer1A##8mer	hsa-miR-629-3p##hsa-miR-4713-5p##hsa-miR-629-3p
G3302.1	chr1	+	CATGGTCTGAAAGAGCTGGAGAA	229795095	229795117	75	229795095	0.903604	1	75	225	utr3	ENSE00001175529	URB2	229795096##229795101	229795102##229795107	GACCATG##TTTCAGA	7mer##6mer1A	hsa-miR-591##hsa-miR-3942-3p
G3303.1	chr1	+	TTCCCTCGTCTGCACTGGAAACTA	229795366	229795389	8	229795377	0.799708	1	8	48	utr3	ENSE00001175529	URB2	229795377##229795378##229795379##229795380##229795381	229795383##229795385##229795385##229795386##229795387	CAGTGCA##TCCAGTGC##TCCAGTG##TTCCAGT##TTTCCAG	7mer##7mer1A##6mer1A##6mer1A##6mer1A	hsa-miR-152;hsa-miR-148a-3p;hsa-miR-148b-3p##hsa-miR-1825##hsa-miR-199b-5p;hsa-miR-199a-5p##hsa-miR-145-5p;hsa-miR-5195-3p##hsa-miR-3180-5p
G3314.1	chr1	+	GCGAGCTGCTACTACTGTAAGGAGGGAAA	230417238	230417266	58	230417250	0.699957	2	58	232	utr3	ENSE00001935591	GALNT2	230417249##230417252	230417255##230417258	CAGTAGT##TTACAGT	7mer##6mer1A	hsa-miR-199b-3p;hsa-miR-199a-3p;hsa-miR-3129-5p##hsa-miR-582-5p
G3315.1	chr1	+	TGACACAGTGTGCCAAAGTGA	230417514	230417534	15	230417520	0.77615	1	15	45	utr3	ENSE00001935591	GALNT2	230417524##230417525	230417531##230417531	TTTGGCAC##TTTGGCA	7mer1A##6mer1A	hsa-miR-1271-5p;hsa-miR-96-5p##hsa-miR-182-5p
G6202.1	chr1	-	AGCAGTGTAGTCTTTAACCTGCTCTGA	230974965	230974991	32	230974986	0.824628	2	33	255	utr3	ENSE00001826466	C1orf198	230974976	230974983	TAAAGACT	7mer1A	hsa-miR-548u
G6203.1	chr1	-	ATGTATTAGAAAAATACAATGAAGAACCCTAA	230975565	230975596	10	230975575	0.978225	1	10	60	utr3	ENSE00001826466	C1orf198	230975570	230975577	GTTCTTCA	8mer	hsa-miR-22-5p
G6208.1	chr1	-	AGGGAATCTGAAATGTTTCA	231468533	231468552	10	231468552	0.956456	1	10	50	utr3	ENSE00001406328	EXOC8	231468539	231468545	ATTTCAG	7mer	hsa-miR-205-3p
G6210.1	chr1	-	AGAGGAAAATAAGTTAAATTAAGCCCAAGTAA	231471137	231471168	13	231471148	0.767773	1	13	65	utr3	ENSE00001406328	EXOC8	231471141##231471142	231471147##231471149	TTGGGCT##TGGGCTTA	6mer1A##7mer1A	hsa-miR-4674;hsa-miR-1587##hsa-miR-27a-5p
G6211.1	chr1	-	TTACAAGGAAAAAGACACAA	231501419	231501438	17	231501438	0.563573	1	17	17	utr3	ENSE00001888819	EGLN1	231501429	231501435	TTCCTTG	6mer1A	hsa-miR-502-5p
G3347.1	chr1	+	GTGATGGGAATGAGCCTGATATA	232945191	232945213	36	232945201	0.934315	1	36	180	utr3	ENSE00001623286	KIAA1383	232945202##232945203	232945209##232945210	CAGGCTCA##TCAGGCTC	8mer##7mer1A	hsa-miR-484##hsa-miR-484;hsa-miR-3155b;hsa-miR-3155a
G3351.1	chr1	+	AGATACAACCACCCTGAACCTCAGAA	233112828	233112853	41	233112840	0.96196	1	40	83	utr3	ENSE00001870276	NTPCR	233112845##233112847	233112851##233112853	TGAGGTT##TCTGAGG	6mer1A##6mer1A	hsa-miR-377-5p##hsa-miR-4649-3p
G388.1	chr1	+	AGGCAAGCAAGTGCTGTGAAATAACATCATCTTA	23410083	23410116	40	23410084	0.99419	2	41	195	utr3	ENSE00001564450	SLC25A5	23410097	23410103	TTCACAG	6mer1A	hsa-miR-513a-5p;hsa-miR-27a-3p;hsa-miR-27b-3p
G6231.1	chr1	-	TACCTGTAGTGCTATTGCTGTTGATA	234741864	234741889	12	234741878	0.794461	1	12	120	utr3	ENSE00001442168	IRF2BP2	234741871	234741877	AGCAATA	7mer	hsa-miR-3942-5p;hsa-miR-4703-5p
G6232.1	chr1	-	CTGAGAGTGCTGCTGGGAA	234742253	234742271	46	234742265	0.797536	1	46	138	utr3	ENSE00001442168	IRF2BP2	234742258##234742258	234742264##234742265	AGCAGCA##AGCAGCAC	7mer##8mer	hsa-miR-424-5p##hsa-miR-16-5p;hsa-miR-195-5p;hsa-miR-497-5p;hsa-miR-15a-5p;hsa-miR-15b-5p
G6234.1	chr1	-	CAGTTACCGTTCTATGTAGGCTGTGA	234742604	234742629	29	234742621	0.778094	1	29	232	utr3	ENSE00001442168	IRF2BP2	234742612##234742616	234742619##234742622	TACATAGA##TAGAACG	7mer1A##7mer	hsa-miR-376c##hsa-miR-5687
G6240.1	chr1	-	GCTGGCCAAATGGTGCTCAGCAGGTGA	235273199	235273225	16	235273217	0.874405	1	16	64	utr3	ENSE00001442165	TOMM20	235273207##235273208##235273209##235273210	235273214##235273215##235273216##235273216	TGAGCACC##GAGCACCA##AGCACCAT##GCACCAT	7mer1A##8mer##8mer##7mer	hsa-miR-3663-3p##hsa-miR-3663-3p##hsa-miR-29c-3p;hsa-miR-29a-3p;hsa-miR-29b-3p##hsa-miR-767-5p
G6246.1	chr1	-	TGGCACTTAAGTGCACTTTTTTATGA	235331680	235331705	19	235331694	0.88853	1	19	190	utr3	ENSE00001357110	RBM34	235331687##235331688	235331693##235331694	AAAGTGC##AAGTGCA	7mer##7mer	hsa-miR-519d;hsa-miR-17-5p;hsa-miR-20a-5p;hsa-miR-106a-5p;hsa-miR-106b-5p;hsa-miR-526b-3p;hsa-miR-20b-5p;hsa-miR-93-5p##hsa-miR-519c-3p;hsa-miR-519a-3p;hsa-miR-519b-3p
G6251.1	chr1	-	TTGCTATTATGTATAAGCCTA	235612239	235612259	21	235612252	0.689944	1	21	168	utr3	ENSE00001442151	B3GALNT2	235612244	235612250	TTATACA	6mer1A	hsa-miR-1185-1-3p;hsa-let-7a-3p;hsa-miR-1185-2-3p;hsa-let-7f-1-3p;hsa-let-7b-3p;hsa-miR-4789-5p;hsa-let-7f-2-3p
G3390.1	chr1	+	TATGCATAATTCACTTTAAAAA	236371809	236371830	50	236371818	0.74366	1	50	325	utr3	ENSE00001022688	GPR137B	236371820##236371821	236371827##236371827	TAAAGTGA##TAAAGTG	7mer1A##6mer1A	hsa-miR-3609;hsa-miR-548ah-5p##hsa-miR-519d;hsa-miR-4796-3p;hsa-miR-17-5p;hsa-miR-20a-5p;hsa-miR-106a-5p;hsa-miR-106b-5p;hsa-miR-526b-3p;hsa-miR-20b-5p;hsa-miR-93-5p
G6255.1	chr1	-	AAATCTGCACTTTGTTTA	236380040	236380057	5	236380053	0.835827	1	5	35	utr3	ENSE00001319466	ERO1LB	236380044##236380045##236380046	236380051##236380051##236380052	CAAAGTGC##AAAGTGC##AAGTGCA	8mer##7mer##7mer	hsa-miR-520h;hsa-miR-520g##hsa-miR-519d;hsa-miR-17-5p;hsa-miR-20a-5p;hsa-miR-106a-5p;hsa-miR-106b-5p;hsa-miR-526b-3p;hsa-miR-20b-5p;hsa-miR-93-5p##hsa-miR-519c-3p;hsa-miR-519a-3p;hsa-miR-519b-3p
G3399.1	chr1	+	TCTGAGCGCTTGGCCAAGTACA	236647665	236647686	6	236647673	0.758989	1	6	24	utr3	ENSE00001726337	EDARADD	236647675##236647676##236647679	236647682##236647682##236647685	TTGGCCAA##TTGGCCA##TACTTGG	7mer1A##6mer1A##6mer1A	hsa-miR-548s##hsa-miR-4435;hsa-miR-4701-5p;hsa-miR-3187-3p;hsa-miR-588##hsa-miR-890
G3402.1	chr1	+	CAAATACATGGTGCTGAAA	236712178	236712196	6	236712185	0.713593	1	6	18	utr3	ENSE00001865851	LGALS8	236712185##236712186##236712187##236712188##236712190	236712192##236712193##236712194##236712195##236712196	GCACCATG##AGCACCAT##CAGCACCA##TCAGCACC##TTCAGCA	8mer##8mer##8mer##7mer1A##6mer1A	hsa-miR-767-5p##hsa-miR-29c-3p;hsa-miR-29a-3p;hsa-miR-29b-3p##hsa-miR-3065-3p##hsa-miR-3065-3p##hsa-miR-4291
G3821.1	chr1	-	TACCTCTCCCCTTGAGATGTAAAA	23835539	23835562	15	23835550	0.791129	1	15	90	utr3	ENSE00000859746	E2F2	23835546	23835552	TCTCAAG	7mer	hsa-miR-514b-5p
G3822.1	chr1	-	TTGAGTTGTTTGTTTGTCCTCC	23835965	23835986	5	23835981	0.757658	1	5	55	utr3	ENSE00000859746	E2F2	23835973	23835980	AACAAACA	8mer	hsa-miR-495;hsa-miR-5688
G3824.1	chr1	-	AGAAAGGTTCTGTTGCCCTGATTTA	23884552	23884576	46	23884563	0.736602	2	46	368	utr3	ENSE00001463824	ID3	23884556##23884556	23884562##23884562	TCAGGGC##TCAGGGC	6mer1A##7mer	hsa-miR-3918##hsa-miR-3127-5p
G393.1	chr1	+	TGGCTTTTATTCACTGTGACTAA	24114668	24114690	54	24114679	0.702867	2	54	353	utr3	ENSE00001463736	PITHD1	24114679##24114680##24114680	24114686##24114687##24114687	CACAGTGA##TCACAGTG##TCACAGTG	8mer##7mer1A##8mer	hsa-miR-128##hsa-miR-3681-3p;hsa-miR-128##hsa-miR-27a-3p;hsa-miR-27b-3p
G394.1	chr1	+	GGATCTGAGCCGGTCGAGCCCCTGTCCCC	24121291	24121319	36	24121291	0.911011	2	36	144	utr3	ENSE00001822198	LYPLA2	24121293##24121296	24121300##24121302	CTCAGATC##GGCTCAG	8mer##7mer	hsa-miR-4330##hsa-miR-24-3p
G395.1	chr1	+	CTGATTCTGCCCAGATAA	24121620	24121637	11	24121629	0.768042	1	11	44	utr3	ENSE00001709031	LYPLA2	24121627##24121628##24121629##24121631	24121634##24121635##24121635##24121637	CTGGGCAG##TCTGGGCA##TCTGGGC##TATCTGG	8mer##7mer1A##6mer1A##6mer1A	hsa-miR-612;hsa-miR-3187-5p##hsa-miR-5189;hsa-miR-612;hsa-miR-1285-3p;hsa-miR-3187-5p##hsa-miR-4486;hsa-miR-378g##hsa-miR-3126-3p
G6302.1	chr1	-	AAAGTTTAACTGAAATTAATAAGCCAATGGAAAGAA	241793109	241793144	11	241793112	0.99986	1	11	77	utr3	ENSE00001442024	CHML	241793110	241793116	TCTTTCC	6mer1A	hsa-miR-3124-3p
G6303.1	chr1	-	TGACAGTTTTTGCTCTGAAA	241795755	241795774	8	241795767	0.630272	1	8	56	utr3	ENSE00001442024	CHML	241795761	241795768	AGCAAAAA	8mer	hsa-miR-548p
G399.1	chr1	+	CATGGACCAGTAGATTGTTGAAA	24288661	24288683	241	24288668	0.921239	2	225	1049	utr3	ENSE00001336314	PNRC2	24288676	24288682	TCAACAA	6mer1A	hsa-miR-3065-5p
G400.1	chr1	+	GTAATAATTGCATTTTAGTGA	24288824	24288844	20	24288832	0.760206	1	20	155	utr3	ENSE00001336314	PNRC2	24288835	24288841	TAAAATG	6mer1A	hsa-miR-3662
G401.1	chr1	+	TTGCTGAATGTAAGACCGTGGACTGTTTTTTA	24289219	24289250	8	24289219	0.931674	1	8	96	utr3	ENSE00001336314	PNRC2	24289221	24289227	TTCAGCA	6mer1A	hsa-miR-4291
G402.1	chr1	+	GGGACTATCTTTTTTTCCTCCTCTA	24289445	24289469	70	24289456	0.630725	1	48	572	utr3	ENSE00001336314	PNRC2	24289456	24289463	GGAAAAAA	8mer	hsa-miR-3148
G403.1	chr1	+	CGAGTATGGTGCCAGTGA	24289551	24289568	10	24289557	0.661023	1	10	30	utr3	ENSE00001336314	PNRC2	24289557##24289558	24289563##24289565	GCACCAT##TGGCACCA	7mer##7mer1A	hsa-miR-767-5p##hsa-miR-593-5p
G3833.1	chr1	-	GATCACATTATTATAAATAA	24293268	24293287	5	24293282	0.7327	1	5	30	utr3	ENSE00001857528	SRSF10	24293272##24293273	24293279##24293279	TTATAATA##TATAATA	7mer1A##6mer1A	hsa-miR-374a-5p;hsa-miR-374b-5p##hsa-miR-369-3p;hsa-miR-5692b;hsa-miR-5692c
G6318.1	chr1	-	ATCAGTTGTTATTATAAAAAACA	243332808	243332830	12	243332822	0.676524	1	12	84	utr3	ENSE00002119574	CEP170	243332814##243332815	243332821##243332821	TTATAATA##TATAATA	7mer1A##6mer1A	hsa-miR-374a-5p;hsa-miR-374b-5p##hsa-miR-369-3p;hsa-miR-5692b;hsa-miR-5692c
G6321.1	chr1	-	AACCCTTTGGTGCTAGGAGCTGA	243666869	243666891	42	243666886	0.663526	2	42	207	utr3	ENSE00001441959	AKT3	243666877	243666884	TAGCACCA	7mer1A	hsa-miR-29c-3p;hsa-miR-29a-3p;hsa-miR-29b-3p
G6322.1	chr1	-	AATGATGATCTTCAGATTA	243666892	243666910	6	243666906	0.78409	1	6	36	utr3	ENSE00001441959	AKT3	243666897##243666900	243666903##243666906	TGAAGAT##AGATCAT	6mer1A##7mer	hsa-miR-4699-5p##hsa-miR-5694
G6323.1	chr1	-	ACTTTGAATGTCCTTTTATGATTTTGTTTATA	243667545	243667576	19	243667575	0.900353	1	19	323	utr3	ENSE00001441959	AKT3	243667566##243667566	243667572##243667573	ACATTCA##ACATTCAA	7mer##8mer	hsa-miR-181d;hsa-miR-181b-5p;hsa-miR-4262##hsa-miR-181a-5p;hsa-miR-181c-5p
G6325.1	chr1	-	CTGGTGGATACTGTAGAAGAA	243667899	243667919	18	243667911	0.731181	1	18	72	utr3	ENSE00001441959	AKT3	243667903	243667910	TCTACAGT	7mer1A	hsa-miR-139-5p
G3477.1	chr1	+	CGGTCTAAAAGCAGTCTTGTTTCCTGGAAATAA	244218742	244218774	27	244218765	0.662155	3	37	199	utr3	ENSE00001718068	ZNF238	244218760##244218761##244218764##244218766	244218766##244218767##244218770##244218772	GGAAACA##AGGAAAC##TCCAGGA##TTTCCAG	7mer##7mer##6mer1A##6mer1A	hsa-miR-4261##hsa-miR-4496##hsa-miR-665##hsa-miR-3180-5p
G3478.1	chr1	+	ACTTGTTTTTGCACTTTAGAATAGCATGAGA	244218790	244218820	297	244218799	0.67484	6	325	2727	utr3	ENSE00001718068	ZNF238	244218798##244218799##244218800##244218801##244218802##244218804	244218804##244218805##244218806##244218808##244218808##244218810	GTGCAAA##AGTGCAA##AAGTGCA##TAAAGTGC##TAAAGTG##TCTAAAG	7mer##7mer##7mer##7mer1A##6mer1A##6mer1A	hsa-miR-19b-3p;hsa-miR-19a-3p##hsa-miR-3666;hsa-miR-130a-3p;hsa-miR-454-3p;hsa-miR-130b-3p;hsa-miR-301a-3p;hsa-miR-4295;hsa-miR-301b##hsa-miR-519c-3p;hsa-miR-519a-3p;hsa-miR-519b-3p##hsa-miR-519d;hsa-miR-17-5p;hsa-miR-20a-5p;hsa-miR-106a-5p;hsa-miR-106b-5p;hsa-miR-526b-3p;hsa-miR-20b-5p;hsa-miR-93-5p##hsa-miR-3609;hsa-miR-4796-3p;hsa-miR-548ah-5p##hsa-miR-4744;hsa-miR-4509
G3479.1	chr1	+	ATTTAGCATTCTGATAAAAGAAA	244218830	244218852	69	244218838	0.714682	1	69	411	utr3	ENSE00001718068	ZNF238	244218838##244218839##244218839##244218840##244218840##244218841	244218845##244218846##244218846##244218847##244218847##244218848	ATCAGAAT##TATCAGAA##TATCAGAA##TTATCAGA##TTATCAGA##TTTATCAG	8mer##7mer1A##8mer##7mer1A##8mer##7mer1A	hsa-miR-2115-3p##hsa-miR-2115-3p##hsa-miR-361-5p##hsa-miR-361-5p##hsa-miR-374a-3p##hsa-miR-374a-3p
G3483.1	chr1	+	ACCCAGTTGAGCGTTCTTAGAA	244219838	244219859	22	244219838	0.910726	1	22	110	utr3	ENSE00001718068	ZNF238	244219846	244219852	ACGCTCA	7mer	hsa-miR-574-3p
G3485.1	chr1	+	GTTTTAATGACCAGCACGCA	244220116	244220135	20	244220133	0.986572	1	20	80	utr3	ENSE00001718068	ZNF238	244220126	244220132	TGCTGGT	6mer1A	hsa-miR-138-5p
G3486.1	chr1	+	TTTCCTGTCTTGCACTTACAAA	244220164	244220185	12	244220174	0.740338	1	11	91	utr3	ENSE00001718068	ZNF238	244220173##244220174##244220175##244220176	244220180##244220180##244220182##244220182	AGTGCAAG##AGTGCAA##TAAGTGCA##TAAGTGC	8mer##7mer##7mer1A##6mer1A	hsa-miR-3666##hsa-miR-130a-3p;hsa-miR-454-3p;hsa-miR-130b-3p;hsa-miR-301a-3p;hsa-miR-4295;hsa-miR-301b##hsa-miR-519c-3p;hsa-miR-519a-3p;hsa-miR-519b-3p##hsa-miR-520c-3p;hsa-miR-373-3p;hsa-miR-520d-3p;hsa-miR-302d-3p;hsa-miR-520b;hsa-miR-302c-3p;hsa-miR-302a-3p;hsa-miR-520a-3p;hsa-miR-302e;hsa-miR-302b-3p;hsa-miR-520e;hsa-miR-372
G6331.1	chr1	-	TGTCTATTTTCTGCTGAAACCATGCAA	244572339	244572365	41	244572357	0.657962	2	41	333	utr3	ENSE00001746197	ADSS	244572348##244572349##244572349	244572355##244572355##244572356	TTCAGCAG##TCAGCAG##TCAGCAGA	7mer1A##6mer1A##7mer1A	hsa-miR-4291##hsa-miR-3619-5p;hsa-miR-761;hsa-miR-214-3p##hsa-miR-922
G3836.1	chr1	-	GGACTACTGGGCTTCCCAAGA	24483550	24483570	54	24483563	0.748072	1	54	162	utr3	ENSE00001760958	IL28RA	24483555	24483562	GGAAGCCC	8mer	hsa-miR-671-5p
G3494.1	chr1	+	AAGTATGTTGCACATGTA	244869857	244869874	12	244869860	0.688511	1	12	60	utr3	ENSE00001303900	PPPDE1	244869865	244869871	TGTGCAA	6mer1A	hsa-miR-19b-3p;hsa-miR-19a-3p
G3496.1	chr1	+	AGTGACTTCAGCTTTATATA	244870436	244870455	17	244870443	0.792576	1	17	119	utr3	ENSE00001303900	PPPDE1	244870445##244870448	244870452##244870454	TAAAGCTG##TATAAAG	7mer1A##6mer1A	hsa-miR-4429;hsa-miR-320d;hsa-miR-320c;hsa-miR-320a;hsa-miR-320b##hsa-miR-142-5p;hsa-miR-5590-3p
G6335.1	chr1	-	TGTCTCATTTGTGGGAATTGGA	245014730	245014751	18	245014743	0.697343	1	18	144	utr3	ENSE00001902408	HNRNPU	245014735##245014735##245014739	245014741##245014742##245014745	TTCCCAC##TTCCCACA##CACAAAT	6mer1A##7mer1A##7mer	hsa-miR-3156-3p;hsa-miR-1260a;hsa-miR-1260b##hsa-miR-188-3p##hsa-miR-4719
G6336.1	chr1	-	ATGCCCTTCTCCCACAAAATA	245016896	245016916	21	245016913	0.678401	2	21	77	utr3	ENSE00001902408	HNRNPU	245016901##245016903##245016903##245016905##245016905	245016907##245016909##245016910##245016911##245016912	TGTGGGA##TGGGAGA##TGGGAGAA##GGAGAAG##GGAGAAGG	6mer1A##7mer##8mer##7mer##8mer	hsa-miR-4769-5p;hsa-miR-4648;hsa-miR-4654##hsa-miR-30c-1-3p##hsa-miR-30c-2-3p##hsa-miR-4434;hsa-miR-5703##hsa-miR-4516
G6337.1	chr1	-	AAGAGAACCTCAGCATTGTGCACGATAAGAGAATGTGTCA	245017517	245017556	28	245017535	0.751904	2	22	94	utr3	ENSE00001902408	HNRNPU	245017532	245017538	TCGTGCA	7mer	hsa-miR-517c-3p;hsa-miR-517b-3p;hsa-miR-517a-3p
G6338.1	chr1	-	CGACTGTTTTCTTTAGTAGGCTA	245017676	245017698	59	245017698	0.940164	1	59	531	utr3	ENSE00001902408	HNRNPU	245017688	245017695	GAAAACAG	8mer	hsa-miR-570-3p
G6339.1	chr1	-	ATACATATTTCTCCAAAACCTTCACAAGA	245017702	245017730	33	245017724	0.689223	1	33	231	utr3	ENSE00001902408	HNRNPU	245017715##245017715##245017716##245017718	245017721##245017722##245017722##245017724	TTGGAGA##TTGGAGAA##TGGAGAA##GAGAAAT	6mer1A##7mer1A##6mer1A##7mer	hsa-miR-620;hsa-miR-1270##hsa-miR-4531##hsa-miR-4434;hsa-miR-5703;hsa-miR-4516##hsa-miR-539-5p
G6363.1	chr1	-	TGTGTAATCTACCTCAAATGAATAATCCAA	247003528	247003557	334	247003550	0.717435	4	396	1868	utr3	ENSE00002372910	AHCTF1	247003542##247003542##247003544##247003551	247003548##247003549##247003551##247003557	TGAGGTA##TGAGGTAG##AGGTAGAT##TTACACA	6mer1A##7mer1A##8mer##6mer1A	hsa-miR-202-3p##hsa-miR-4458;hsa-let-7a-5p;hsa-miR-98;hsa-let-7d-5p;hsa-let-7c;hsa-let-7b-5p;hsa-let-7e-5p;hsa-let-7f-5p;hsa-miR-4500;hsa-let-7g-5p;hsa-let-7i-5p##hsa-miR-3927##hsa-miR-4672;hsa-miR-3941;hsa-miR-466
G6373.1	chr1	-	AAAGATTTTCTTCTGTTTTCTTTGCTAATAAAGAA	247200102	247200136	15	247200102	0.99012	1	14	226	utr3	ENSE00000961401	ZNF670	247200109	247200115	TTAGCAA	6mer1A	hsa-miR-4766-3p
G6382.1	chr1	-	AAACCCTACGAATGTAAGGAATGTGGGAAA	247264132	247264161	110	247264139	0.890065	2	28	338	utr3	ENSE00002407550	ZNF669	247264133##247264133##247264134	247264139##247264140##247264141	TTCCCAC##TTCCCACA##TCCCACAT	6mer1A##7mer1A##8mer	hsa-miR-3156-3p;hsa-miR-1260a;hsa-miR-1260b##hsa-miR-188-3p##hsa-miR-188-3p
G6383.1	chr1	-	AGAGACTGTGTGAAAGTAAAGAA	247264585	247264607	16	247264607	0.926451	1	16	48	utr3	ENSE00002407550	ZNF669	247264594	247264601	TTCACACA	7mer1A	hsa-miR-377-3p
G6385.1	chr1	-	GACTCACTGAAGAAAATCCATATGAATGTTTAA	247319632	247319664	26	247319645	0.845018	1	26	208	utr3	ENSE00001441854	ZNF124	247319636##247319645	247319643##247319651	ACATTCAT##TGGATTT	8mer##6mer1A	hsa-miR-181d;hsa-miR-181b-5p##hsa-miR-876-5p;hsa-miR-3167
G6386.1	chr1	-	TGACTATAAGCAATAAGGTAAA	247319703	247319724	23	247319717	0.800309	1	23	92	utr3	ENSE00001441854	ZNF124	247319709##247319710	247319716##247319717	TTATTGCT##TATTGCTT	7mer1A##8mer	hsa-miR-137##hsa-miR-137
G6387.1	chr1	-	CTTGAGAGAAACTGTGAATGTA	247319799	247319820	26	247319816	0.869716	1	26	130	utr3	ENSE00001441854	ZNF124	247319810##247319814	247319817##247319820	TTTCTCTC##TCTCAAG	7mer1A##7mer	hsa-miR-4768-5p##hsa-miR-514b-5p;hsa-miR-513c-5p
G3541.1	chr1	+	ATGGGTTACATGAGATATTCTGATACAAA	249213184	249213212	70	249213201	0.728831	2	70	509	utr3	ENSE00001400348	PGBD2	249213201##249213202##249213202	249213208##249213209##249213209	ATCAGAAT##TATCAGAA##TATCAGAA	8mer##7mer1A##8mer	hsa-miR-2115-3p##hsa-miR-2115-3p##hsa-miR-361-5p
G417.1	chr1	+	TGTCTTCATGTCTTCCCCTAA	25167449	25167469	19	25167457	0.709269	1	19	128	utr3	ENSE00001324395	CLIC4	25167457##25167459	25167463##25167465	AAGACAT##GGAAGAC	7mer##7mer	hsa-miR-3617;hsa-miR-641##hsa-miR-7-5p
G418.1	chr1	+	GAAATTGTATTTTGCACGAACATGCAGTTA	25167511	25167540	88	25167520	0.649494	2	76	618	utr3	ENSE00001324395	CLIC4	25167521##25167522##25167524##25167524	25167527##25167528##25167530##25167531	TGCAAAA##GTGCAAA##TCGTGCA##TTCGTGCA	7mer##7mer##6mer1A##7mer1A	hsa-miR-548aw##hsa-miR-19b-3p;hsa-miR-19a-3p##hsa-miR-4536-3p##hsa-miR-517c-3p;hsa-miR-517b-3p;hsa-miR-517a-3p
G419.1	chr1	+	TTTGAGGTGCAATGTTTAATTGTTAAAA	25167767	25167794	5	25167767	0.880037	1	5	55	utr3	ENSE00001324395	CLIC4	25167772	25167779	TTGCACCT	7mer1A	hsa-miR-500a-3p
G420.1	chr1	+	TGGGCACCTGATACTCTGTCTAA	25168174	25168196	18	25168184	0.782975	1	18	108	utr3	ENSE00001324395	CLIC4	25168187##25168190	25168193##25168196	ACAGAGT##TAGACAG	7mer##6mer1A	hsa-miR-4797-5p##hsa-miR-4524b-3p
G421.1	chr1	+	ATTGCACTTCCTGGA	25168635	25168649	7	25168642	0.745269	2	7	28	utr3	ENSE00001324395	CLIC4	25168644	25168650	TCCAGGA	6mer1A	hsa-miR-665
G422.1	chr1	+	AAGACTGTGATTGTGACTA	25168854	25168872	29	25168859	0.72463	1	29	145	utr3	ENSE00001324395	CLIC4	25168861	25168867	CAATCAC	7mer	hsa-miR-4705
G423.1	chr1	+	TATACTGCATTTTTTGAGCCTATCATTA	25169042	25169069	160	25169054	0.643287	5	192	1317	utr3	ENSE00001324395	CLIC4	25169054	25169060	CTCAAAA	7mer	hsa-miR-371b-5p;hsa-miR-373-5p;hsa-miR-616-5p
G424.1	chr1	+	CCACTTTATCAGGGAAGTTAGTCA	25169685	25169708	8	25169696	0.838996	1	8	48	utr3	ENSE00001324395	CLIC4	25169694	25169701	TTCCCTGA	7mer1A	hsa-miR-670
G3843.1	chr1	-	TCCATGCACTTTACCA	25227853	25227868	31	25227864	0.840952	1	31	124	utr3	ENSE00001540761	RUNX3	25227856##25227856##25227858	25227862##25227863##25227865	TAAAGTG##TAAAGTGC##AAGTGCAT	6mer1A##7mer1A##8mer	hsa-miR-3609;hsa-miR-4796-3p;hsa-miR-548ah-5p##hsa-miR-519d;hsa-miR-17-5p;hsa-miR-20a-5p;hsa-miR-106a-5p;hsa-miR-106b-5p;hsa-miR-526b-3p;hsa-miR-20b-5p;hsa-miR-93-5p##hsa-miR-519c-3p;hsa-miR-519a-3p;hsa-miR-519b-3p
G3848.1	chr1	-	TTGCATGAAAACTGCACTTTATTGCAA	25569030	25569056	145	25569046	0.961114	1	145	772	utr3	ENSE00001856675	C1orf63	25569036##25569036##25569038##25569040	25569042##25569043##25569044##25569046	TAAAGTG##TAAAGTGC##AAGTGCA##GTGCAGT	6mer1A##7mer1A##7mer##7mer	hsa-miR-3609;hsa-miR-4796-3p;hsa-miR-548ah-5p##hsa-miR-519d;hsa-miR-17-5p;hsa-miR-20a-5p;hsa-miR-106a-5p;hsa-miR-106b-5p;hsa-miR-526b-3p;hsa-miR-20b-5p;hsa-miR-93-5p##hsa-miR-519c-3p;hsa-miR-519a-3p;hsa-miR-519b-3p##hsa-miR-143-5p
G3849.1	chr1	-	GGATACCTATCTAAAAGAAGAAAACTGATGGCTA	25569060	25569093	12	25569087	0.782186	1	12	72	utr3	ENSE00001856675	C1orf63	25569079	25569085	TTTAGAT	6mer1A	hsa-miR-4760-5p
G3857.1	chr1	-	TGCTGTAGCAACTCCTGTGAAATGA	26226593	26226617	9	26226606	0.900729	1	5	42	utr3	ENSE00001927205	STMN1	26226597##26226597##26226601	26226603##26226604##26226607	TTCACAG##TTCACAGG##CAGGAGT	6mer1A##7mer1A##7mer	hsa-miR-27a-3p;hsa-miR-27b-3p##hsa-miR-513a-5p##hsa-miR-4433-3p
G3858.1	chr1	-	ATGCTACTGGACTTGAATGGTTAATAA	26227076	26227102	62	26227095	0.791137	1	30	355	utr3	ENSE00001927205	STMN1	26227086	26227092	TTCAAGT	6mer1A	hsa-miR-4465;hsa-miR-26b-5p;hsa-miR-1297;hsa-miR-26a-5p
G3864.1	chr1	-	GTCTTCTCATTGTATGGAACA	26287912	26287932	41	26287923	0.696582	1	41	287	utr3	ENSE00001463009	PAFAH2	26287918	26287924	ATACAAT	7mer	hsa-miR-4666a-3p
G442.1	chr1	+	AATCCAAGTTGGCCGTTTTATTAGTATGTTTCAA	26449220	26449253	7	26449229	0.908561	1	7	91	utr3	ENSE00001462971	PDIK1L	26449231##26449234	26449237##26449240	AACGGCC##TAAAACG	7mer##6mer1A	hsa-miR-4485##hsa-miR-424-3p;hsa-miR-548ad
G443.1	chr1	+	TAGGAATTTCCATGGGAAAA	26449401	26449420	11	26449410	0.655889	1	10	41	utr3	ENSE00001462971	PDIK1L	26449408	26449414	ATGGAAA	7mer	hsa-miR-3688-3p
G444.1	chr1	+	GTGCGCATTTTGCATTCCA	26449507	26449525	19	26449512	0.723419	1	19	114	utr3	ENSE00001462971	PDIK1L	26449513##26449515	26449519##26449521	CAAAATG##TGCAAAA	7mer##7mer	hsa-miR-4698##hsa-miR-548aw
G445.1	chr1	+	CTACTCTGCCCCTCCCCCTAATGAA	26449629	26449653	35	26449636	0.812862	1	35	175	utr3	ENSE00001462971	PDIK1L	26449635##26449635##26449636##26449637	26449641##26449642##26449643##26449643	GGGGCAG##AGGGGCAG##GAGGGGCA##GAGGGGC	7mer##8mer##8mer##7mer	hsa-miR-486-3p##hsa-miR-4688##hsa-miR-423-5p##hsa-miR-3184-5p
G447.1	chr1	+	AGTCTATGTCAAAAAACCA	26450322	26450340	21	26450329	0.592558	1	21	63	utr3	ENSE00001462971	PDIK1L	26450332	26450338	TTTTTTG	6mer1A	hsa-miR-129-5p
G449.1	chr1	+	TAGATTTTTTGGTGCTAAGGGATACTTTGTCATTA	26451678	26451712	506	26451687	0.65605	6	526	3908	utr3	ENSE00001462971	PDIK1L	26451688##26451689	26451695##26451696	TAGCACCA##TTAGCACC	7mer1A##7mer1A	hsa-miR-29c-3p;hsa-miR-29a-3p;hsa-miR-29b-3p##hsa-miR-5682
G451.1	chr1	+	AAAGTAATTCACCAGCATGACA	26451842	26451863	30	26451852	0.742023	1	30	90	utr3	ENSE00001462971	PDIK1L	26451851##26451852	26451857##26451859	CTGGTGA##TGCTGGTG	7mer##7mer1A	hsa-miR-4299##hsa-miR-138-5p
G452.1	chr1	+	TAAGTCATCAGCACTTAAGAA	26451878	26451898	8	26451886	0.837166	1	7	28	utr3	ENSE00001462971	PDIK1L	26451887##26451887##26451888##26451889	26451893##26451894##26451895##26451895	AGTGCTG##AAGTGCTG##TAAGTGCT##TAAGTGC	7mer##8mer##7mer1A##6mer1A	hsa-miR-512-3p##hsa-miR-372##hsa-miR-520c-3p;hsa-miR-373-3p;hsa-miR-520d-3p;hsa-miR-302d-3p;hsa-miR-520b;hsa-miR-302c-3p;hsa-miR-302a-3p;hsa-miR-520a-3p;hsa-miR-302e;hsa-miR-302b-3p;hsa-miR-520e;hsa-miR-372##hsa-miR-519c-3p;hsa-miR-519a-3p;hsa-miR-519b-3p
G457.1	chr1	+	GAGGACCCTAGAGGCAATTAAA	26607971	26607992	14	26607975	0.99941	1	14	28	utr3	ENSE00001378134	SH3BGRL3	26607981##26607981	26607987##26607988	TGCCTCT##TTGCCTCT	6mer1A##8mer	hsa-miR-2682-3p##hsa-miR-3152-5p
G482.1	chr1	+	CCCTGTGCTGTCCAGCTTCTCCCTTGGGAAA	27107353	27107383	16	27107364	0.861907	1	16	128	utr3	ENSE00001883917	ARID1A	27107362##27107365	27107368##27107371	CTGGACA##AAGCTGG	7mer##7mer	hsa-miR-4638-3p##hsa-miR-320e
G483.1	chr1	+	GTTACTGTTGTTTACAGTGAGTTTGGGGA	27107546	27107574	53	27107553	0.683124	4	56	420	utr3	ENSE00001883917	ARID1A	27107555	27107562	TGTAAACA	7mer1A	hsa-miR-30a-5p;hsa-miR-30b-5p;hsa-miR-30e-5p;hsa-miR-30d-5p;hsa-miR-30c-5p
G485.1	chr1	+	ATGTTTTTAGTTAAACGTTGAGGA	27107926	27107949	28	27107929	0.697801	1	28	252	utr3	ENSE00001883917	ARID1A	27107933	27107939	TAACTAA	6mer1A	hsa-miR-3129-3p;hsa-miR-5583-5p
G490.1	chr1	+	ATGCTGGCAATACTTGAAACGGGTTTATTA	27181125	27181154	16	27181134	0.889597	1	16	144	utr3	ENSE00001462570	ZDHHC18	27181136##27181138	27181143##27181144	TTCAAGTA##TTTCAAG	7mer1A##6mer1A	hsa-miR-4465;hsa-miR-26b-5p;hsa-miR-1297;hsa-miR-26a-5p##hsa-miR-498
G491.1	chr1	+	TGCTGGGTATTTTGCACAATTTTA	27181156	27181179	42	27181162	0.784474	2	32	288	utr3	ENSE00001462570	ZDHHC18	27181166##27181167	27181172##27181174	TGCAAAA##TGTGCAAA	6mer1A##7mer1A	hsa-miR-548aj-5p;hsa-miR-548x-5p;hsa-miR-548g-5p##hsa-miR-19b-3p;hsa-miR-19a-3p
G492.1	chr1	+	TTTGAGTGTCAGAAGCACTCTGAGCCAAGGGGACAGGGGGCA	27181420	27181461	35	27181461	0.759318	2	35	65	utr3	ENSE00001462570	ZDHHC18	27181440##27181441	27181447##27181447	TGGCTCAG##TGGCTCA	7mer1A##6mer1A	hsa-miR-24-3p##hsa-miR-4284
G3873.1	chr1	-	CTAGTCAGGCTGTGATGAA	27205902	27205920	33	27205916	0.831377	1	33	132	utr3	ENSE00001899852	GPN2	27205910	27205917	AGCCTGAC	8mer	hsa-miR-4293
G3874.1	chr1	-	AGGATTTGTGGTGCTTGGAA	27217103	27217122	17	27217122	0.739236	3	34	85	utr3	ENSE00001727826	GPATCH3	27217113	27217120	CACAAATC	8mer	hsa-miR-4719
G3875.1	chr1	-	GCCGGTTCTATACCTCAGGGGCA	27217339	27217361	33	27217352	0.628509	1	33	132	utr3	ENSE00001727826	GPATCH3	27217345##27217345##27217346	27217351##27217352##27217353	TGAGGTA##TGAGGTAT##GAGGTATA	6mer1A##7mer1A##8mer	hsa-miR-4458;hsa-let-7a-5p;hsa-miR-98;hsa-let-7d-5p;hsa-let-7c;hsa-let-7b-5p;hsa-let-7e-5p;hsa-let-7f-5p;hsa-miR-4500;hsa-let-7g-5p;hsa-let-7i-5p##hsa-miR-202-3p##hsa-miR-202-3p
G3878.1	chr1	-	CCCCCAGGATTGTGCAATAGTCA	27425514	27425536	86	27425536	0.759826	2	86	344	utr3	ENSE00001462442	SLC9A1	27425518##27425519	27425525##27425526	TATTGCAC##ATTGCACA	7mer1A##8mer	hsa-miR-32-5p;hsa-miR-25-3p;hsa-miR-92a-3p;hsa-miR-92b-3p;hsa-miR-363-3p;hsa-miR-367-3p##hsa-miR-32-5p
G3879.1	chr1	-	TGTCCTTACTCAGAGCTGCGGGCTGAGGGC	27426229	27426258	12	27426242	0.974802	1	12	72	utr3	ENSE00001462442	SLC9A1	27426233	27426239	TCAGCCC	6mer1A	hsa-miR-4690-3p;hsa-miR-5685
G502.1	chr1	+	AATTCCTCTGCGCTGGGGTCCGA	27722041	27722063	6	27722041	0.860683	1	6	30	utr3	ENSE00001462185	GPR3	27722044	27722050	AGAGGAA	7mer	hsa-miR-3125;hsa-miR-3916
G3883.1	chr1	-	GTTCCATGTAACTGTATA	27730794	27730811	10	27730805	0.757657	1	10	60	utr3	ENSE00001691907	WASF2	27730798	27730804	CAGTTAC	7mer	hsa-miR-935
G3885.1	chr1	-	CTTTCTGTCTAGAATGATGTACATGTAGTAGAGTAA	27731181	27731216	15	27731199	0.872581	1	15	178	utr3	ENSE00001691907	WASF2	27731194	27731200	TGTACAT	7mer	hsa-miR-493-5p
G3888.1	chr1	-	CGGCACTTTGTAGCAGCCGGCCTTGCGA	27732200	27732227	32	27732227	0.842149	2	33	123	utr3	ENSE00001691907	WASF2	27732213##27732213##27732215##27732216	27732219##27732220##27732222##27732222	TGCTACA##TGCTACAA##CTACAAAG##TACAAAG	6mer1A##7mer1A##8mer##7mer	hsa-miR-222-3p;hsa-miR-548v;hsa-miR-221-3p##hsa-miR-187-5p##hsa-miR-1283##hsa-miR-524-5p;hsa-miR-520d-5p
G3889.1	chr1	-	TCCTCCTTGCCCGGAAAAGGGAGA	27732510	27732533	8	27732515	0.885512	1	8	24	utr3	ENSE00001691907	WASF2	27732517##27732518	27732523##27732524	TTTCCGG##TTCCGGG	6mer1A##6mer1A	hsa-miR-1180;hsa-miR-4664-3p##hsa-miR-4497
G3890.1	chr1	-	CCCAGCCTGCACCTTAGAA	27732702	27732720	15	27732714	0.964085	1	15	30	utr3	ENSE00001691907	WASF2	27732705##27732706	27732712##27732713	TAAGGTGC##AAGGTGCA	7mer1A##8mer	hsa-miR-18a-5p;hsa-miR-18b-5p;hsa-miR-4735-3p##hsa-miR-18a-5p;hsa-miR-18b-5p
G3895.1	chr1	-	TGTTTTATTATAAATCGTGGATTGTATA	27860999	27861026	34	27861022	0.746558	1	34	442	utr3	ENSE00001462153	AHDC1	27861014##27861015	27861021##27861021	TTATAATA##TATAATA	7mer1A##6mer1A	hsa-miR-374a-5p;hsa-miR-374b-5p##hsa-miR-369-3p;hsa-miR-5692b;hsa-miR-5692c
G3896.1	chr1	-	GAGCCCTTTCTGCACAAAACCAGCAATTGTAA	27861239	27861270	26	27861264	0.701812	2	26	156	utr3	ENSE00001462153	AHDC1	27861255	27861261	TGTGCAG	6mer1A	hsa-miR-3944-5p;hsa-miR-143-5p
G508.1	chr1	+	ATGAACTTTGTACTATGTA	28087659	28087677	26	28087663	0.74042	1	26	182	utr3	ENSE00001206833	FAM76A	28087665	28087671	TACAAAG	7mer	hsa-miR-524-5p;hsa-miR-520d-5p
G3900.1	chr1	-	CACTATTTGAAACCAGTGTTA	28149868	28149888	24	28149888	0.891561	1	24	144	utr3	ENSE00001814246	STX12	28149877##28149878	28149884##28149885	TTTCAAAT##TTCAAATA	7mer1A##7mer1A	hsa-miR-607##hsa-miR-3671
G510.1	chr1	+	CATAATTTGTTTAGGCTCCCACATAA	28150037	28150062	20	28150040	0.740726	1	20	160	utr3	ENSE00001814246	STX12	28150042	28150048	AACAAAT	7mer	hsa-miR-7-1-3p;hsa-miR-7-2-3p
G511.1	chr1	+	AACTAAACTAATGTGAACAGTAGGGAA	28150181	28150207	217	28150188	0.774337	3	197	888	utr3	ENSE00001814246	STX12	28150191	28150198	TTCACATT	7mer1A	hsa-miR-130a-5p;hsa-miR-23c;hsa-miR-23b-3p;hsa-miR-23a-3p
G512.1	chr1	+	CTTTGCACTGTTGCACTTACTTAA	28150232	28150255	55	28150232	0.726048	2	89	427	utr3	ENSE00001814246	STX12	28150243##28150244##28150245	28150249##28150251##28150251	AGTGCAA##TAAGTGCA##TAAGTGC	7mer##7mer1A##6mer1A	hsa-miR-3666;hsa-miR-130a-3p;hsa-miR-454-3p;hsa-miR-130b-3p;hsa-miR-301a-3p;hsa-miR-4295;hsa-miR-301b##hsa-miR-519c-3p;hsa-miR-519a-3p;hsa-miR-519b-3p##hsa-miR-520c-3p;hsa-miR-373-3p;hsa-miR-520d-3p;hsa-miR-302d-3p;hsa-miR-520b;hsa-miR-302c-3p;hsa-miR-302a-3p;hsa-miR-520a-3p;hsa-miR-302e;hsa-miR-302b-3p;hsa-miR-520e;hsa-miR-372
G514.1	chr1	+	CAACACTTGCATTGTAGAGA	28177146	28177165	76	28177151	0.732868	1	76	304	utr3	ENSE00001949814	PPP1R8	28177158	28177164	TCTACAA	6mer1A	hsa-miR-1283
G3901.1	chr1	-	ACTGCATTTTGTACAAAATA	28218086	28218105	37	28218100	0.662879	1	22	237	utr3	ENSE00001461899	RPA2	28218090##28218095	28218096##28218101	TTGTACA##CAAAATG	6mer1A##7mer	hsa-let-7g-3p;hsa-miR-493-5p;hsa-let-7a-2-3p##hsa-miR-4698
G3903.1	chr1	-	TGGGCAATTGACAGGGATGCA	28218460	28218480	17	28218470	0.743183	1	17	51	utr3	ENSE00001461899	RPA2	28218464	28218471	TCCCTGTC	7mer1A	hsa-miR-339-5p
G3908.1	chr1	-	CTATCTTATAAACTTGAAAAAAA	28296875	28296897	29	28296888	0.750413	1	27	176	utr3	ENSE00001461800	EYA3	28296880	28296886	TTCAAGT	6mer1A	hsa-miR-4465;hsa-miR-26b-5p;hsa-miR-1297;hsa-miR-26a-5p
G3915.1	chr1	-	TGTTAGTGGTAATATTCTTTATGTATAATAA	28527082	28527112	79	28527101	0.707782	4	109	763	utr3	ENSE00001207742	DNAJC8	28527092##28527092	28527098##28527099	TAAAGAA##TAAAGAAT	6mer1A##7mer1A	hsa-miR-3133##hsa-miR-186-5p
G3916.1	chr1	-	AGTGTTGCTGTGACTTCA	28527373	28527390	50	28527385	0.658058	2	60	290	utr3	ENSE00001207742	DNAJC8	28527380	28527386	ACAGCAA	7mer	hsa-miR-3120-3p
G520.1	chr1	+	AACAACTGGCAGCTTTGAAA	28564362	28564381	11	28564363	0.998902	1	11	33	utr3	ENSE00001876539	ATPIF1	28564369	28564376	AGCTGCCA	8mer	hsa-miR-22-3p
G522.1	chr1	+	GATGATTAAGTGCACACCGTGTGCCATA	28564481	28564508	14	28564488	0.758864	1	14	84	utr3	ENSE00001876539	ATPIF1	28564489	28564495	TGCACTT	7mer	hsa-miR-4325
G535.1	chr1	+	GAGGTGGACAGCACTTTGAATGTAGCATTTCACTGGAACAGAGTCTTATGTGCTGCACCGGGGGCAAA	28823182	28823249	251	28823249	0.682464	11	284	1416	utr3	ENSE00001946572	PHACTR4	28823208##28823213##28823214	28823214##28823219##28823220	TGAAATG##TCCAGTG##TTCCAGT	7mer##6mer1A##6mer1A	hsa-miR-203##hsa-miR-199b-5p;hsa-miR-1825;hsa-miR-199a-5p##hsa-miR-145-5p;hsa-miR-5195-3p
G536.1	chr1	+	GTGTAGGCTCTAAATTCCAGCCATCAA	28823457	28823483	36	28823472	0.793133	1	36	216	utr3	ENSE00001946572	PHACTR4	28823473##28823474	28823480##28823480	TGGCTGGA##TGGCTGG	7mer1A##6mer1A	hsa-miR-3652;hsa-miR-4430##hsa-miR-4505
G537.1	chr1	+	AAAAGAGTCTCTACCTCCAGGGA	28823533	28823555	97	28823541	0.637317	2	99	289	utr3	ENSE00001946572	PHACTR4	28823542##28823543##28823544##28823546	28823548##28823549##28823550##28823552	GGTAGAG##AGGTAGA##GAGGTAG##TGGAGGT	7mer##7mer##7mer##6mer1A	hsa-miR-4451##hsa-miR-3927##hsa-miR-4458;hsa-let-7a-5p;hsa-miR-98;hsa-let-7d-5p;hsa-let-7c;hsa-let-7b-5p;hsa-let-7e-5p;hsa-let-7f-5p;hsa-miR-4500;hsa-let-7g-5p;hsa-let-7i-5p##hsa-miR-3689d
G538.1	chr1	+	TCTCTCTGGCAGCTTCCACCTCA	28824872	28824894	6	28824879	0.812163	1	6	36	utr3	ENSE00001946572	PHACTR4	28824879	28824886	AGCTGCCA	8mer	hsa-miR-22-3p
G541.1	chr1	+	ATTGCATTGTATATCAGTCTTCCCATCA	28826810	28826837	20	28826810	0.884394	2	21	199	utr3	ENSE00001946572	PHACTR4	28826816##28826817	28826823##28826823	TATACAAT##TATACAA	7mer1A##6mer1A	hsa-miR-4666a-3p##hsa-miR-300;hsa-miR-381
G558.1	chr1	+	TTGAAACTGTGCAATGTGA	29042737	29042755	5	29042744	0.786806	1	5	25	utr3	ENSE00001461655	GMEB1	29042745##29042746	29042752##29042752	ATTGCACA##ATTGCAC	8mer##7mer	hsa-miR-32-5p##hsa-miR-25-3p;hsa-miR-92a-3p;hsa-miR-92b-3p;hsa-miR-363-3p;hsa-miR-367-3p
G568.1	chr1	+	TTTTGACATTTGCACTTGGAGA	29095839	29095860	17	29095846	0.65955	2	17	93	utr3	ENSE00001065066	YTHDF2	29095847##29095849	29095854##29095855	GTGCAAAT##AGTGCAA	8mer##7mer	hsa-miR-19b-3p;hsa-miR-19a-3p##hsa-miR-3666;hsa-miR-130a-3p;hsa-miR-454-3p;hsa-miR-130b-3p;hsa-miR-301a-3p;hsa-miR-4295;hsa-miR-301b
G579.1	chr1	+	TAATGCCAATGCTGTGAAAAGTGAAATCCCAA	29424357	29424388	235	29424365	0.828917	4	240	981	utr3	ENSE00001838333	EPB41	29424365##29424369##29424371	29424371##29424375##29424377	CAGCATT##TTCACAG##TTTTCAC	7mer##6mer1A##6mer1A	hsa-miR-4310##hsa-miR-513a-5p;hsa-miR-27a-3p;hsa-miR-27b-3p##hsa-miR-5096
G580.1	chr1	+	GACGTCCCTATTGTCCACACTGAGA	29424394	29424418	49	29424401	0.723942	1	49	245	utr3	ENSE00001838333	EPB41	29424406##29424407	29424413##29424413	TGTGGACA##TGTGGAC	7mer1A##6mer1A	hsa-miR-3138##hsa-miR-4800-5p
G3929.1	chr1	-	TAGAGTTCCATATTCTGGTATTGTGATTATA	29474377	29474407	29	29474395	0.780297	4	35	348	utr3	ENSE00001461590	SRSF4	29474396	29474402	TATGGAA	6mer1A	hsa-miR-3688-3p
G3931.1	chr1	-	ACTCCCCTAATGGTGTGTCTA	29474797	29474817	16	29474808	0.772238	2	17	95	utr3	ENSE00001461590	SRSF4	29474800##29474808	29474806##29474814	ACACACC##TTAGGGG	7mer##6mer1A	hsa-miR-329;hsa-miR-362-3p##hsa-miR-4278
G3932.1	chr1	-	TAGAACATGTCACTGCTGTA	29474826	29474845	13	29474836	0.759994	1	13	65	utr3	ENSE00001461590	SRSF4	29474829##29474831	29474835##29474837	AGCAGTG##CAGTGAC	7mer##7mer	hsa-miR-4519##hsa-miR-5190
G3933.1	chr1	-	CGCTCCAGATCAAAGTCAGCTTCAAAAA	29475005	29475032	46	29475019	0.793989	2	46	180	utr3	ENSE00001461590	GALNT1	29475008	29475015	TTGAAGCT	7mer1A	hsa-miR-127-5p
G594.1	chr1	+	TATTTTGCTCACTATCCCTCCCCA	29652768	29652791	5	29652774	0.702873	1	5	40	utr3	ENSE00002162687	PTPRU	29652776	29652782	TAGTGAG	6mer1A	hsa-miR-3174
G3949.1	chr1	-	TTGGTCTTGCTTCTATAAATA	31405217	31405237	7	31405231	0.734028	1	7	63	utr3	ENSE00001065956	PUM1	31405227	31405233	AGCAAGA	7mer	hsa-miR-451b
G3950.1	chr1	-	GTGATTGTTTACTGCCTACTGGA	31405308	31405330	38	31405327	0.650748	2	38	277	utr3	ENSE00001065956	PUM1	31405319	31405325	GTAAACA	7mer	hsa-miR-30a-5p;hsa-miR-30b-5p;hsa-miR-30e-5p;hsa-miR-30d-5p;hsa-miR-30c-5p
G3966.1	chr1	-	AGGCCATAACAGGGTAGAA	32373102	32373120	11	32373118	0.996343	1	11	11	utr3	ENSE00001811309	PTP4A2	32373105	32373112	TACCCTGT	7mer1A	hsa-miR-10a-5p;hsa-miR-10b-5p
G3970.1	chr1	-	TTGGAGAAATACCGACCTA	32374503	32374521	28	32374512	0.893631	1	6	105	utr3	ENSE00001811309	PTP4A2	32374503##32374507##32374513	32374509##32374513##32374519	TAGGTCG##TCGGTAT##TTTCTCC	6mer1A##7mer##6mer1A	hsa-miR-431-3p##hsa-miR-4798-5p##hsa-miR-629-3p
G3971.1	chr1	-	ATTGAATGTGGAATGAAGTA	32375666	32375685	11	32375685	0.796835	1	11	55	utr3	ENSE00001844361	PTP4A2	32375677##32375677	32375683##32375684	ACATTCA##ACATTCAA	7mer##8mer	hsa-miR-181d;hsa-miR-181b-5p;hsa-miR-4262##hsa-miR-181a-5p;hsa-miR-181c-5p
G632.1	chr1	+	AGCTATAATATCTGCCTCCAGGGAGGGGAGGGGA	32636488	32636521	14	32636521	0.960219	1	14	70	utr3	ENSE00001677479	KPNA6	32636500##32636500##32636501	32636506##32636507##32636508	GAGGCAG##GGAGGCAG##TGGAGGCA	7mer##8mer##7mer1A	hsa-miR-1827##hsa-miR-650##hsa-miR-3612;hsa-miR-650
G634.1	chr1	+	TAGGATACTGTGAGGAAGACCA	32637734	32637755	20	32637742	0.661204	2	20	60	utr3	ENSE00001677479	KPNA6	32637741	32637747	TCACAGT	7mer	hsa-miR-27a-3p;hsa-miR-27b-3p
G635.1	chr1	+	TGATTGTCCCAGGACCTGAA	32637886	32637905	18	32637895	0.812915	1	18	72	utr3	ENSE00001677479	KPNA6	32637891##32637894	32637897##32637900	TGGGACA##TCCTGGG	7mer##7mer	hsa-miR-1302;hsa-miR-4298##hsa-miR-1343
G636.1	chr1	+	TCCTGCTTGTATCAGGAAA	32637966	32637984	31	32637973	0.628103	1	31	155	utr3	ENSE00001677479	KPNA6	32637972##32637978	32637978##32637984	ATACAAG##TTCCTGA	7mer##6mer1A	hsa-miR-300;hsa-miR-381##hsa-miR-1200;hsa-miR-378a-5p
G3977.1	chr1	-	TGGGGGGAGGTCTGTAATGTGAAACAA	32799591	32799617	79	32799603	0.679846	1	79	333	utr3	ENSE00001460793	MARCKSL1	32799595##32799598	32799602##32799605	TTCACATT##ACATTACA	7mer1A##8mer	hsa-miR-130a-5p;hsa-miR-23c;hsa-miR-23b-3p;hsa-miR-23a-3p##hsa-miR-323a-3p
G3978.1	chr1	-	TCTCTTTTTTGACTTGGTAA	32799638	32799657	6	32799647	0.718398	1	6	60	utr3	ENSE00001460793	MARCKSL1	32799641	32799647	CCAAGTC	7mer	hsa-miR-3691-3p
G3984.1	chr1	-	ACCTTTTGGTTGTTTGTGCAATATTATATA	32830888	32830917	34	32830902	0.728783	3	40	371	utr3	ENSE00001821639	BSDC1	32830895##32830896	32830902##32830903	TATTGCAC##ATTGCACA	7mer1A##8mer	hsa-miR-32-5p;hsa-miR-25-3p;hsa-miR-92a-3p;hsa-miR-92b-3p;hsa-miR-363-3p;hsa-miR-367-3p##hsa-miR-32-5p
G3985.1	chr1	-	CTTCATGTCGGATGCACCCA	32831533	32831552	22	32831544	0.729341	1	22	88	utr3	ENSE00001821639	BSDC1	32831537	32831543	TGCATCC	6mer1A	hsa-miR-324-5p
G3987.1	chr1	-	AGGGAGAGGAAACCTATCCTCCTCACCA	32831961	32831988	10	32831988	0.894771	1	10	30	utr3	ENSE00001821639	BSDC1	32831964##32831968##32831973	32831970##32831974##32831979	TGAGGAG##GAGGATA##TAGGTTT	6mer1A##7mer##6mer1A	hsa-miR-4784;hsa-miR-3150b-3p##hsa-miR-3679-5p;hsa-miR-1185-5p##hsa-miR-4464;hsa-miR-4748
G3988.1	chr1	-	AAAGGTTCCTGTGGCCAAAA	32842283	32842302	11	32842298	0.656041	1	11	33	utr3	ENSE00002184220	BSDC1	32842292	32842298	CAGGAAC	7mer	hsa-miR-873-5p
G651.1	chr1	+	CTTGCATGCTTTCTGAACA	33066149	33066167	10	33066154	0.739189	1	10	60	utr3	ENSE00001930900	ZBTB8A	33066155	33066161	AAAGCAT	7mer	hsa-miR-4422
G660.1	chr1	+	AGGTAGGTGTCTGAGCCATGAA	33145665	33145686	11	33145665	0.747637	3	11	44	utr3	ENSE00001864556	RBBP4	33145673	33145679	TCAGACA	6mer1A	hsa-miR-1324
G661.1	chr1	+	AGCAGGCCTGTTACTCTCCATGACTA	33146185	33146210	21	33146196	0.700255	1	21	126	utr3	ENSE00001864556	RBBP4	33146198##33146199	33146205##33146205	TGGAGAGT##TGGAGAG	7mer1A##6mer1A	hsa-miR-5192##hsa-miR-4306;hsa-miR-4644;hsa-miR-185-5p
G662.1	chr1	+	CACATGTGCCCCTCAAAA	33147048	33147065	29	33147055	0.680774	1	29	58	utr3	ENSE00001795620	SYNC	33147055##33147055##33147056##33147057##33147058##33147059	33147061##33147062##33147063##33147063##33147064##33147065	AGGGGCA##GAGGGGCA##TGAGGGGC##TGAGGGG##TTGAGGG##TTTGAGG	7mer##8mer##7mer1A##6mer1A##6mer1A##6mer1A	hsa-miR-4688##hsa-miR-423-5p##hsa-miR-423-5p;hsa-miR-3184-5p##hsa-miR-5194;hsa-miR-1914-3p##hsa-miR-1226-5p##hsa-miR-1304-5p
G3999.1	chr1	-	AGCAGCCTTCTCCAAAGCCACATGTA	33478805	33478830	22	33478816	0.862493	1	22	88	utr3	ENSE00001865185	AK2	33478811	33478817	TGGCTTT	6mer1A	hsa-miR-3119
G4000.1	chr1	-	GTCGATCAGATGATAATGA	33478963	33478981	13	33478976	0.837901	1	13	52	utr3	ENSE00001865185	AK2	33478967##33478969	33478973##33478975	TATCATC##TCATCTG	6mer1A##7mer	hsa-miR-136-3p##hsa-miR-452-3p
G671.1	chr1	+	TCTCTCATCTGAGCCCACTGGA	33764636	33764657	12	33764644	0.718713	1	12	58	utr3	ENSE00001733539	ZNF362	33764643##33764645##33764645##33764646	33764649##33764651##33764652##33764653	CTCAGAT##GGCTCAG##GGGCTCAG##TGGGCTCA	7mer##7mer##8mer##7mer1A	hsa-miR-4330##hsa-miR-24-3p##hsa-miR-4437##hsa-miR-4437
G672.1	chr1	+	AGGAAGTTGGTGCTGCTA	33765003	33765020	6	33765008	0.709543	1	6	24	utr3	ENSE00001733539	ZNF362	33765011##33765011##33765014##33765015	33765017##33765018##33765021##33765021	AGCACCA##CAGCACCA##TAGCAGCA##TAGCAGC	7mer##8mer##7mer1A##6mer1A	hsa-miR-29c-3p;hsa-miR-29a-3p;hsa-miR-29b-3p##hsa-miR-3065-3p##hsa-miR-16-5p;hsa-miR-195-5p;hsa-miR-497-5p;hsa-miR-15a-5p;hsa-miR-15b-5p;hsa-miR-424-5p##hsa-miR-646;hsa-miR-503
G673.1	chr1	+	AGACCACCCCAGTCTACCTCGGTGCTGGCCA	33765393	33765423	9	33765396	0.968799	1	9	36	utr3	ENSE00001733539	ZNF362	33765404##33765406##33765407	33765411##33765412##33765413	GGTAGACT##AGGTAGA##GAGGTAG	8mer##7mer##7mer	hsa-miR-379-5p;hsa-miR-3529-5p##hsa-miR-3927##hsa-miR-4458;hsa-let-7a-5p;hsa-miR-98;hsa-let-7d-5p;hsa-let-7c;hsa-let-7b-5p;hsa-let-7e-5p;hsa-let-7f-5p;hsa-miR-4500;hsa-let-7g-5p;hsa-let-7i-5p
G4004.1	chr1	-	AGCTGGAGTTTCTGTTGATGTGAAGAA	33789478	33789504	57	33789498	0.778049	1	57	456	utr3	ENSE00001531737	PHC2	33789487	33789493	TCAACAG	6mer1A	hsa-miR-4709-5p
G4005.1	chr1	-	AGGTGTTTTGTAGCAAACA	33789801	33789819	16	33789815	0.598143	2	16	80	utr3	ENSE00001531737	PHC2	33789805##33789805##33789807	33789811##33789812##33789813	TGCTACA##TGCTACAA##CTACAAA	6mer1A##7mer1A##7mer	hsa-miR-222-3p;hsa-miR-548v;hsa-miR-221-3p##hsa-miR-187-5p##hsa-miR-1283
G4006.1	chr1	-	GATAGCACTGGCTTCCTCCAAAGTCCCA	33790201	33790228	84	33790222	0.846542	2	84	336	utr3	ENSE00001531737	PHC2	33790213##33790214##33790216	33790219##33790221##33790222	GGAAGCC##GAAGCCAG##AGCCAGT	7mer##8mer##7mer	hsa-miR-671-5p##hsa-miR-4786-3p##hsa-miR-575
G4027.1	chr1	-	AGTATATACGCACATTCAA	35320366	35320384	25	35320376	0.79401	1	25	100	utr3	ENSE00002243208	C1orf212	35320371	35320377	TGTGCGT	7mer	hsa-miR-210
G56.1	chr1	+	TCTGCTCATATAAGCTACAGA	3545375	3545395	21	3545383	0.726025	1	21	105	utr3	ENSE00001904186	TPRG1L	3545385	3545392	TAGCTTAT	7mer1A	hsa-miR-590-5p;hsa-miR-21-5p
G57.1	chr1	+	TTTGCTTGTTGAATAATGCACTTTAAAACA	3545966	3545995	61	3545982	0.761674	3	80	315	utr3	ENSE00001904186	TPRG1L	3545982##3545984##3545985	3545989##3545991##3545991	AAGTGCAT##TAAAGTGC##TAAAGTG	8mer##7mer1A##6mer1A	hsa-miR-519c-3p;hsa-miR-519a-3p;hsa-miR-519b-3p##hsa-miR-519d;hsa-miR-17-5p;hsa-miR-20a-5p;hsa-miR-106a-5p;hsa-miR-106b-5p;hsa-miR-526b-3p;hsa-miR-20b-5p;hsa-miR-93-5p##hsa-miR-3609;hsa-miR-4796-3p;hsa-miR-548ah-5p
G705.1	chr1	+	GACATTTGCACTTTCAAACA	36386199	36386218	10	36386205	0.69217	1	10	50	utr3	ENSE00001459760	EIF2C1	36386205##36386206##36386207##36386210	36386211##36386212##36386213##36386216	AGTGCAA##AAGTGCA##AAAGTGC##TTGAAAG	7mer##7mer##7mer##6mer1A	hsa-miR-3666;hsa-miR-130a-3p;hsa-miR-454-3p;hsa-miR-130b-3p;hsa-miR-301a-3p;hsa-miR-4295;hsa-miR-301b##hsa-miR-519c-3p;hsa-miR-519a-3p;hsa-miR-519b-3p##hsa-miR-519d;hsa-miR-17-5p;hsa-miR-20a-5p;hsa-miR-106a-5p;hsa-miR-106b-5p;hsa-miR-526b-3p;hsa-miR-20b-5p;hsa-miR-93-5p##hsa-miR-488-3p
G706.1	chr1	+	TTGGCTGTCTTGCAGGACTGGAGAA	36386922	36386946	7	36386934	0.796563	1	7	42	utr3	ENSE00001459760	EIF2C1	36386931	36386937	CTGCAAG	7mer	hsa-miR-2276
G716.1	chr1	+	TTTTAATCTGCACCTTATAGA	36645991	36646011	74	36646000	0.789858	2	85	428	utr3	ENSE00001913730	MAP7D1	36646000##36646001	36646007##36646008	AAGGTGCA##TAAGGTGC	8mer##7mer1A	hsa-miR-18a-5p;hsa-miR-18b-5p##hsa-miR-18a-5p;hsa-miR-18b-5p;hsa-miR-4735-3p
G721.1	chr1	+	GAAACTTTGATTCTTGAAAGAGA	36770109	36770131	9	36770119	0.647151	1	9	54	utr3	ENSE00001402345	THRAP3	36770122	36770128	TTTCAAG	6mer1A	hsa-miR-498
G4043.1	chr1	-	CCTGCTGCCCTTTTGAGCCGAGA	36806223	36806245	45	36806245	0.750446	2	45	225	utr3	ENSE00001434271	STK40	36806229##36806229	36806235##36806236	CTCAAAA##CTCAAAAG	7mer##8mer	hsa-miR-373-5p;hsa-miR-616-5p##hsa-miR-371b-5p
G4044.1	chr1	-	AGAATGATGCTGCTAGTTTTCTACTGAGTGA	36883634	36883664	17	36883646	0.722881	1	17	170	utr3	ENSE00001143909	OSCP1	36883638##36883638	36883644##36883645	TCAGTAG##TCAGTAGA	6mer1A##7mer1A	hsa-miR-199b-3p;hsa-miR-199a-3p;hsa-miR-3129-5p##hsa-miR-936
G4052.1	chr1	-	ATACTTTCCTGCTGACATA	37959171	37959189	7	37959183	0.66039	1	7	42	utr3	ENSE00001459458	MEAF6	37959175##37959175##37959175	37959181##37959182##37959182	TCAGCAG##TCAGCAGG##TCAGCAGG	6mer1A##7mer1A##8mer	hsa-miR-922##hsa-miR-3619-5p;hsa-miR-761;hsa-miR-214-3p##hsa-miR-4291
G4053.1	chr1	-	CTTAGAATGAATGTCTCCCCCAA	37959398	37959420	12	37959419	0.829073	1	12	60	utr3	ENSE00001459458	MEAF6	37959410##37959414	37959416##37959420	TTCATTC##TTCTAAG	6mer1A##7mer	hsa-miR-1298##hsa-miR-4263
G4054.1	chr1	-	TTGTTCTCTTTGTACAGTTA	38002976	38002995	19	38002989	0.698365	1	19	190	utr3	ENSE00001885538	SNIP1	38002982##38002985	38002988##38002991	TACAAAG##AAAGAGA	7mer##7mer	hsa-miR-524-5p;hsa-miR-520d-5p##hsa-miR-4311
G730.1	chr1	+	TGCTCTTCTACCTCCCTAGTTAGTGGA	38174804	38174830	21	38174811	0.761523	1	21	189	utr3	ENSE00001459421	CDCA8	38174810##38174811##38174812	38174816##38174817##38174818	GGTAGAA##AGGTAGA##GAGGTAG	7mer##7mer##7mer	hsa-miR-4650-3p##hsa-miR-3927##hsa-miR-4458;hsa-let-7a-5p;hsa-miR-98;hsa-let-7d-5p;hsa-let-7c;hsa-let-7b-5p;hsa-let-7e-5p;hsa-let-7f-5p;hsa-miR-4500;hsa-let-7g-5p;hsa-let-7i-5p
G4063.1	chr1	-	AAAGAAATGCTGCTATTAA	38268633	38268651	42	38268646	0.897811	1	42	168	utr3	ENSE00001459396	YRDC	38268637##38268637##38268637##38268639##38268640	38268643##38268644##38268644##38268646##38268646	TAGCAGC##TAGCAGCA##TAGCAGCA##GCAGCATT##CAGCATT	6mer1A##7mer1A##8mer##8mer##7mer	hsa-miR-646;hsa-miR-503##hsa-miR-16-5p;hsa-miR-195-5p;hsa-miR-497-5p;hsa-miR-15a-5p;hsa-miR-15b-5p;hsa-miR-424-5p##hsa-miR-4524b-5p;hsa-miR-4524a-5p##hsa-miR-103a-3p;hsa-miR-107##hsa-miR-4310
G4064.1	chr1	-	TTGGTGTAATAGTGGGATGTCTGCTTA	38268876	38268902	28	38268892	0.85007	1	28	280	utr3	ENSE00001459396	YRDC	38268886##38268886	38268892##38268893	TCCCACT##TCCCACTA	7mer##7mer1A	hsa-miR-3156-3p##hsa-miR-4301
G4065.1	chr1	-	CTTCCCTCTGAGCCATTGGGCCTA	38268946	38268969	7	38268962	0.782748	1	7	42	utr3	ENSE00001459396	YRDC	38268955##38268955	38268961##38268962	TGGCTCA##TGGCTCAG	6mer1A##7mer1A	hsa-miR-4284##hsa-miR-24-3p
G4068.1	chr1	-	AGGCCTCATTTGCAGAGGCCA	38269507	38269527	5	38269507	0.707873	1	5	15	utr3	ENSE00001459396	YRDC	38269512##38269520	38269518##38269526	TCTGCAA##TGAGGCC	6mer1A##6mer1A	hsa-miR-2276;hsa-miR-4772-3p##hsa-miR-5008-5p
G4073.1	chr1	-	AAGGAACTATTCTTTGGAAAAAAA	38280619	38280642	97	38280636	0.643795	4	98	484	utr3	ENSE00001459379	MTF1	38280628	38280634	AAAGAAT	7mer	hsa-miR-186-5p
G4075.1	chr1	-	CTCACATGTTCTCCAATCCCAGGTA	38422867	38422891	16	38422884	0.68804	1	16	96	utr3	ENSE00001459316	SF3A3	38422876##38422876	38422882##38422883	TTGGAGA##TTGGAGAA	6mer1A##7mer1A	hsa-miR-620;hsa-miR-1270##hsa-miR-4531
G733.1	chr1	+	TGGACAATTACTGTGAGTAGTCTAGTTGA	38489954	38489982	91	38489982	0.728435	3	163	641	utr3	ENSE00001459301	UTP11L	38489964##38489964##38489967	38489970##38489970##38489973	TCACAGT##TCACAGT##TACTCAC	6mer1A##7mer##6mer1A	hsa-miR-3681-3p;hsa-miR-128##hsa-miR-27a-3p;hsa-miR-27b-3p##hsa-miR-3680-5p;hsa-miR-4798-3p
G752.1	chr1	+	TGGCTGTGAATTTGGTGCACGACAA	39470145	39470169	221	39470156	0.620423	3	220	932	utr3	ENSE00001940036	AKIRIN1	39470158##39470161	39470164##39470167	TGCACCA##TCGTGCA	6mer1A##6mer1A	hsa-miR-767-5p##hsa-miR-4536-3p
G754.1	chr1	+	AGGGACTGTTTCCAGGCACAGAA	39470275	39470297	27	39470297	0.904869	1	27	81	utr3	ENSE00001940036	AKIRIN1	39470285##39470286##39470287##39470288	39470292##39470293##39470293##39470295	GCCTGGAA##TGCCTGGA##TGCCTGG##TGTGCCTG	8mer##7mer1A##6mer1A##7mer1A	hsa-miR-1254;hsa-miR-3116##hsa-miR-1254;hsa-miR-3116##hsa-miR-661##hsa-miR-550a-5p;hsa-miR-550a-3-5p;hsa-miR-1271-3p
G774.1	chr1	+	GGCCCCAAACCATTCTCTGCACCTA	40535439	40535463	111	40535439	0.84023	3	111	428	utr3	ENSE00001950936	CAP1	40535451##40535452##40535454	40535457##40535458##40535460	AGAGAAT##CAGAGAA##TGCAGAG	7mer##7mer##6mer1A	hsa-miR-3123##hsa-miR-3919##hsa-miR-2467-3p
G4097.1	chr1	-	CTGATGTGTTCCATGAGAAA	40538793	40538812	65	40538803	0.654948	1	65	325	utr3	ENSE00002194451	PPT1	40538797	40538803	TCATGGA	6mer1A	hsa-miR-490-5p
G782.1	chr1	+	TACACTTGTTTGGTGCTAATTAATA	40706353	40706377	160	40706364	0.72466	4	162	1365	utr3	ENSE00001458614	RLF	40706364##40706365	40706371##40706372	TAGCACCA##TTAGCACC	7mer1A##7mer1A	hsa-miR-29c-3p;hsa-miR-29a-3p;hsa-miR-29b-3p##hsa-miR-5682
G783.1	chr1	+	GGAGTTCTTACTTGACTTGAA	40706480	40706500	93	40706488	0.614589	2	102	588	utr3	ENSE00001458614	RLF	40706488##40706489##40706489	40706495##40706495##40706495	TCAAGTAA##TCAAGTA##TCAAGTA	8mer##6mer1A##7mer	hsa-miR-26b-5p;hsa-miR-1297;hsa-miR-26a-5p##hsa-miR-5697##hsa-miR-4465
G786.1	chr1	+	AGCTTATTCACCTTACTGA	40928525	40928543	15	40928532	0.68842	1	15	90	utr3	ENSE00001743971	ZNF643	40928534	40928540	TAAGGTG	6mer1A	hsa-miR-18a-5p;hsa-miR-18b-5p;hsa-miR-4735-3p
G4105.1	chr1	-	ACTTATGGTCACTTTAATAA	41972604	41972623	116	41972618	0.783136	1	116	812	utr3	ENSE00001458149	HIVEP3	41972608	41972615	TAAAGTGA	7mer1A	hsa-miR-3609;hsa-miR-548ah-5p
G4111.1	chr1	-	TTGCTGCCAGAACTGATATGCATGAATGGCACTTAAAA	42642241	42642278	6	42642252	0.925187	1	6	54	utr3	ENSE00001458130	FOXJ3	42642244	42642250	TAAGTGC	6mer1A	hsa-miR-520c-3p;hsa-miR-519c-3p;hsa-miR-373-3p;hsa-miR-519a-3p;hsa-miR-520d-3p;hsa-miR-302d-3p;hsa-miR-520b;hsa-miR-519b-3p;hsa-miR-302c-3p;hsa-miR-302a-3p;hsa-miR-520a-3p;hsa-miR-302e;hsa-miR-302b-3p;hsa-miR-520e;hsa-miR-372
G4112.1	chr1	-	TAGCAATGTGCACTTTAAACAA	42643071	42643092	185	42643085	0.756956	4	191	779	utr3	ENSE00001458130	FOXJ3	42643076##42643076##42643078	42643082##42643083##42643084	TAAAGTG##TAAAGTGC##AAGTGCA	6mer1A##7mer1A##7mer	hsa-miR-3609;hsa-miR-4796-3p;hsa-miR-548ah-5p##hsa-miR-519d;hsa-miR-17-5p;hsa-miR-20a-5p;hsa-miR-106a-5p;hsa-miR-106b-5p;hsa-miR-526b-3p;hsa-miR-20b-5p;hsa-miR-93-5p##hsa-miR-519c-3p;hsa-miR-519a-3p;hsa-miR-519b-3p
G4113.1	chr1	-	TTGAATGAATCACTGGGAAGCCAGCCA	42643384	42643410	20	42643384	0.862823	1	12	72	utr3	ENSE00001458130	FOXJ3	42643402	42643408	TTCATTC	6mer1A	hsa-miR-1298
G4114.1	chr1	-	TGGGCATTGCTTGGCTCTTTAAACA	42644609	42644633	26	42644623	0.763325	1	26	208	utr3	ENSE00001458130	FOXJ3	42644613	42644620	TAAAGAGC	7mer1A	hsa-miR-1276
G4115.1	chr1	-	CGGAGCCTATTTTGCTGCAAGCA	42645048	42645070	24	42645061	0.58518	1	24	120	utr3	ENSE00001458130	FOXJ3	42645051##42645052##42645054##42645055	42645057##42645058##42645060##42645061	TTGCAGC##TGCAGCA##CAGCAAA##AGCAAAA	6mer1A##6mer1A##7mer##7mer	hsa-miR-1301;hsa-miR-5047##hsa-miR-103a-3p;hsa-miR-107##hsa-miR-545-3p##hsa-miR-548p
G4117.1	chr1	-	AACTTGCTAATCACTTTACCAA	42645273	42645294	12	42645287	0.76981	1	12	72	utr3	ENSE00001458130	FOXJ3	42645277	42645284	TAAAGTGA	7mer1A	hsa-miR-3609;hsa-miR-548ah-5p
G817.1	chr1	+	AACATATCTTGTTTAGGAAA	42926004	42926023	23	42926011	0.639544	1	23	138	utr3	ENSE00001458097	PPCS	42926016	42926022	TCCTAAA	6mer1A	hsa-miR-5009-3p
G4134.1	chr1	-	AGGAAATGAATGTAAAGCACTTAGTACAGTATATGAA	43850430	43850466	7	43850466	0.991657	2	13	49	utr3	ENSE00001457857	MED8	43850453##43850454	43850460##43850461	TACATTCA##ACATTCAT	7mer1A##8mer	hsa-miR-181d;hsa-miR-181a-5p;hsa-miR-181b-5p;hsa-miR-4262;hsa-miR-181c-5p##hsa-miR-181d;hsa-miR-181b-5p
G842.1	chr1	+	TTGTGTGGGTGCTTTAGTAAA	44456807	44456827	10	44456813	0.788645	1	10	80	utr3	ENSE00001883690	B4GALT2	44456817	44456823	TAAAGCA	6mer1A	hsa-miR-4422
G856.1	chr1	+	ATCGTTTCCAGGACAATAA	45481213	45481231	24	45481222	0.73449	1	24	96	utr3	ENSE00001937079	UROD	45481223	45481229	TTGTCCT	6mer1A	hsa-miR-676-3p
G4162.1	chr1	-	TGTATTAAACTTGAACTGA	45976725	45976743	7	45976737	0.711331	1	7	42	utr3	ENSE00001546178	MMACHC	45976729	45976735	TTCAAGT	6mer1A	hsa-miR-4465;hsa-miR-26b-5p;hsa-miR-1297;hsa-miR-26a-5p
G4165.1	chr1	-	AAACCTGTGCAATAAATTACCAGTAA	46092992	46093017	33	46093017	0.944342	1	33	150	utr3	ENSE00001140874	GPBP1L1	46093003##46093004##46093005	46093009##46093011##46093012	TTATTGC##TATTGCAC##ATTGCACA	6mer1A##7mer1A##8mer	hsa-miR-137##hsa-miR-32-5p;hsa-miR-25-3p;hsa-miR-92a-3p;hsa-miR-92b-3p;hsa-miR-363-3p;hsa-miR-367-3p##hsa-miR-32-5p
G4167.1	chr1	-	AGTTATAATTGTATTAAATTAATGCTAA	46093497	46093524	33	46093516	0.779013	2	34	362	utr3	ENSE00001140874	GPBP1L1	46093508##46093509##46093511	46093515##46093516##46093517	TTAATACA##TAATACAA##ATACAAT	7mer1A##8mer##7mer	hsa-miR-655;hsa-miR-374c-5p##hsa-miR-374c-5p##hsa-miR-4666a-3p
G4177.1	chr1	-	AGACTGCTTGTTTTGCACAAGAA	46509239	46509261	100	46509251	0.60335	1	100	600	utr3	ENSE00001375056	PIK3R3	46509243##46509245	46509250##46509251	TGTGCAAA##TGCAAAA	7mer1A##7mer	hsa-miR-19b-3p;hsa-miR-19a-3p##hsa-miR-548aw
G4185.1	chr1	-	GCACCTTTGAGTCTATGTATTGA	47099761	47099783	27	47099783	0.902968	2	28	215	utr3	ENSE00001835980	ATPAF1	47099772	47099778	ACTCAAA	7mer	hsa-miR-888-5p
G4187.1	chr1	-	CTTGATTTTGCACAGTGTA	47101148	47101166	21	47101159	0.646212	1	21	147	utr3	ENSE00001835980	ATPAF1	47101153##47101155	47101160##47101161	TGTGCAAA##TGCAAAA	7mer1A##7mer	hsa-miR-19b-3p;hsa-miR-19a-3p##hsa-miR-548aw
G4190.1	chr1	-	ATTAGCTGCACTTTATAGAGACTCAGAA	47143730	47143757	26	47143751	0.83948	2	27	162	utr3	ENSE00001456485	KIAA0494	47143741##47143743##47143743##47143745##47143747	47143748##47143749##47143750##47143751##47143753	TATAAAGT##TAAAGTG##TAAAGTGC##AAGTGCA##GTGCAGC	7mer1A##6mer1A##7mer1A##7mer##7mer	hsa-miR-142-5p;hsa-miR-5590-3p##hsa-miR-3609;hsa-miR-4796-3p;hsa-miR-548ah-5p##hsa-miR-519d;hsa-miR-17-5p;hsa-miR-20a-5p;hsa-miR-106a-5p;hsa-miR-106b-5p;hsa-miR-526b-3p;hsa-miR-20b-5p;hsa-miR-93-5p##hsa-miR-519c-3p;hsa-miR-519a-3p;hsa-miR-519b-3p##hsa-miR-3944-5p
G4197.1	chr1	-	CCAGCATGTTGCATCTCTGCATTTA	47716163	47716187	43	47716174	0.78754	1	43	344	utr3	ENSE00001594462	STIL	47716167##47716167##47716169	47716173##47716173##47716176	TGCAGAG##TGCAGAG##CAGAGATG	6mer1A##7mer##8mer	hsa-miR-2467-3p##hsa-miR-3678-3p##hsa-miR-4756-3p
G896.1	chr1	+	AACTGACCATTTGCTGTAGAA	47842933	47842953	51	47842940	0.711384	2	51	255	utr3	ENSE00001831502	CMPK1	47842943##47842944##47842947	47842949##47842951##47842953	CAGCAAA##TACAGCAA##TCTACAG	7mer##7mer1A##6mer1A	hsa-miR-545-3p##hsa-miR-3120-3p##hsa-miR-139-5p
G899.1	chr1	+	TAGTTATTTGTTTAAAAAGA	47843378	47843397	11	47843385	0.635139	1	11	88	utr3	ENSE00001831502	CMPK1	47843384	47843390	AACAAAT	7mer	hsa-miR-7-1-3p;hsa-miR-7-2-3p
G900.1	chr1	+	AAAATCATTGCACTTTGGTCAGAAAAA	47843402	47843428	118	47843410	0.762759	2	120	706	utr3	ENSE00001831502	CMPK1	47843409##47843410##47843411##47843412##47843412	47843416##47843416##47843417##47843418##47843419	AGTGCAAT##AGTGCAA##AAGTGCA##AAAGTGC##CAAAGTGC	8mer##7mer##7mer##7mer##8mer	hsa-miR-130a-3p;hsa-miR-454-3p;hsa-miR-130b-3p;hsa-miR-301a-3p;hsa-miR-4295;hsa-miR-301b##hsa-miR-3666##hsa-miR-519c-3p;hsa-miR-519a-3p;hsa-miR-519b-3p##hsa-miR-519d;hsa-miR-17-5p;hsa-miR-20a-5p;hsa-miR-106a-5p;hsa-miR-106b-5p;hsa-miR-526b-3p;hsa-miR-20b-5p;hsa-miR-93-5p##hsa-miR-520h;hsa-miR-520g
G901.1	chr1	+	GAGTCCAAAGGAATATTCTTTTACACCA	47843543	47843570	40	47843553	0.893572	1	40	280	utr3	ENSE00001831502	CMPK1	47843558	47843564	AAAGAAT	7mer	hsa-miR-186-5p
G936.1	chr1	+	CTTGCAGTTAATGTAAGAATA	51738225	51738245	21	51738233	0.721007	1	21	126	utr3	ENSE00000835622	RNF11	51738237	51738243	TCTTACA	6mer1A	hsa-miR-600
G938.1	chr1	+	GAAGTTGTGCAATATTTTCTGATAA	51738783	51738807	63	51738786	0.839269	2	64	566	utr3	ENSE00000835622	RNF11	51738789##51738790	51738796##51738797	ATTGCACA##TATTGCAC	8mer##7mer1A	hsa-miR-32-5p##hsa-miR-32-5p;hsa-miR-25-3p;hsa-miR-92a-3p;hsa-miR-92b-3p;hsa-miR-363-3p;hsa-miR-367-3p
G4221.1	chr1	-	AGGCTCATTTACTTGAAATGTA	51821359	51821380	7	51821374	0.645683	3	11	45	utr3	ENSE00001388890	EPS15	51821363##51821364##51821365##51821365	51821369##51821371##51821371##51821372	TTTCAAG##TTCAAGTA##TCAAGTA##TCAAGTAA	6mer1A##7mer1A##6mer1A##8mer	hsa-miR-498##hsa-miR-4465;hsa-miR-26b-5p;hsa-miR-1297;hsa-miR-26a-5p##hsa-miR-5697##hsa-miR-26b-5p;hsa-miR-1297;hsa-miR-26a-5p
G940.1	chr1	+	AAAAATGCACTTTAGCCA	51821877	51821894	5	51821877	0.990725	1	5	15	utr3	ENSE00001388890	EPS15	51821882##51821884##51821885	51821889##51821891##51821891	AAGTGCAT##TAAAGTGC##TAAAGTG	8mer##7mer1A##6mer1A	hsa-miR-519c-3p;hsa-miR-519a-3p;hsa-miR-519b-3p##hsa-miR-519d;hsa-miR-17-5p;hsa-miR-20a-5p;hsa-miR-106a-5p;hsa-miR-106b-5p;hsa-miR-526b-3p;hsa-miR-20b-5p;hsa-miR-93-5p##hsa-miR-3609;hsa-miR-4796-3p;hsa-miR-548ah-5p
G4229.1	chr1	-	CTTGTCATTGAATGTAAAGA	52486347	52486366	116	52486359	0.660484	2	116	696	utr3	ENSE00001455699	TXNDC12	52486351##52486352	52486358##52486359	TACATTCA##ACATTCAA	7mer1A##8mer	hsa-miR-181d;hsa-miR-181a-5p;hsa-miR-181b-5p;hsa-miR-4262;hsa-miR-181c-5p##hsa-miR-181a-5p;hsa-miR-181c-5p
G943.1	chr1	+	GATTTTGCATTTTGCACTTCCTCCCAGGATA	52552589	52552619	172	52552599	0.640097	5	216	1430	utr3	ENSE00001455638	BTF3L4	52552597##52552599##52552600	52552603##52552605##52552606	CAAAATG##TGCAAAA##GTGCAAA	7mer##7mer##7mer	hsa-miR-4698##hsa-miR-548aw##hsa-miR-19b-3p;hsa-miR-19a-3p
G949.1	chr1	+	CCAAATCATTTGCACTTTAAAACTGGAA	52811947	52811974	82	52811957	0.707929	2	82	542	utr3	ENSE00001455602	ZFYVE9	52811957##52811958##52811959##52811960	52811963##52811964##52811966##52811966	AGTGCAA##AAGTGCA##TAAAGTGC##TAAAGTG	7mer##7mer##7mer1A##6mer1A	hsa-miR-3666;hsa-miR-130a-3p;hsa-miR-454-3p;hsa-miR-130b-3p;hsa-miR-301a-3p;hsa-miR-4295;hsa-miR-301b##hsa-miR-519c-3p;hsa-miR-519a-3p;hsa-miR-519b-3p##hsa-miR-519d;hsa-miR-17-5p;hsa-miR-20a-5p;hsa-miR-106a-5p;hsa-miR-106b-5p;hsa-miR-526b-3p;hsa-miR-20b-5p;hsa-miR-93-5p##hsa-miR-3609;hsa-miR-4796-3p;hsa-miR-548ah-5p
G4236.1	chr1	-	AAGACTGTTAACTGGAAGAAA	52818229	52818249	16	52818240	0.606529	1	16	48	utr3	ENSE00001856792	CC2D1B	52818233	52818240	TTCCAGTT	7mer1A	hsa-miR-145-5p;hsa-miR-5195-3p
G951.1	chr1	+	AACTCAAATGGTGCTTCAA	53074158	53074176	11	53074165	0.792012	1	11	44	utr3	ENSE00001435777	GPX7	53074166##53074166	53074172##53074173	GCACCAT##AGCACCAT	7mer##8mer	hsa-miR-767-5p##hsa-miR-29c-3p;hsa-miR-29a-3p;hsa-miR-29b-3p
G4247.1	chr1	-	TGACACATTTGTCCCCTGGA	53152558	53152577	6	53152572	0.717128	1	6	30	utr3	ENSE00001455475	C1orf163	53152571	53152577	TGTGTCA	6mer1A	hsa-miR-597
G4266.1	chr1	-	AATGTCTCTAGCTCATATAACTTA	54233347	54233370	25	54233364	0.771869	1	25	200	utr3	ENSE00001858669	TMEM48	54233354##54233356	54233361##54233362	TATGAGCT##TGAGCTA	7mer1A##6mer1A	hsa-miR-556-5p##hsa-miR-610
G4267.1	chr1	-	TGGAAAGAAATTCTCAACAGAA	54233466	54233487	15	54233477	0.600802	1	15	45	utr3	ENSE00001858669	TMEM48	54233467##54233467	54233473##54233474	TCTGTTG##TCTGTTGA	6mer1A##7mer1A	hsa-miR-367-5p##hsa-miR-1267
G4285.1	chr1	-	TTGTAGCCAGTTTCTTTGGCCAGAA	55315527	55315551	11	55315542	0.732041	2	12	87	utr3	ENSE00002210898	C17orf39	55315530	55315537	TGGCCAAA	7mer1A	hsa-miR-3926
G4286.1	chr1	-	GTTCCATTTCCGTTCCAGA	55316762	55316780	30	55316774	0.688917	1	30	180	utr3	ENSE00002210898	C17orf39	55316767##55316770	55316773##55316776	AACGGAA##GGAAATG	7mer##7mer	hsa-miR-191-5p##hsa-miR-5093
G4288.1	chr1	-	CGCTGGCGACTGCACTCTCAGGA	55532841	55532863	19	55532841	0.918005	1	19	57	utr3	ENSE00001847641	USP24	55532842	55532848	CCTGAGA	7mer	hsa-miR-4324
G1004.1	chr1	+	ATAACCTACCTCACAGA	57179998	57180014	35	57180014	0.806986	1	1	104	utr3	ENSE00001454729	PRKAA2	57180008	57180014	CTGTGAG	7mer	hsa-miR-4677-3p
G4305.1	chr1	-	ATAATGCCATTACACTGTAGAGA	57462499	57462521	21	57462511	0.765129	1	21	105	utr3	ENSE00001454705	DAB1	57462501	57462508	TCTACAGT	7mer1A	hsa-miR-139-5p
G4306.1	chr1	-	AAATGAATTAACTTGAAATTA	57463116	57463136	28	57463128	0.74015	1	27	169	utr3	ENSE00001454705	DAB1	57463119##57463120	57463125##57463126	TTTCAAG##TTCAAGT	6mer1A##6mer1A	hsa-miR-498##hsa-miR-4465;hsa-miR-26b-5p;hsa-miR-1297;hsa-miR-26a-5p
G4314.1	chr1	-	TGGAATGTTCTGTGATAAAA	59120652	59120671	10	59120665	0.679988	1	10	60	utr3	ENSE00001921295	MYSM1	59120660	59120666	CAGAACA	7mer	hsa-miR-589-3p
G4318.1	chr1	-	TTACCATTTGTAATAAAGTATA	59247066	59247087	18	59247079	0.701894	1	18	144	utr3	ENSE00001454665	JUN	59247072	59247078	TTATTAC	6mer1A	hsa-miR-556-3p
G4320.1	chr1	-	TCCAAGTTGGACTGGGTTGCGTCCTGA	59247597	59247623	15	59247616	0.822	2	16	104	utr3	ENSE00001454665	JUN	59247610	59247616	CAGTCCA	7mer	hsa-miR-455-3p
G1030.1	chr1	+	TATATACTTTTTAAGGTAA	60339454	60339472	9	60339457	0.747121	1	9	72	utr3	ENSE00001454621	HOOK1	60339458##60339459	60339464##60339465	AAAGTAT##AAAAGTA	7mer##7mer	hsa-miR-548l##hsa-miR-548n
G1033.1	chr1	+	AGCCCTTCAAACTCCGTTTTAAAGGA	60340823	60340848	38	60340834	0.86653	1	38	228	utr3	ENSE00001454621	HOOK1	60340838	60340844	TAAAACG	6mer1A	hsa-miR-424-3p;hsa-miR-548ad
G1034.1	chr1	+	TACAGAAATTCAGGAACTGA	60341095	60341114	18	60341102	0.720193	1	18	54	utr3	ENSE00001454621	HOOK1	60341102##60341102##60341105	60341108##60341109##60341111	CTGAATT##CCTGAATT##TTCCTGA	7mer##8mer##6mer1A	hsa-miR-4680-3p##hsa-miR-3140-5p##hsa-miR-1200;hsa-miR-378a-5p
G1036.1	chr1	+	TTTATTGTGCACCTGTACA	60341762	60341780	6	60341771	0.780052	1	6	42	utr3	ENSE00001454621	HOOK1	60341771##60341772	60341777##60341779	CAGGTGC##TACAGGTG	7mer##7mer1A	hsa-miR-764##hsa-miR-552
G1065.1	chr1	+	CAGAAACTGACAGGAATCAA	61921799	61921818	18	61921802	0.998645	1	18	18	utr3	ENSE00001780640	NFIA	61921808	61921814	TCCTGTC	6mer1A	hsa-miR-4421;hsa-miR-5699
G1066.1	chr1	+	AAATCTAATGGTGCTTTTACCA	61922068	61922089	14	61922076	0.798113	1	14	98	utr3	ENSE00001780640	NFIA	61922076##61922076	61922082##61922083	GCACCAT##AGCACCAT	7mer##8mer	hsa-miR-767-5p##hsa-miR-29c-3p;hsa-miR-29a-3p;hsa-miR-29b-3p
G1067.1	chr1	+	AGAAGGGTTCTACTACTGTCCTA	61922788	61922810	79	61922798	0.719309	2	80	473	utr3	ENSE00001780640	NFIA	61922800	61922806	CAGTAGT	7mer	hsa-miR-199b-3p;hsa-miR-199a-3p;hsa-miR-3129-5p
G1068.1	chr1	+	CCTTAATTTGCACGAAA	61922897	61922913	16	61922904	0.57452	1	16	64	utr3	ENSE00001780640	NFIA	61922903##61922906##61922906	61922910##61922912##61922913	GTGCAAAT##TCGTGCA##TTCGTGCA	8mer##6mer1A##7mer1A	hsa-miR-19b-3p;hsa-miR-19a-3p##hsa-miR-4536-3p##hsa-miR-517c-3p;hsa-miR-517b-3p;hsa-miR-517a-3p
G3591.1	chr1	-	AAATCTGTACTGTATGAAAGCTACACA	6283645	6283671	16	6283667	0.764548	1	16	94	utr3	ENSE00001408180	ICMT	6283658##6283658	6283664##6283665	TACAGTA##TACAGTAC	6mer1A##7mer1A	hsa-miR-144-3p##hsa-miR-101-3p
G1109.1	chr1	+	CCTGCCATAACACTAATGGAA	65157486	65157506	67	65157493	0.873908	1	67	201	utr3	ENSE00001908186	CACHD1	65157495	65157501	TAGTGTT	6mer1A	hsa-miR-4255
G4366.1	chr1	-	AAACCTGTGGCCACTCTATATGCACTTTGTTTACTCTTTATACAAA	65298932	65298977	1514	65298957	0.819096	8	1590	14239	utr3	ENSE00001370496	JAK1	65298949##65298950##65298951##65298958	65298956##65298956##65298958##65298964	CAAAGTGC##AAAGTGC##AAGTGCAT##TATAGAG	8mer##7mer##8mer##6mer1A	hsa-miR-520h;hsa-miR-520g##hsa-miR-519d;hsa-miR-17-5p;hsa-miR-20a-5p;hsa-miR-106a-5p;hsa-miR-106b-5p;hsa-miR-526b-3p;hsa-miR-20b-5p;hsa-miR-93-5p##hsa-miR-519c-3p;hsa-miR-519a-3p;hsa-miR-519b-3p##hsa-miR-3976
G4367.1	chr1	-	TGTTACTTTTCACCTGTTGAGCCCA	65299058	65299082	11	65299073	0.723896	1	11	99	utr3	ENSE00001370496	JAK1	65299066##65299067	65299073##65299073	ACAGGTGA##CAGGTGA	8mer##7mer	hsa-miR-552##hsa-miR-125a-3p
G4368.1	chr1	-	TTGATTCAATGTGAACGA	65299148	65299165	77	65299160	0.693218	2	77	385	utr3	ENSE00001370496	JAK1	65299151##65299152	65299158##65299159	TTCACATT##TCACATTG	7mer1A##8mer	hsa-miR-130a-5p;hsa-miR-23c;hsa-miR-23b-3p;hsa-miR-23a-3p##hsa-miR-130a-5p;hsa-miR-23c;hsa-miR-23b-3p;hsa-miR-23a-3p
G3599.1	chr1	-	GGTCATGCTGGAGGGATGCAGAAACTAA	6581769	6581796	33	6581786	0.873738	1	33	132	utr3	ENSE00001474901	NOL9	6581781##6581784	6581787##6581790	TCCCTCC##CTCCAGC	6mer1A##7mer	hsa-miR-4667-3p;hsa-miR-1470##hsa-miR-766-3p
G1122.1	chr1	+	CGGCATTTTACTATGAAATTTA	65897670	65897691	7	65897678	0.694069	1	7	56	utr3	ENSE00001902697	LEPROT	65897681	65897687	TTCATAG	6mer1A	hsa-miR-376a-3p;hsa-miR-376b
G3601.1	chr1	-	ATGGCCACATGTTACATGTACA	6651057	6651078	10	6651071	0.817823	1	10	50	utr3	ENSE00001858756	KLHL21	6651062##6651070	6651069##6651076	ATGTAACA##TGTGGCC	8mer##6mer1A	hsa-miR-411-3p;hsa-miR-379-3p##hsa-miR-663b
G3602.1	chr1	-	AGGATGTCTTTACACTGACTTCA	6651103	6651125	95	6651115	0.716902	2	95	665	utr3	ENSE00001858756	KLHL21	6651108	6651114	TCAGTGT	6mer1A	hsa-miR-4302
G3603.1	chr1	-	TGCAGCTGGGCTTCCTGTGA	6651873	6651892	36	6651887	0.863846	2	27	188	utr3	ENSE00001858756	KLHL21	6651878	6651885	GGAAGCCC	8mer	hsa-miR-671-5p
G1132.1	chr1	+	TGGTTTATACTGAGCTTTTA	66839642	66839661	12	66839650	0.767245	1	12	108	utr3	ENSE00002158856	PDE4B	66839650	66839656	CTCAGTA	7mer	hsa-miR-4797-3p
G1140.1	chr1	+	ATAAGTCATTGCACTATTTA	67452931	67452950	24	67452939	0.769742	1	24	168	utr3	ENSE00001433836	MIER1	67452938##67452939##67452940##67452941	67452944##67452946##67452947##67452947	TGCAATG##AGTGCAAT##TAGTGCAA##TAGTGCA	7mer##8mer##7mer1A##7mer	hsa-miR-106a-3p##hsa-miR-130a-3p;hsa-miR-454-3p;hsa-miR-130b-3p;hsa-miR-301a-3p;hsa-miR-4295;hsa-miR-301b##hsa-miR-3666;hsa-miR-130a-3p;hsa-miR-454-3p;hsa-miR-130b-3p;hsa-miR-301a-3p;hsa-miR-4295;hsa-miR-301b##hsa-miR-4671-3p
G1141.1	chr1	+	GTAATTTTGCACTGTAAA	67453264	67453281	38	67453269	0.622818	1	13	253	utr3	ENSE00001433836	MIER1	67453269##67453270##67453271	67453275##67453276##67453277	TGCAAAA##GTGCAAA##AGTGCAA	7mer##7mer##7mer	hsa-miR-548aw##hsa-miR-19b-3p;hsa-miR-19a-3p##hsa-miR-3666;hsa-miR-130a-3p;hsa-miR-454-3p;hsa-miR-130b-3p;hsa-miR-301a-3p;hsa-miR-4295;hsa-miR-301b
G4396.1	chr1	-	CTTTTGTATTGCTGCTTGCAAA	67878598	67878619	31	67878598	0.677357	5	38	247	utr3	ENSE00001454078	SERBP1	67878604##67878604	67878610##67878611	AGCAGCA##AGCAGCAA	7mer##8mer	hsa-miR-16-5p;hsa-miR-195-5p;hsa-miR-497-5p;hsa-miR-15a-5p;hsa-miR-15b-5p##hsa-miR-424-5p
G1147.1	chr1	+	AAATTACAAAGAACCATGCAGGAAGGAA	68153696	68153723	19	68153714	0.999858	1	19	38	utr3	ENSE00001677170	GADD45A	68153714##68153716	68153720##68153723	TTCCTGC##TCCTTCCT	7mer##7mer1A	hsa-miR-3074-5p##hsa-miR-3667-3p
G4399.1	chr1	-	GTGTTGGTGCTATAAGCTGCTTCAGA	68167586	68167611	27	68167609	0.773965	3	28	206	utr3	ENSE00001454049	GNG12	68167600	68167607	TAGCACCA	7mer1A	hsa-miR-29c-3p;hsa-miR-29a-3p;hsa-miR-29b-3p
G4401.1	chr1	-	AACTTTATACCAATGATTTA	68168121	68168140	6	68168131	0.789327	1	6	42	utr3	ENSE00001454049	GNG12	68168134	68168140	TAAAGTT	6mer1A	hsa-miR-561-3p;hsa-miR-548at-5p
G4402.1	chr1	-	AAGTGATGGCTCATAGCTA	68168305	68168323	20	68168317	0.767865	1	20	80	utr3	ENSE00001454049	GNG12	68168309	68168315	TATGAGC	6mer1A	hsa-miR-556-5p
G4403.1	chr1	-	GTCCTTAATGCTGCTTCTGTTAA	68168483	68168505	124	68168496	0.733048	2	194	1046	utr3	ENSE00001454049	GNG12	68168491##68168492##68168493	68168497##68168499##68168499	AGCAGCA##GCAGCATT##CAGCATT	7mer##8mer##7mer	hsa-miR-16-5p;hsa-miR-195-5p;hsa-miR-497-5p;hsa-miR-15a-5p;hsa-miR-15b-5p;hsa-miR-424-5p##hsa-miR-103a-3p;hsa-miR-107##hsa-miR-4310
G4412.1	chr1	-	CTTTTTGAGCCAATTCTAATA	68659559	68659579	44	68659573	0.720281	1	44	352	utr3	ENSE00001454028	WLS	68659568##68659571	68659574##68659577	TGGCTCA##CTCAAAA	6mer1A##7mer	hsa-miR-24-3p;hsa-miR-4284##hsa-miR-371b-5p;hsa-miR-373-5p;hsa-miR-616-5p
G4418.1	chr1	-	CAGGAGTTTACCTCTAAA	68943495	68943512	11	68943512	0.718607	2	11	44	utr3	ENSE00001733968	DEPDC1	68943496	68943502	TTAGAGG	6mer1A	hsa-miR-877-5p
G4419.1	chr1	-	AGCTGCAATTGCAGAACTTTTAGAA	68943527	68943551	26	68943541	0.845977	2	26	150	utr3	ENSE00001733968	DEPDC1	68943536	68943542	TTCTGCA	7mer	hsa-miR-544a
G4427.1	chr1	-	GGGCCATATTCACTGCCAGTAA	70611308	70611329	37	70611329	0.84246	1	37	148	utr3	ENSE00001453981	LRRC40	70611312##70611312	70611318##70611319	TGGCAGT##TGGCAGTG	6mer1A##7mer1A	hsa-miR-548au-3p##hsa-miR-34c-5p;hsa-miR-449a;hsa-miR-449b-5p;hsa-miR-34a-5p
G1181.1	chr1	+	TAGGAAATGCACTGATTGCA	70716870	70716889	10	70716876	0.91808	1	10	40	utr3	ENSE00001907631	SRSF11	70716877##70716878	70716884##70716885	CAGTGCAT##TCAGTGCA	8mer##7mer1A	hsa-miR-152;hsa-miR-148b-3p##hsa-miR-152;hsa-miR-148a-3p;hsa-miR-148b-3p
G1185.1	chr1	+	CGCTACTGAATGTATGACATTTACCTCATTCATTTTA	70717723	70717759	11	70717743	0.847984	1	11	154	utr3	ENSE00001907631	SRSF11	70717745	70717751	TGAGGTA	6mer1A	hsa-miR-4458;hsa-let-7a-5p;hsa-miR-202-3p;hsa-miR-98;hsa-let-7d-5p;hsa-let-7c;hsa-let-7b-5p;hsa-let-7e-5p;hsa-let-7f-5p;hsa-miR-4500;hsa-let-7g-5p;hsa-let-7i-5p
G1186.1	chr1	+	AAGTCTATCACTGTAGTGA	70717808	70717826	6	70717815	0.722574	1	6	30	utr3	ENSE00001907631	SRSF11	70717817	70717824	CTACAGTG	8mer	hsa-miR-139-5p
G1187.1	chr1	+	AAGGTAGTGTTGCACTGGGACA	70718602	70718623	14	70718613	0.686483	1	14	56	utr3	ENSE00001907631	SRSF11	70718612##70718613##70718614	70718618##70718619##70718620	AGTGCAA##CAGTGCA##CCAGTGC	7mer##7mer##7mer	hsa-miR-3666;hsa-miR-130a-3p;hsa-miR-454-3p;hsa-miR-130b-3p;hsa-miR-301a-3p;hsa-miR-4295;hsa-miR-301b##hsa-miR-152;hsa-miR-148a-3p;hsa-miR-148b-3p##hsa-miR-1825
G4431.1	chr1	-	GGAAATTTTTGCACTTGAA	70726440	70726458	65	70726453	0.623761	2	65	390	utr3	ENSE00000995737	ANKRD13C	70726444##70726445##70726446	70726450##70726451##70726452	AGTGCAA##GTGCAAA##TGCAAAA	7mer##7mer##7mer	hsa-miR-3666;hsa-miR-130a-3p;hsa-miR-454-3p;hsa-miR-130b-3p;hsa-miR-301a-3p;hsa-miR-4295;hsa-miR-301b##hsa-miR-19b-3p;hsa-miR-19a-3p##hsa-miR-548aw
G4433.1	chr1	-	TTCACTCTGCAGGGAATAA	70727744	70727762	6	70727753	0.824277	1	6	24	utr3	ENSE00000995737	ANKRD13C	70727745##70727747	70727752##70727753	TATTCCCT##TTCCCTG	7mer1A##6mer1A	hsa-miR-3938##hsa-miR-670
G4434.1	chr1	-	TAAAATGTAAACTATGTAACATTATGTA	70727893	70727920	47	70727904	0.827378	2	48	422	utr3	ENSE00000995737	ANKRD13C	70727897	70727903	TAATGTT	6mer1A	hsa-miR-33a-3p;hsa-miR-409-3p
G4446.1	chr1	-	TATCTACATACATCAATTAAA	71318308	71318328	19	71318327	0.795057	1	19	114	utr3	ENSE00001646120	PTGER3	71318317##71318319	71318323##71318326	TGTATGT##TATGTAGA	6mer1A##7mer1A	hsa-miR-567##hsa-miR-3668
G4449.1	chr1	-	TCTTTTCTGGCAGCATATA	71436582	71436600	24	71436591	0.812562	1	23	169	utr3	ENSE00001313782	PTGER3	71436584	71436590	TATGCTG	6mer1A	hsa-miR-4728-3p
G4451.1	chr1	-	ATCTCTATATACTTGATTAAA	71472789	71472809	75	71472800	0.744395	2	78	597	utr3	ENSE00001453929	PTGER3	71472794	71472800	TCAAGTA	7mer	hsa-miR-4465;hsa-miR-26b-5p;hsa-miR-1297;hsa-miR-26a-5p
G4452.1	chr1	-	ATGAATGTAAGTACTATTTA	71472912	71472931	23	71472915	0.71197	1	23	161	utr3	ENSE00001453929	PTGER3	71472916	71472922	TAGTACT	6mer1A	hsa-miR-1278
G4457.1	chr1	-	ATCGCTAAACCTTACTGTGAATTTAGGCA	71477825	71477853	260	71477842	0.73546	3	313	1710	utr3	ENSE00001453929	PTGER3	71477833##71477833##71477834	71477839##71477840##71477840	TTCACAG##TTCACAGT##TCACAGT	6mer1A##7mer1A##6mer1A	hsa-miR-513a-5p##hsa-miR-27a-3p;hsa-miR-27b-3p##hsa-miR-3681-3p;hsa-miR-128
G4461.1	chr1	-	AGTTTCTTTGCTGCGTTTA	71529317	71529335	36	71529329	0.678557	1	36	324	utr3	ENSE00001867543	ZRANB2	71529323	71529329	CAGCAAA	7mer	hsa-miR-545-3p
G4469.1	chr1	-	GTTCCTATTATGCAGCAATTA	71870059	71870079	43	71870072	0.685891	1	43	301	utr3	ENSE00001453905	NEGR1	71870073	71870079	TAGGAAC	6mer1A	hsa-miR-3914
G1234.1	chr1	+	AACACATTCTGCAGTTTTAAAA	75231396	75231417	45	75231405	0.756604	1	45	270	utr3	ENSE00001857981	TYW3	75231404##75231404##75231405##75231406##75231407##75231408##75231409	75231410##75231411##75231411##75231413##75231414##75231415##75231415	CTGCAGA##ACTGCAGA##ACTGCAG##AAACTGCA##AAAACTGC##TAAAACTG##TAAAACT	7mer##8mer##7mer##8mer##8mer##7mer1A##6mer1A	hsa-miR-3158-5p##hsa-miR-509-5p;hsa-miR-509-3-5p##hsa-miR-4418##hsa-miR-548av-3p##hsa-miR-548ar-3p##hsa-miR-548ar-3p;hsa-miR-548a-3p;hsa-miR-548e;hsa-miR-548f##hsa-miR-5582-3p
G1235.1	chr1	+	AAGCATTATTACCAAAGAGTCA	75232251	75232272	116	75232263	0.772663	1	116	464	utr3	ENSE00001857981	TYW3	75232262	75232269	TCTTTGGT	7mer1A	hsa-miR-9-5p
G1236.1	chr1	+	GTTCATTGTGAGCCAAGGTTA	75232308	75232328	31	75232315	0.690055	1	31	186	utr3	ENSE00001857981	TYW3	75232315##75232316##75232317	75232322##75232323##75232323	GGCTCACA##TGGCTCAC##TGGCTCA	8mer##7mer1A##6mer1A	hsa-miR-4284##hsa-miR-4284##hsa-miR-24-3p
G1252.1	chr1	+	TACTGGTTTTGCTAGTAACCAGTTTATA	76255791	76255818	66	76255807	0.800038	4	99	693	utr3	ENSE00001945954	RABGGTB	76255808##76255811	76255815##76255817	AACTGGTT##TAAACTG	8mer##6mer1A	hsa-miR-582-3p##hsa-miR-548g-3p;hsa-miR-548av-3p
G1253.1	chr1	+	TAAAAGTGACTACTGTTAA	76260410	76260428	26	76260414	0.889167	1	20	118	utr3	ENSE00001221127	RABGGTB	76260418	76260425	CAGTAGTC	8mer	hsa-miR-199b-3p;hsa-miR-199a-3p
G4503.1	chr1	-	TGGAAATGTGCTGTGAAATATTA	77554764	77554786	17	77554779	0.784004	1	17	119	utr3	ENSE00001632401	PIGK	77554770	77554776	TTCACAG	6mer1A	hsa-miR-513a-5p;hsa-miR-27a-3p;hsa-miR-27b-3p
G4506.1	chr1	-	AACCACAATGAATTGTCCTTA	78030747	78030767	50	78030767	0.996615	1	50	250	utr3	ENSE00001831678	ZZZ3	78030754##78030755	78030760##78030761	AATTCAT##ATTCATT	7mer##7mer	hsa-miR-4760-3p##hsa-miR-664-3p
G4507.1	chr1	-	CAAACAGATGACATGGAAGA	78031316	78031335	15	78031333	0.986805	1	15	15	utr3	ENSE00001831678	ZZZ3	78031318##78031319	78031324##78031325	TTCCATG##TCCATGT	6mer1A##6mer1A	hsa-miR-5581-3p##hsa-miR-4716-5p
G4512.1	chr1	-	TGTCTTTTTGAATGTATCAAGGATA	78162117	78162141	51	78162123	0.698326	2	82	428	utr3	ENSE00001920503	USP33	78162126##78162127	78162133##78162134	TACATTCA##ACATTCAA	7mer1A##8mer	hsa-miR-181d;hsa-miR-181a-5p;hsa-miR-181b-5p;hsa-miR-4262;hsa-miR-181c-5p##hsa-miR-181a-5p;hsa-miR-181c-5p
G97.1	chr1	+	GGGGAGATCAGCTGCAGGA	7826700	7826718	16	7826701	0.987365	1	16	16	utr3	ENSE00001839261	CAMTA1	7826709##7826710	7826716##7826716	TGCAGCTG##TGCAGCT	8mer##6mer1A	hsa-miR-1301;hsa-miR-5047##hsa-miR-4660
G101.1	chr1	+	CACATTTAATGCAACTTTTGA	7827148	7827168	79	7827155	0.738519	2	79	553	utr3	ENSE00001839261	CAMTA1	7827156	7827162	TTGCATT	6mer1A	hsa-miR-33b-5p;hsa-miR-33a-5p
G102.1	chr1	+	ACTTTCATGTGCAATGAGAA	7827366	7827385	49	7827374	0.678095	2	49	245	utr3	ENSE00001839261	CAMTA1	7827374##7827375##7827377	7827381##7827381##7827383	ATTGCACA##ATTGCAC##TCATTGC	8mer##7mer##6mer1A	hsa-miR-32-5p##hsa-miR-25-3p;hsa-miR-92a-3p;hsa-miR-92b-3p;hsa-miR-363-3p;hsa-miR-367-3p##hsa-miR-4317
G1280.1	chr1	+	GGGTACTTAAGACATATATA	78343774	78343793	171	78343782	0.774835	1	171	855	utr3	ENSE00001453638	FAM73A	78343784	78343790	TATGTCT	6mer1A	hsa-miR-654-3p
G4521.1	chr1	-	TAAAATGCCTGTTTTGTGCTTTACAATAA	78414105	78414133	155	78414118	0.620443	4	188	1140	utr3	ENSE00001453588	FUBP1	78414111	78414117	TAAAGCA	6mer1A	hsa-miR-4422
G1284.1	chr1	+	TTGATAAGGCACTGAAAA	78481957	78481974	9	78481963	0.831012	1	9	27	utr3	ENSE00001453580	DNAJB4	78481963##78481966	78481970##78481972	AGTGCCTT##TCAGTGC	8mer##6mer1A	hsa-miR-515-3p##hsa-miR-152;hsa-miR-148a-3p;hsa-miR-148b-3p
G1287.1	chr1	+	ATTCTATATGTACTTTATGT	78482787	78482806	43	78482795	0.748498	2	43	378	utr3	ENSE00001453580	DNAJB4	78482797##78482798	78482804##78482804	TAAAGTAC##TAAAGTA	7mer1A##6mer1A	hsa-miR-548k;hsa-miR-548av-5p##hsa-miR-548ar-5p;hsa-miR-548d-5p;hsa-miR-548as-5p;hsa-miR-548a-5p;hsa-miR-548ap-5p;hsa-miR-548i;hsa-miR-548j;hsa-miR-548l;hsa-miR-548w;hsa-miR-548y;hsa-miR-548au-5p;hsa-miR-548aq-5p;hsa-miR-559;hsa-miR-548am-5p;hsa-miR-548b-5p;hsa-miR-548o-5p;hsa-miR-548h-5p;hsa-miR-548ak;hsa-miR-548ab;hsa-miR-548c-5p
G108.1	chr1	+	AGTTATCATTGAATGTTAAGA	7902904	7902924	27	7902912	0.741791	1	27	189	utr3	ENSE00001474227	ERLEC1	7902913##7902914##7902915##7902916	7902920##7902920##7902922##7902923	ACATTCAA##ACATTCA##TAACATTC##TTAACATT	8mer##7mer##7mer1A##7mer1A	hsa-miR-181a-5p;hsa-miR-181c-5p##hsa-miR-181d;hsa-miR-181b-5p;hsa-miR-4262##hsa-miR-543##hsa-miR-3143
G3612.1	chr1	-	AAAATGCACTGATTTCTGCATTATGTGTACAGTA	8071871	8071904	16	8071884	0.793821	2	16	174	utr3	ENSE00001474071	ERRFI1	8071876##8071876##8071876##8071885	8071882##8071883##8071883##8071891	TACACAT##TACACATA##TACACATA##TGCAGAA	6mer1A##7mer1A##8mer##6mer1A	hsa-miR-4643##hsa-miR-4789-3p##hsa-miR-466##hsa-miR-298
G3613.1	chr1	-	GAAGAGATAAGCACAGAAGAGAAGGTGCTCACTA	8072042	8072075	36	8072068	0.999972	1	36	72	utr3	ENSE00001474071	ERRFI1	8072059##8072061##8072061##8072069	8072066##8072067##8072067##8072075	TCTGTGCT##TGTGCTT##TGTGCTT##TCTCTTC	7mer1A##6mer1A##7mer##6mer1A	hsa-miR-5008-3p##hsa-miR-636##hsa-miR-218-5p##hsa-miR-1236
G3614.1	chr1	-	TGTGGTATAACCATAGACCATAGCTGCAGGTTAACCA	8072941	8072977	5	8072958	0.945749	1	5	40	utr3	ENSE00001474071	ERRFI1	8072950##8072950##8072958	8072956##8072956##8072964	TGCAGCT##TGCAGCT##TGGTCTA	6mer1A##7mer##6mer1A	hsa-miR-4660##hsa-miR-1301;hsa-miR-5047##hsa-miR-601
G3616.1	chr1	-	GATGCTGTTATGCTGAGAA	8073101	8073119	26	8073112	0.634642	1	26	130	utr3	ENSE00001474071	ERRFI1	8073104	8073110	TCAGCAT	6mer1A	hsa-miR-4310
G3620.1	chr1	-	GTGACCCCACATTGCACTGGTAA	8413829	8413851	32	8413843	0.811144	1	32	128	utr3	ENSE00001958791	RERE	8413833##8413834##8413834##8413841	8413839##8413840##8413841##8413847	CAGTGCA##AGTGCAA##AGTGCAAT##TGTGGGG	7mer##7mer##8mer##6mer1A	hsa-miR-152;hsa-miR-148a-3p;hsa-miR-148b-3p##hsa-miR-3666##hsa-miR-130a-3p;hsa-miR-454-3p;hsa-miR-130b-3p;hsa-miR-301a-3p;hsa-miR-4295;hsa-miR-301b##hsa-miR-4472;hsa-miR-4447;hsa-miR-491-5p;hsa-miR-3151
G3622.1	chr1	-	AGACCTCTTCCATTTTGCACAGGGAGTGCAGGAGGTGAA	8414243	8414281	58	8414269	0.683784	2	58	390	utr3	ENSE00001958791	RERE	8414261##8414263##8414265##8414270	8414268##8414269##8414271##8414276	TGTGCAAA##TGCAAAA##CAAAATG##TGGAAGA	7mer1A##7mer##7mer##6mer1A	hsa-miR-19b-3p;hsa-miR-19a-3p##hsa-miR-548aw##hsa-miR-4698##hsa-miR-7-5p
G3623.1	chr1	-	TTTCTCAGTAGGTGCTAGAA	8414820	8414839	35	8414839	0.810427	1	34	211	utr3	ENSE00001958791	RERE	8414832	8414839	CTGAGAAA	8mer	hsa-miR-4251
G4567.1	chr1	-	TGCACATATGCACCCTAATA	84335493	84335512	13	84335503	0.797497	1	13	52	utr3	ENSE00001858550	TTLL7	84335505	84335511	TATGTGC	6mer1A	hsa-miR-455-5p
G4569.1	chr1	-	TTTTTGCAATGTGAATAGA	84670999	84671017	9	84671017	0.796109	1	9	63	utr3	ENSE00001453306	PRKACB	84671009##84671009##84671010	84671015##84671016##84671016	TTGCAAA##TTGCAAAA##TGCAAAA	6mer1A##7mer1A##6mer1A	hsa-miR-518a-5p;hsa-miR-527##hsa-miR-548aw##hsa-miR-548aj-5p;hsa-miR-548x-5p;hsa-miR-548g-5p
G4572.1	chr1	-	ACTCCTTATGATCCAGTGAA	84964200	84964219	18	84964210	0.692223	1	18	90	utr3	ENSE00001921485	GNG5	84964203##84964212	84964210##84964218	ACTGGATC##TAAGGAG	8mer##6mer1A	hsa-miR-1243##hsa-miR-4428;hsa-miR-3173-3p
G4581.1	chr1	-	AAGTACTCTTGAATGTTTTATAGGA	85622646	85622670	31	85622662	0.750983	2	38	272	utr3	ENSE00001453080	SYDE2	85622655##85622655	85622661##85622662	ACATTCA##ACATTCAA	7mer##8mer	hsa-miR-181d;hsa-miR-181b-5p;hsa-miR-4262##hsa-miR-181a-5p;hsa-miR-181c-5p
G4582.1	chr1	-	AATGCAAATGCTGCTATAAGAA	85623660	85623681	33	85623675	0.824824	2	45	120	utr3	ENSE00001453080	SYDE2	85623666##85623666##85623666##85623668##85623669	85623672##85623673##85623673##85623675##85623675	TAGCAGC##TAGCAGCA##TAGCAGCA##GCAGCATT##CAGCATT	6mer1A##7mer1A##8mer##8mer##7mer	hsa-miR-646;hsa-miR-503##hsa-miR-16-5p;hsa-miR-195-5p;hsa-miR-497-5p;hsa-miR-15a-5p;hsa-miR-15b-5p;hsa-miR-424-5p##hsa-miR-4524b-5p;hsa-miR-4524a-5p##hsa-miR-103a-3p;hsa-miR-107##hsa-miR-4310
G4590.1	chr1	-	TATTACTATTACTGTATAACA	85717861	85717881	8	85717873	0.722918	1	8	64	utr3	ENSE00001388570	C1orf52	85717863##85717866	85717870##85717872	TTATACAG##TACAGTA	7mer1A##6mer1A	hsa-miR-1185-1-3p;hsa-miR-1185-2-3p;hsa-let-7f-2-3p##hsa-miR-101-3p;hsa-miR-144-3p
G4591.1	chr1	-	TTGTAATGTACTGTGAACTTGTAGGGTGCTTTTCAA	85717932	85717967	88	85717959	0.672067	4	144	732	utr3	ENSE00001388570	C1orf52	85717951##85717951##85717952##85717954	85717957##85717958##85717958##85717960	TTCACAG##TTCACAGT##TCACAGT##ACAGTAC	6mer1A##7mer1A##6mer1A##7mer	hsa-miR-513a-5p##hsa-miR-27a-3p;hsa-miR-27b-3p##hsa-miR-3681-3p;hsa-miR-128##hsa-miR-101-3p
G4593.1	chr1	-	TGACTTGTGATTGTGAAA	85718096	85718113	213	85718106	0.653311	4	71	1420	utr3	ENSE00001388570	C1orf52	85718097##85718101	85718103##85718107	TTCACAA##CAATCAC	6mer1A##7mer	hsa-miR-513b##hsa-miR-4705
G1350.1	chr1	+	TTTTAAGACTGAATGTTTTATTTA	86049235	86049258	33	86049242	0.834716	3	20	127	utr3	ENSE00001770285	CYR61	86049241	86049247	TCAGTCT	6mer1A	hsa-miR-622
G1351.1	chr1	+	CAGTGAATTAAGCTATTAA	86049493	86049511	10	86049500	0.747711	1	10	50	utr3	ENSE00001770285	CYR61	86049501##86049502	86049508##86049508	TAGCTTAA##TAGCTTA	8mer##6mer1A	hsa-miR-5579-3p##hsa-miR-590-5p;hsa-miR-21-5p
G4603.1	chr1	-	TACGTTATGGCAGCTCTGTATA	86118596	86118617	94	86118608	0.768957	3	99	525	utr3	ENSE00001453060	ZNHIT6	86118603##86118605##86118606	86118610##86118611##86118612	AGCTGCCA##CTGCCAT##TGCCATA	8mer##7mer##7mer	hsa-miR-22-3p##hsa-miR-4769-3p##hsa-miR-5590-5p
G4604.1	chr1	-	GTTTTATACTGTGTTTTGA	86118718	86118736	46	86118730	0.735376	2	46	460	utr3	ENSE00001453060	ZNHIT6	86118725	86118732	ACAGTATA	8mer	hsa-miR-144-3p
G1377.1	chr1	+	AGTGCCAGCTCCATGCCATTGCACCTTCTTTA	87810582	87810613	6	87810601	0.836459	2	7	51	utr3	ENSE00001452984	LMO4	87810602##87810603	87810609##87810609	AAGGTGCA##AAGGTGC	8mer##7mer	hsa-miR-18a-5p;hsa-miR-18b-5p##hsa-miR-4735-3p
G1378.1	chr1	+	AAGGACTCCATGAACCTGGGCTA	87810671	87810693	26	87810682	0.833636	1	26	78	utr3	ENSE00001452984	LMO4	87810680	87810686	GTTCATG	7mer	hsa-miR-1206
G1394.1	chr1	+	TTTATATTGGCAGTTATTGA	89300247	89300266	7	89300255	0.794373	1	7	63	utr3	ENSE00001735993	PKN2	89300253	89300259	TGCCAAT	7mer	hsa-miR-192-3p
G1395.1	chr1	+	GGGTCATTATACCTCAGGA	89300599	89300617	13	89300606	0.626674	1	13	52	utr3	ENSE00001735993	PKN2	89300607##89300608##89300609	89300614##89300615##89300615	GAGGTATA##TGAGGTAT##TGAGGTA	8mer##7mer1A##6mer1A	hsa-miR-202-3p##hsa-miR-202-3p##hsa-miR-4458;hsa-let-7a-5p;hsa-miR-98;hsa-let-7d-5p;hsa-let-7c;hsa-let-7b-5p;hsa-let-7e-5p;hsa-let-7f-5p;hsa-miR-4500;hsa-let-7g-5p;hsa-let-7i-5p
G1396.1	chr1	+	TGGGGGAACAATATGTGGTTTAA	89300889	89300911	8	89300896	0.901691	1	8	48	utr3	ENSE00001735993	PKN2	89300904	89300911	TAAACCAC	7mer1A	hsa-miR-497-3p
G1397.1	chr1	+	TGACTGCTCAAGCACTTTGTA	89301321	89301341	10	89301329	0.896287	1	10	60	utr3	ENSE00001735993	PKN2	89301329##89301330	89301335##89301336	TGCTTGA##GTGCTTG	7mer##7mer	hsa-miR-1273e##hsa-miR-636
G4635.1	chr1	-	GGAAGGCATCAGTGTTGATTA	89447208	89447228	19	89447228	0.996657	1	19	95	utr3	ENSE00001262871	CCBL2	89447213	89447219	AACACTG	7mer	hsa-miR-200a-3p;hsa-miR-141-3p
G1407.1	chr1	+	ACGCTTCTACCAAATACAGTATA	90180571	90180593	72	90180580	0.805834	1	72	346	utr3	ENSE00001452754	LRRC8C	90180580	90180587	TATTTGGT	7mer1A	hsa-miR-5002-5p
G1413.1	chr1	+	AAATTGCTTGCCTGCTAAAGTA	90401510	90401531	26	90401518	0.714097	3	26	154	utr3	ENSE00001601130	LRRC8D	90401518##90401520##90401522	90401524##90401527##90401528	CAGGCAA##TAGCAGGC##TTAGCAG	7mer##7mer1A##6mer1A	hsa-miR-4742-5p##hsa-miR-4690-5p##hsa-miR-4524b-5p;hsa-miR-4524a-5p
G1415.1	chr1	+	TTTAACATTTGTTTAATAAAATGAAGGCAAAA	90493406	90493437	14	90493435	0.999375	2	15	139	utr3	ENSE00001452743	ZNF326	90493426##90493429##90493431	90493433##90493435##90493437	CCTTCATT##TGCCTTC##TTTGCCT	8mer##6mer1A##6mer1A	hsa-miR-205-5p##hsa-miR-5581-5p;hsa-miR-4297##hsa-miR-3152-5p;hsa-miR-4774-3p
G1416.1	chr1	+	TCTTAAATGCTGCTCTTGGGA	90493578	90493598	7	90493585	0.80301	1	7	49	utr3	ENSE00001452743	ZNF326	90493584##90493584##90493586	90493590##90493591##90493592	CAGCATT##GCAGCATT##AGCAGCA	7mer##8mer##7mer	hsa-miR-4310##hsa-miR-103a-3p;hsa-miR-107##hsa-miR-16-5p;hsa-miR-195-5p;hsa-miR-497-5p;hsa-miR-15a-5p;hsa-miR-15b-5p;hsa-miR-424-5p
G4653.1	chr1	-	CTCCATAATATGAAAAAA	91177296	91177313	35	91177308	0.730718	1	35	105	utr3	ENSE00001452735	BARHL2	91177300##91177301##91177303	91177306##91177307##91177309	TTCATAT##TCATATT##ATATTAT	6mer1A##6mer1A##7mer	hsa-miR-5007-3p##hsa-miR-1279##hsa-miR-656
G4654.1	chr1	-	TTCTGGAAATTATTTGTGGTAAGGAA	91381690	91381715	23	91381707	0.795953	1	23	207	utr3	ENSE00001295794	ZNF644	91381701	91381707	AAATAAT	7mer	hsa-miR-5692a
G4657.1	chr1	-	CCCACAAGACTTGCATAGAAAA	91381972	91381993	25	91381983	0.600459	1	25	50	utr3	ENSE00001295794	ZNF644	91381973	91381979	TTTCTAT	6mer1A	hsa-miR-4482-3p
G1430.1	chr1	+	AAATTACATGGTGCTGACCA	91990665	91990684	28	91990673	0.729716	1	28	112	utr3	ENSE00001296115	CDC7	91990672##91990673##91990674##91990675	91990679##91990680##91990681##91990682	GCACCATG##AGCACCAT##CAGCACCA##TCAGCACC	8mer##8mer##8mer##7mer1A	hsa-miR-767-5p##hsa-miR-29c-3p;hsa-miR-29a-3p;hsa-miR-29b-3p##hsa-miR-3065-3p##hsa-miR-3065-3p
G1431.1	chr1	+	TAGGTAGCTGCTGAAAGGAAAAGTGAATACA	91990854	91990884	9	91990858	0.841775	1	9	45	utr3	ENSE00001296115	CDC7	91990858##91990860##91990862##91990862	91990864##91990866##91990868##91990869	CAGCTAC##AGCAGCT##TCAGCAG##TTCAGCAG	7mer##7mer##6mer1A##7mer1A	hsa-miR-5690##hsa-miR-646##hsa-miR-3619-5p;hsa-miR-761;hsa-miR-214-3p;hsa-miR-922##hsa-miR-4291
G4683.1	chr1	-	CAGCATATTCTATGTATAAA	92147346	92147365	74	92147360	0.707423	1	74	444	utr3	ENSE00001124350	TGFBR3	92147350##92147359	92147357##92147365	TACATAGA##TATGCTG	7mer1A##6mer1A	hsa-miR-376c##hsa-miR-4728-3p
G4684.1	chr1	-	ATTGCGCTTTGCCTAACCT	92147385	92147403	31	92147400	0.617409	2	31	170	utr3	ENSE00001124350	TGFBR3	92147394	92147400	AAAGCGC	7mer	hsa-miR-518a-3p;hsa-miR-518b;hsa-miR-518c-3p;hsa-miR-518d-3p;hsa-miR-518f-3p
G4693.1	chr1	-	AAGTTCCATTTCCTAAATAAAAACTAATAAA	92712056	92712086	7	92712068	0.94246	1	7	56	utr3	ENSE00001708229	GLMN	92712070	92712076	TTTAGGA	6mer1A	hsa-miR-651
G1459.1	chr1	+	TTATTGGGTGCTGTTGCTTGCTATGTATGAAGAGA	93603320	93603354	5	93603343	0.830667	1	5	65	utr3	ENSE00001631786	MTF2	93603344	93603351	TTCATACA	7mer1A	hsa-miR-539-3p;hsa-miR-485-3p
G1460.1	chr1	+	CTCATTTTTAACAGTAAGTCTATAGGA	93603552	93603578	5	93603562	0.783696	1	5	45	utr3	ENSE00001631786	MTF2	93603562##93603563	93603568##93603569	TACTGTT##TTACTGT	6mer1A##6mer1A	hsa-miR-452-5p;hsa-miR-4676-3p##hsa-miR-4693-5p
G1462.1	chr1	+	TTTTATTGCACAGGGTTAACA	93603652	93603672	11	93603653	0.675031	1	11	77	utr3	ENSE00001631786	MTF2	93603658	93603664	TGTGCAA	6mer1A	hsa-miR-19b-3p;hsa-miR-19a-3p
G1463.1	chr1	+	TAATTATGGGGGAATTTGCCACCAA	93603934	93603958	5	93603942	0.824624	1	5	30	utr3	ENSE00001631786	MTF2	93603942	93603948	TTCCCCC	7mer	hsa-miR-3679-3p
G1464.1	chr1	+	TGATTTTTGAATGTTTGTTTATA	93604307	93604329	13	93604314	0.762215	1	13	169	utr3	ENSE00001631786	MTF2	93604314##93604315	93604321##93604321	ACATTCAA##ACATTCA	8mer##7mer	hsa-miR-181a-5p;hsa-miR-181c-5p##hsa-miR-181d;hsa-miR-181b-5p;hsa-miR-4262
G4711.1	chr1	-	GTATGTCTCCTCAAATGAA	93617583	93617601	21	93617596	0.669547	1	21	105	utr3	ENSE00001945361	TMED5	93617587##93617588##93617588##93617589##93617589	93617593##93617594##93617595##93617596##93617596	TTTGAGG##TTGAGGA##TTGAGGAG##TGAGGAGA##TGAGGAGA	6mer1A##6mer1A##7mer1A##7mer1A##8mer	hsa-miR-1304-5p##hsa-miR-1224-5p;hsa-miR-3915##hsa-miR-4689##hsa-miR-4784;hsa-miR-3150b-3p##hsa-miR-4689
G4712.1	chr1	-	TAAGAATTCTACCTCTCCTGTATGGCTGTTA	93618228	93618258	41	93618252	0.799197	1	41	314	utr3	ENSE00001945361	TMED5	93618244##93618245##93618246	93618250##93618251##93618253	GAGGTAG##AGGTAGA##GGTAGAAT	7mer##7mer##8mer	hsa-miR-4458;hsa-let-7a-5p;hsa-miR-98;hsa-let-7d-5p;hsa-let-7c;hsa-let-7b-5p;hsa-let-7e-5p;hsa-let-7f-5p;hsa-miR-4500;hsa-let-7g-5p;hsa-let-7i-5p##hsa-miR-3927##hsa-miR-4650-3p
G4714.1	chr1	-	GCAAGTAATCCTGCTGATCCA	93620048	93620068	199	93620060	0.746702	1	199	796	utr3	ENSE00001945361	TMED5	93620052##93620052##93620052	93620058##93620059##93620059	TCAGCAG##TCAGCAGG##TCAGCAGG	6mer1A##7mer1A##8mer	hsa-miR-922##hsa-miR-3619-5p;hsa-miR-761;hsa-miR-214-3p##hsa-miR-4291
G4715.1	chr1	-	GGTATAATTTTAATGTGAAAATTA	93620085	93620108	49	93620097	0.710344	2	50	440	utr3	ENSE00001945361	TMED5	93620090	93620097	TTCACATT	7mer1A	hsa-miR-130a-5p;hsa-miR-23c;hsa-miR-23b-3p;hsa-miR-23a-3p
G1470.1	chr1	+	ATGTTTTTCCCTGCACAACAAAA	93826230	93826252	7	93826252	0.900001	1	7	42	utr3	ENSE00001452227	DR1	93826236##93826239##93826241	93826242##93826245##93826247	AGGGAAA##TGCAGGG##TGTGCAG	7mer##6mer1A##6mer1A	hsa-miR-5584-5p##hsa-miR-1909-3p##hsa-miR-3944-5p;hsa-miR-143-5p
G1472.1	chr1	+	GAGTCCAACATTACCTTTTGA	93827211	93827231	20	93827219	0.819099	1	20	120	utr3	ENSE00001452227	DR1	93827221##93827223	93827228##93827229	AAGGTAAT##AAAGGTA	8mer##7mer	hsa-miR-570-5p;hsa-miR-548ag;hsa-miR-548ai##hsa-miR-548m
G1473.1	chr1	+	AATTGAGTGATAGCTTTAAAA	93827252	93827272	15	93827262	0.787769	1	15	90	utr3	ENSE00001452227	DR1	93827263##93827264##93827264	93827270##93827270##93827271	TAAAGCTA##TAAAGCT##TTAAAGCT	8mer##6mer1A##7mer1A	hsa-miR-9-3p##hsa-miR-4429;hsa-miR-320d;hsa-miR-320c;hsa-miR-320a;hsa-miR-320b##hsa-miR-9-3p
G1474.1	chr1	+	GAAGTTATGTTACAACTGA	93827293	93827311	37	93827295	0.721264	1	37	185	utr3	ENSE00001452227	DR1	93827301	93827307	TGTAACA	6mer1A	hsa-miR-194-5p
G1483.1	chr1	+	ACGTGATGCTTTTGTTTGA	94019171	94019189	28	94019176	0.803931	1	18	154	utr3	ENSE00001452164	FNBP1L	94019176	94019183	AAAGCATC	8mer	hsa-miR-4422
G1485.1	chr1	+	TGGTTCTTTACTGTTTTGA	94019430	94019448	5	94019436	0.711682	1	5	50	utr3	ENSE00001452164	FNBP1L	94019437	94019443	CAGTAAA	7mer	hsa-miR-545-5p
G1486.1	chr1	+	ATGACAATTGTGTGAAAGTTA	94019577	94019597	37	94019582	0.757837	1	37	222	utr3	ENSE00001452164	FNBP1L	94019585##94019586	94019592##94019593	TCACACAA##TTCACACA	8mer##7mer1A	hsa-miR-377-3p##hsa-miR-377-3p
G126.1	chr1	+	GAGAGCAGATACCAGGGGTACTAAGAGGTGCTT	9428039	9428071	14	9428044	0.999881	2	15	69	utr3	ENSE00001341608	SPSB1	9428048##9428053	9428054##9428059	CTGGTAT##TACCCCT	7mer##6mer1A	hsa-miR-4774-5p##hsa-miR-5195-5p
G4743.1	chr1	-	TTACAATCTGCACTTTAACTGA	94995107	94995128	215	94995120	0.753498	2	151	903	utr3	ENSE00001906129	F3	94995112##94995112##94995114	94995118##94995119##94995120	TAAAGTG##TAAAGTGC##AAGTGCA	6mer1A##7mer1A##7mer	hsa-miR-3609;hsa-miR-4796-3p;hsa-miR-548ah-5p##hsa-miR-519d;hsa-miR-17-5p;hsa-miR-20a-5p;hsa-miR-106a-5p;hsa-miR-106b-5p;hsa-miR-526b-3p;hsa-miR-20b-5p;hsa-miR-93-5p##hsa-miR-519c-3p;hsa-miR-519a-3p;hsa-miR-519b-3p
G4745.1	chr1	-	CAGCATTAGTCACTTTGAAATGTA	94995822	94995845	44	94995824	0.821785	2	42	267	utr3	ENSE00001906129	F3	94995826	94995832	TTTCAAA	6mer1A	hsa-miR-607
G4751.1	chr1	-	AGTAAAAAGGAATACTGTGAAAGGGGAGTACTCTTGTA	95363028	95363065	426	95363065	0.999976	3	474	1338	utr3	ENSE00001887536	CNN3	95363045##95363045##95363046##95363048##95363049	95363051##95363052##95363052##95363054##95363055	TTCACAG##TTCACAGT##TCACAGT##ACAGTAT##CAGTATT	6mer1A##7mer1A##6mer1A##7mer##7mer	hsa-miR-513a-5p##hsa-miR-27a-3p;hsa-miR-27b-3p##hsa-miR-3681-3p;hsa-miR-128##hsa-miR-144-3p##hsa-miR-16-1-3p
G132.1	chr1	+	ACAGGCCGGAAAATTGTGCTCTAGAA	9642559	9642584	39	9642559	0.771264	3	51	144	utr3	ENSE00001307331	SLC25A33	9642576	9642582	TAGAGCA	6mer1A	hsa-miR-2278
G1540.1	chr1	+	TCGAGGAGCTCACAGTCTAG	99358453	99358472	38	99358460	0.727646	2	8	142	utr3	ENSE00001875959	LPPR5	99358462##99358466	99358468##99358472	CTGTGAG##TAGACTG	7mer##6mer1A	hsa-miR-4677-3p##hsa-miR-4463;hsa-miR-4499
G3646.1	chr1	-	TTCTTCTGTACTGTAAACTA	9989321	9989340	5	9989333	0.703019	1	5	40	utr3	ENSE00001473162	LZIC	9989325##9989326##9989326	9989331##9989332##9989333	TTACAGT##TACAGTA##TACAGTAC	6mer1A##6mer1A##7mer1A	hsa-miR-582-5p##hsa-miR-144-3p##hsa-miR-101-3p
G3647.1	chr1	-	TTTGCACTTTATACAAATTAAA	9989355	9989376	107	9989376	0.874188	1	107	856	utr3	ENSE00001473162	LZIC	9989366##9989369##9989370	9989373##9989375##9989376	TAAAGTGC##AGTGCAA##GTGCAAA	7mer1A##7mer##7mer	hsa-miR-519d;hsa-miR-17-5p;hsa-miR-20a-5p;hsa-miR-106a-5p;hsa-miR-106b-5p;hsa-miR-526b-3p;hsa-miR-20b-5p;hsa-miR-93-5p##hsa-miR-3666;hsa-miR-130a-3p;hsa-miR-454-3p;hsa-miR-130b-3p;hsa-miR-301a-3p;hsa-miR-4295;hsa-miR-301b##hsa-miR-19b-3p;hsa-miR-19a-3p
G9283.1	chr10	-	TGGGCCTGATGACCTGCTCTAGACTGTTATAGAGGGA	101370326	101370362	15	101370353	0.88578	2	15	105	utr3	ENSE00002439198	SLC25A28	101370354	101370360	TCAGGCC	6mer1A	hsa-miR-4650-5p;hsa-miR-1972
G7825.1	chr10	+	GGAGATTGGTGCTAATACGGGGGA	101464652	101464675	27	101464652	0.8716	1	17	68	utr3	ENSE00001452848	ENTPD7	101464659##101464660	101464666##101464667	TAGCACCA##TTAGCACC	7mer1A##7mer1A	hsa-miR-29c-3p;hsa-miR-29a-3p;hsa-miR-29b-3p##hsa-miR-5682
G7826.1	chr10	+	TGAAATTTGTAGCATCTGA	101464806	101464824	6	101464810	0.712369	1	6	36	utr3	ENSE00001452848	ENTPD7	101464812##101464813##101464814	101464818##101464820##101464820	CTACAAA##TGCTACAA##TGCTACA	7mer##7mer1A##6mer1A	hsa-miR-1283##hsa-miR-187-5p##hsa-miR-222-3p;hsa-miR-548v;hsa-miR-221-3p
G7831.1	chr10	+	GGAAACCCTCTCAGGAACCAA	101473357	101473377	18	101473357	0.871597	1	18	18	utr3	ENSE00001195070	COX15	101473366##101473367##101473367##101473368	101473373##101473373##101473374##101473374	TCCTGAGA##TCCTGAG##TTCCTGAG##TTCCTGA	7mer1A##6mer1A##7mer1A##6mer1A	hsa-miR-4324##hsa-miR-544b##hsa-miR-1200##hsa-miR-378a-5p
G9286.1	chr10	-	AGAGTGTTTCTATGTAGAGA	101635382	101635401	22	101635395	0.637696	1	22	132	utr3	ENSE00002512547	DNMBP	101635386	101635393	TACATAGA	7mer1A	hsa-miR-376c
G9287.1	chr10	-	ACACCTGTGACTTACTTGAATTGGGATAAGCCA	101635770	101635802	263	101635791	0.714079	4	280	1933	utr3	ENSE00002512547	DNMBP	101635783##101635784##101635784	101635790##101635790##101635791	TTCAAGTA##TCAAGTA##TCAAGTAA	7mer1A##6mer1A##8mer	hsa-miR-4465;hsa-miR-26b-5p;hsa-miR-1297;hsa-miR-26a-5p##hsa-miR-5697##hsa-miR-26b-5p;hsa-miR-1297;hsa-miR-26a-5p
G9291.1	chr10	-	CAGGGTTTTAACCACAAATA	101910996	101911015	7	101911004	0.719085	1	7	28	utr3	ENSE00001881075	ERLIN1	101911000	101911006	TGTGGTT	6mer1A	hsa-miR-1273g-5p
G9292.1	chr10	-	AACCTTTTACTTGATACGA	101911332	101911350	34	101911345	0.645219	2	38	200	utr3	ENSE00001881075	ERLIN1	101911337##101911337##101911337	101911343##101911343##101911344	TCAAGTA##TCAAGTA##TCAAGTAA	6mer1A##7mer##8mer	hsa-miR-5697##hsa-miR-4465##hsa-miR-26b-5p;hsa-miR-1297;hsa-miR-26a-5p
G9297.1	chr10	-	TGGGAAATGTGATGAAAACA	102034539	102034558	5	102034553	0.737974	1	5	15	utr3	ENSE00001161628	BLOC1S2	102034547	102034553	TCACATT	7mer	hsa-miR-130a-5p;hsa-miR-23c;hsa-miR-23b-3p;hsa-miR-23a-3p
G7839.1	chr10	+	TAATGTCTGTTTATTAACTACTGAATAA	102120741	102120768	9	102120756	0.801615	1	9	99	utr3	ENSE00001452458	SCD	102120757##102120758##102120759##102120759	102120763##102120765##102120765##102120766	AGTAGTT##TCAGTAGT##TCAGTAG##TTCAGTAG	7mer##7mer1A##6mer1A##7mer1A	hsa-miR-1244##hsa-miR-199b-3p;hsa-miR-199a-3p;hsa-miR-3129-5p##hsa-miR-936##hsa-miR-222-5p
G7840.1	chr10	+	AGCATGTATGAATGTAAGGA	102121246	102121265	8	102121251	0.695714	1	8	32	utr3	ENSE00001452458	SCD	102121254##102121255	102121261##102121262	ACATTCAT##TACATTCA	8mer##7mer1A	hsa-miR-181d;hsa-miR-181b-5p##hsa-miR-181d;hsa-miR-181a-5p;hsa-miR-181b-5p;hsa-miR-4262;hsa-miR-181c-5p
G7841.1	chr10	+	ATGCTTCCTTTCTCTCCTGGCTCGGGGTAAA	102121353	102121383	13	102121371	0.880934	1	13	130	utr3	ENSE00001452458	SCD	102121372	102121378	CCGAGCC	7mer	hsa-miR-615-3p
G7842.1	chr10	+	TGGTTCTTCCCCTCATAGTA	102121672	102121691	5	102121679	0.707189	1	5	35	utr3	ENSE00001452458	SCD	102121677##102121678##102121681	102121684##102121684##102121687	GGGGAAGA##GGGGAAG##TGAGGGG	8mer##7mer##6mer1A	hsa-miR-4271##hsa-miR-4725-3p##hsa-miR-5194;hsa-miR-423-5p;hsa-miR-1914-3p;hsa-miR-3184-5p
G7843.1	chr10	+	AATAATTTGAATGTATTTGA	102123847	102123866	6	102123853	0.737966	1	6	48	utr3	ENSE00001452458	SCD	102123852##102123854##102123855	102123858##102123861##102123862	TTCAAAT##ACATTCAA##TACATTCA	7mer##8mer##7mer1A	hsa-miR-607##hsa-miR-181a-5p;hsa-miR-181c-5p##hsa-miR-181d;hsa-miR-181a-5p;hsa-miR-181b-5p;hsa-miR-4262;hsa-miR-181c-5p
G7844.1	chr10	+	TTCCCTTTTTATGTGGGATATAGTAGTTA	102124448	102124476	50	102124457	0.65757	3	55	412	utr3	ENSE00001452458	SCD	102124459##102124462	102124466##102124468	TCCCACAT##TATCCCA	8mer##6mer1A	hsa-miR-188-3p##hsa-miR-4733-5p
G9312.1	chr10	-	GAATGGCACTTTGAATAATGTAAACCAGTGA	103545424	103545454	63	103545435	0.81534	2	63	435	utr3	ENSE00001295164	MGEA5	103545428	103545435	TGGTTTAC	7mer1A	hsa-miR-299-5p
G9313.1	chr10	-	AGGGACAAATGTGCATTTG	103545586	103545604	12	103545604	0.965645	1	12	48	utr3	ENSE00001295164	MGEA5	103545596	103545602	TTTGTCC	6mer1A	hsa-miR-2355-3p
G9317.1	chr10	-	TCCACCCGCTTCAGGGAGGAA	103867719	103867739	21	103867719	0.985835	1	1	62	utr3	ENSE00001886603	LDB1	103867733	103867739	GGGTGGA	7mer	hsa-miR-363-5p
G7883.1	chr10	+	GGAGAGAGCTGCTAGTGAGATGACTGTTTTATA	103909863	103909895	56	103909882	0.917796	1	42	354	utr3	ENSE00001813264	PPRC1	103909885	103909891	AACAGTC	7mer	hsa-miR-212-3p;hsa-miR-132-3p
G7896.1	chr10	+	AGTGAGCACTTTGTATGA	104417957	104417974	11	104417957	0.996513	1	11	55	utr3	ENSE00001451209	TRIM8	104417958	104417965	TGCTCACT	8mer	hsa-miR-1178
G9324.1	chr10	-	CTAATTTGCTGCTTTCTGA	104436575	104436593	11	104436588	0.727462	1	11	88	utr3	ENSE00001026242	ARL3	104436581##104436581##104436583	104436587##104436588##104436589	AGCAGCA##AGCAGCAA##CAGCAAA	7mer##8mer##7mer	hsa-miR-16-5p;hsa-miR-195-5p;hsa-miR-497-5p;hsa-miR-15a-5p;hsa-miR-15b-5p##hsa-miR-424-5p##hsa-miR-545-3p
G7899.1	chr10	+	CAAGCCCTGTTTTCCTGTGAAGATA	104574804	104574828	15	104574815	0.646281	1	15	105	utr3	ENSE00001908338	C10orf26	104574818##104574819	104574825##104574825	TTCACAGG##TTCACAG	7mer1A##6mer1A	hsa-miR-513a-5p##hsa-miR-27a-3p;hsa-miR-27b-3p
G7900.1	chr10	+	GGCAGCCATTCTCTCCACGTGAA	104574837	104574859	9	104574843	0.677786	1	9	36	utr3	ENSE00001908338	C10orf26	104574845##104574846##104574847##104574848	104574851##104574853##104574854##104574854	AGAGAAT##GGAGAGAA##TGGAGAGA##TGGAGAG	7mer##8mer##7mer1A##6mer1A	hsa-miR-3123##hsa-miR-4306;hsa-miR-185-5p##hsa-miR-4306;hsa-miR-4644;hsa-miR-185-5p##hsa-miR-5192
G9334.1	chr10	-	CTACCACTTTGCTGTTCAAGA	105063556	105063576	40	105063569	0.700904	1	40	240	utr3	ENSE00001281792	PCGF6	105063562##105063563	105063568##105063569	ACAGCAA##CAGCAAA	7mer##7mer	hsa-miR-3120-3p##hsa-miR-545-3p
G7915.1	chr10	+	TGTATGTTTCTGCTGTAAAAA	105148375	105148395	9	105148384	0.679652	1	9	72	utr3	ENSE00001917830	TAF5	105148384##105148386	105148390##105148392	CAGCAGA##TACAGCA	7mer##6mer1A	hsa-miR-922##hsa-miR-3120-3p
G7916.1	chr10	+	AGTTGCTTACCTCCAGTA	105148673	105148690	10	105148680	0.666845	1	10	50	utr3	ENSE00001917830	TAF5	105148682	105148688	TGGAGGT	6mer1A	hsa-miR-3689d
G9341.1	chr10	-	CAATGGTGGTGCTAAACTA	105354055	105354073	7	105354073	0.944678	1	7	28	utr3	ENSE00001939716	SH3PXD2A	105354060	105354067	TAGCACCA	7mer1A	hsa-miR-29c-3p;hsa-miR-29a-3p;hsa-miR-29b-3p
G9342.1	chr10	-	TACCAGTGGCGCTCAGAGA	105357443	105357461	12	105357455	0.853047	1	12	24	utr3	ENSE00001939716	SH3PXD2A	105357447	105357454	TGAGCGCC	7mer1A	hsa-miR-339-3p
G9345.1	chr10	-	AATTAATGCACTTTAAATAAGGTAGAA	105359407	105359433	185	105359427	0.81551	3	198	1120	utr3	ENSE00001939716	SH3PXD2A	105359419##105359419##105359421	105359425##105359426##105359428	TAAAGTG##TAAAGTGC##AAGTGCAT	6mer1A##7mer1A##8mer	hsa-miR-3609;hsa-miR-4796-3p;hsa-miR-548ah-5p##hsa-miR-519d;hsa-miR-17-5p;hsa-miR-20a-5p;hsa-miR-106a-5p;hsa-miR-106b-5p;hsa-miR-526b-3p;hsa-miR-20b-5p;hsa-miR-93-5p##hsa-miR-519c-3p;hsa-miR-519a-3p;hsa-miR-519b-3p
G9353.1	chr10	-	GTTGCGGGGCACTCCAGGGAATGA	106072322	106072345	15	106072333	0.992893	1	15	45	utr3	ENSE00001690662	ITPRIP	106072325##106072326##106072326##106072327##106072328	106072331##106072332##106072333##106072334##106072334	TTCCCTG##TCCCTGG##TCCCTGGA##CCCTGGAG##CCTGGAG	6mer1A##6mer1A##7mer1A##8mer##7mer	hsa-miR-670##hsa-miR-4292##hsa-miR-4308##hsa-miR-4308##hsa-miR-4254
G9354.1	chr10	-	GCCCCAGGTTGTCCTCAGGGTCCCAATCCTA	106072955	106072985	26	106072960	0.892494	2	27	155	utr3	ENSE00001690662	ITPRIP	106072960	106072966	TTGGGAC	6mer1A	hsa-miR-1302;hsa-miR-4298
G9355.1	chr10	-	AGACTCCTTCGATGAGGTGCTCAAA	106073071	106073095	11	106073082	0.839958	1	11	55	utr3	ENSE00001690662	ITPRIP	106073073	106073080	TGAGCACC	7mer1A	hsa-miR-3663-3p
G6418.1	chr10	+	TTGCTGTTTATTTCCTGGTTTGGCACAGTA	1063201	1063230	6	1063219	0.819041	1	6	78	utr3	ENSE00001430355	GTPBP4	1063222	1063228	TGTGCCA	6mer1A	hsa-miR-1227
G9397.1	chr10	-	AAAATCTCCAGGGTGTGTTA	112052788	112052807	12	112052800	0.843013	1	12	60	utr3	ENSE00001450419	SMNDC1	112052795##112052796	112052802##112052802	CCCTGGAG##CCTGGAG	8mer##7mer	hsa-miR-4308##hsa-miR-4254
G7987.1	chr10	+	AGCCCTGTGGCAACGGCCACATCCTGCTAAAA	112270155	112270186	8	112270171	0.957932	1	8	32	utr3	ENSE00001450392	DUSP5	112270178##112270178##112270179##112270179	112270184##112270185##112270185##112270186	TAGCAGG##TTAGCAGG##TTAGCAG##TTTAGCAG	6mer1A##8mer##6mer1A##7mer1A	hsa-miR-4690-5p##hsa-miR-374b-3p##hsa-miR-4524b-5p;hsa-miR-4524a-5p##hsa-miR-374b-3p
G7988.1	chr10	+	TTTCATACCTGTGCAATACTGAAGA	112270253	112270277	409	112270261	0.730752	5	430	1648	utr3	ENSE00001450392	DUSP5	112270263##112270264	112270270##112270271	ATTGCACA##TATTGCAC	8mer##7mer1A	hsa-miR-32-5p##hsa-miR-32-5p;hsa-miR-25-3p;hsa-miR-92a-3p;hsa-miR-92b-3p;hsa-miR-363-3p;hsa-miR-367-3p
G7989.1	chr10	+	TTGAACTTTGGCAGTTTCAA	112270601	112270620	5	112270610	0.748871	1	5	35	utr3	ENSE00001450392	DUSP5	112270613	112270620	TGAAACTG	7mer1A	hsa-miR-4738-3p
G7996.1	chr10	+	ATTCTCATACCCAGGAACTGTA	112364107	112364128	21	112364117	0.921565	1	21	105	utr3	ENSE00001432730	SMC3	112364117	112364124	TTCCTGGG	7mer1A	hsa-miR-1343
G8009.1	chr10	+	TATGTATTGTTTACAGTCA	112772044	112772062	11	112772050	0.667303	1	11	87	utr3	ENSE00001932452	SHOC2	112772052	112772059	TGTAAACA	7mer1A	hsa-miR-30a-5p;hsa-miR-30b-5p;hsa-miR-30e-5p;hsa-miR-30d-5p;hsa-miR-30c-5p
G8010.1	chr10	+	TTTGAATCCTCTGCTAAAGAA	112772128	112772148	13	112772134	0.752524	1	13	78	utr3	ENSE00001932452	SHOC2	112772136##112772139	112772142##112772145	GCAGAGG##TTAGCAG	7mer##6mer1A	hsa-miR-2467-3p##hsa-miR-4524b-5p;hsa-miR-4524a-5p
G8012.1	chr10	+	TCACACTGTGCTGTATTGCTGCTGAACTAAATGCACTTTTCCCCACA	112772688	112772734	438	112772718	0.807869	9	584	2876	utr3	ENSE00001932452	SHOC2	112772719##112772721	112772726##112772727	AAGTGCAT##AAAGTGC	8mer##7mer	hsa-miR-519c-3p;hsa-miR-519a-3p;hsa-miR-519b-3p##hsa-miR-519d;hsa-miR-17-5p;hsa-miR-20a-5p;hsa-miR-106a-5p;hsa-miR-106b-5p;hsa-miR-526b-3p;hsa-miR-20b-5p;hsa-miR-93-5p
G8013.1	chr10	+	TGGGGCACTGGCTTCAAACA	112772737	112772756	10	112772743	0.858293	1	10	30	utr3	ENSE00001932452	SHOC2	112772744##112772745##112772746##112772748	112772750##112772752##112772753##112772754	AGCCAGT##GAAGCCAG##TGAAGCCA##TTGAAGC	7mer##8mer##7mer1A##6mer1A	hsa-miR-575##hsa-miR-4786-3p##hsa-miR-4786-3p##hsa-miR-127-5p
G8014.1	chr10	+	TCTAGATGTCATCCTAAAAAACA	112772988	112773010	5	112772994	0.729274	1	5	25	utr3	ENSE00001932452	SHOC2	112772993##112772998	112772999##112773004	TGACATC##TAGGATG	7mer##6mer1A	hsa-miR-489##hsa-miR-1265;hsa-miR-2392
G8015.1	chr10	+	GAATGCTTAAATGTGCTGTAAAA	112773277	112773299	48	112773288	0.762253	2	49	287	utr3	ENSE00001932452	SHOC2	112773291	112773297	TACAGCA	6mer1A	hsa-miR-3120-3p
G9412.1	chr10	-	AGCAGTTTATCACCTTCTTA	113915770	113915789	21	113915779	0.747938	1	21	147	utr3	ENSE00001450012	GPAM	113915781	113915787	TAAACTG	6mer1A	hsa-miR-548g-3p
G8035.1	chr10	+	TTAGATTACTCTTAAACGAA	114927031	114927050	9	114927037	0.694579	1	9	54	utr3	ENSE00002495605	ZNF100	114927041	114927047	TTTAAGA	6mer1A	hsa-miR-3658
G8424.1	chr10	-	CACTTAATGGTGCTTAAAA	11503720	11503738	23	11503720	0.691406	2	42	96	utr3	ENSE00001202147	USP6NL	11503721##11503725##11503726	11503728##11503732##11503732	TTTAAGCA##AGCACCAT##GCACCAT	7mer1A##8mer##7mer	hsa-miR-4503##hsa-miR-29c-3p;hsa-miR-29a-3p;hsa-miR-29b-3p##hsa-miR-767-5p
G8426.1	chr10	-	CACGTAGATGCTGCTTAAGA	11504265	11504284	82	11504277	0.768334	1	82	328	utr3	ENSE00001202147	USP6NL	11504270##11504271	11504276##11504277	AGCAGCA##GCAGCAT	7mer##7mer	hsa-miR-16-5p;hsa-miR-195-5p;hsa-miR-497-5p;hsa-miR-15a-5p;hsa-miR-15b-5p;hsa-miR-424-5p##hsa-miR-103a-3p;hsa-miR-107
G8040.1	chr10	+	CACATTTTTTTATGCTCTTGAAATA	115489353	115489377	83	115489366	0.767577	3	85	904	utr3	ENSE00002454091	CASP7	115489366##115489367##115489370	115489373##115489374##115489376	CAAGAGCA##TCAAGAGC##TTTCAAG	8mer##7mer1A##6mer1A	hsa-miR-335-5p##hsa-miR-335-5p##hsa-miR-498
G8041.1	chr10	+	GGATGTAAGCCTGGCCCATAATGTGAACATAA	115490279	115490310	206	115490295	0.831085	3	225	858	utr3	ENSE00002454091	CASP7	115490299	115490306	TTCACATT	7mer1A	hsa-miR-130a-5p;hsa-miR-23c;hsa-miR-23b-3p;hsa-miR-23a-3p
G8047.1	chr10	+	TATGCTCCTTACTTACTTCTTTTATTATAAACAA	115668443	115668476	10	115668463	0.758632	1	10	150	utr3	ENSE00001513885	NHLRC2	115668466##115668466	115668472##115668473	TATAATA##TTATAATA	6mer1A##7mer1A	hsa-miR-369-3p;hsa-miR-5692b;hsa-miR-5692c##hsa-miR-374a-5p;hsa-miR-374b-5p
G8050.1	chr10	+	GGACTCCGGGCACGGCTTCCCAGGGGAACGA	115805343	115805373	16	115805373	0.751627	1	16	32	utr3	ENSE00001449426	ADRB1	115805359##115805363	115805366##115805370	CTGGGAAG##TCCCCTGG	8mer##7mer1A	hsa-miR-4646-5p;hsa-miR-204-3p##hsa-miR-331-3p
G8055.1	chr10	+	ATCCCTTTCCCGGGAACAGGAA	115805750	115805771	6	115805769	0.888437	1	6	18	utr3	ENSE00001449426	ADRB1	115805757##115805758##115805759##115805762	115805764##115805765##115805765##115805768	CCCGGGAA##TCCCGGGA##TCCCGGG##TGTTCCC	8mer##7mer1A##6mer1A##6mer1A	hsa-miR-1247-3p##hsa-miR-1247-3p##hsa-miR-4532##hsa-miR-642b-5p
G8056.1	chr10	+	AATGATTTCTGCTGTTATGAAA	115805861	115805882	88	115805868	0.661809	5	89	686	utr3	ENSE00001449426	ADRB1	115805869	115805875	CAGCAGA	7mer	hsa-miR-922
G8057.1	chr10	+	GAGGGATTTCTACCTCACACTGTGCATTTGCACAGCA	115806020	115806056	284	115806050	0.665732	7	293	1645	utr3	ENSE00001449426	ADRB1	115806028##115806029##115806030##115806031##115806032##115806033	115806034##115806035##115806037##115806037##115806039##115806039	GGTAGAA##AGGTAGA##TGAGGTAG##TGAGGTA##TGTGAGGT##TGTGAGG	7mer##7mer##7mer1A##6mer1A##7mer1A##6mer1A	hsa-miR-4650-3p##hsa-miR-3927##hsa-miR-4458;hsa-let-7a-5p;hsa-miR-98;hsa-let-7d-5p;hsa-let-7c;hsa-let-7b-5p;hsa-let-7e-5p;hsa-let-7f-5p;hsa-miR-4500;hsa-let-7g-5p;hsa-let-7i-5p##hsa-miR-202-3p##hsa-miR-1294##hsa-miR-4316
G8059.1	chr10	+	CAGATTACTGCACATGTGGATAA	115806200	115806222	38	115806203	0.765286	1	38	190	utr3	ENSE00001449426	ADRB1	115806207##115806208	115806214##115806214	TGTGCAGT##TGTGCAG	7mer1A##6mer1A	hsa-miR-143-5p##hsa-miR-3944-5p
G8060.1	chr10	+	TCAAAATGCCATTTTTGCACAGTGTTAGGAATTACAAAATCCACAGAAGATGTTACTTGCACAAAA	115806249	115806314	386	115806294	0.769539	12	505	2595	utr3	ENSE00001449426	ADRB1	115806262##115806263	115806268##115806270	TGCAAAA##TGTGCAAA	7mer##7mer1A	hsa-miR-548aw##hsa-miR-19b-3p;hsa-miR-19a-3p
G8062.1	chr10	+	ATACCTTTTTATACTCCTTTATCATGGTACTGTAACTGTATCCATATTATAAATATAATTA	115806423	115806483	151	115806423	0.874197	8	185	1507	utr3	ENSE00001449426	ADRB1	115806448##115806450##115806451##115806452	115806454##115806457##115806457##115806458	AGTACCA##TACAGTAC##TACAGTA##TTACAGT	7mer##7mer1A##6mer1A##6mer1A	hsa-miR-624-5p##hsa-miR-101-3p##hsa-miR-144-3p##hsa-miR-582-5p
G8063.1	chr10	+	TGCCCACGTGAATTTGCTGGTGAA	115806518	115806541	17	115806541	0.743156	3	25	84	utr3	ENSE00001449426	ADRB1	115806531##115806533##115806534##115806535	115806537##115806539##115806541##115806541	CAGCAAA##ACCAGCA##TCACCAGC##TCACCAG	7mer##7mer##7mer1A##6mer1A	hsa-miR-545-3p##hsa-miR-634##hsa-miR-1226-3p##hsa-miR-4733-3p
G8064.1	chr10	+	TGGTGCAACTAACTACTGTGTGAGGAATTGGTCCATGTGCAATAAATACCAATGAAGCACAA	115806602	115806663	880	115806605	0.878664	9	817	4225	utr3	ENSE00001449426	ADRB1	115806638##115806639##115806641	115806645##115806646##115806647	ATTGCACA##TATTGCAC##TTATTGC	8mer##7mer1A##6mer1A	hsa-miR-32-5p##hsa-miR-32-5p;hsa-miR-25-3p;hsa-miR-92a-3p;hsa-miR-92b-3p;hsa-miR-363-3p;hsa-miR-367-3p##hsa-miR-137
G8074.1	chr10	+	TGCACATTGTTGAATCCAGGATACAATCAAAGG	116621520	116621552	6	116621540	0.956728	1	6	42	utr3	ENSE00001000279	FAM160B1	116621542##116621543	116621549##116621549	TGATTGTA##TGATTGT	7mer1A##6mer1A	hsa-miR-508-3p##hsa-miR-219-5p;hsa-miR-4445-5p;hsa-miR-4782-3p
G8077.1	chr10	+	CTCTCCCTCTCAGAAAATTGCTTTATAAA	116622123	116622151	59	116622138	0.86795	2	60	530	utr3	ENSE00001000279	FAM160B1	116622142##116622144##116622144	116622148##116622150##116622151	TAAAGCA##TATAAAG##TTATAAAG	6mer1A##6mer1A##7mer1A	hsa-miR-4422##hsa-miR-142-5p;hsa-miR-5590-3p##hsa-miR-340-5p
G8079.1	chr10	+	GTAGCAATGATATTACCTCTGAAA	116623157	116623180	59	116623169	0.663907	2	67	312	utr3	ENSE00001000279	FAM160B1	116623172	116623179	TCAGAGGT	7mer1A	hsa-miR-4257
G8080.1	chr10	+	GTATATGTATGCTGCTTCTGAAA	116623271	116623293	84	116623280	0.764806	2	85	620	utr3	ENSE00001000279	FAM160B1	116623280##116623281	116623286##116623287	GCAGCAT##AGCAGCA	7mer##7mer	hsa-miR-103a-3p;hsa-miR-107##hsa-miR-16-5p;hsa-miR-195-5p;hsa-miR-497-5p;hsa-miR-15a-5p;hsa-miR-15b-5p;hsa-miR-424-5p
G8082.1	chr10	+	ATCTGTTTGTGCAATATGGAA	116623794	116623814	134	116623801	0.629516	3	167	837	utr3	ENSE00001000279	FAM160B1	116623802##116623803	116623809##116623810	ATTGCACA##TATTGCAC	8mer##7mer1A	hsa-miR-32-5p##hsa-miR-32-5p;hsa-miR-25-3p;hsa-miR-92a-3p;hsa-miR-92b-3p;hsa-miR-363-3p;hsa-miR-367-3p
G8087.1	chr10	+	ACCAAATTATTACTGCTACCACTAACAGGTTGTA	116735735	116735768	17	116735744	0.74971	1	17	153	utr3	ENSE00001194052	TRUB1	116735747	116735753	TAGCAGT	6mer1A	hsa-miR-4274;hsa-miR-4519
G8088.1	chr10	+	TATTTTGGCAGCTATGAGA	116735839	116735857	12	116735857	0.71055	2	12	72	utr3	ENSE00001194052	TRUB1	116735845##116735846	116735852##116735853	AGCTGCCA##TAGCTGCC	8mer##7mer1A	hsa-miR-22-3p##hsa-miR-22-3p
G6423.1	chr10	+	TATTTTTTACTTTTGTCTTGTATATGTA	1175462	1175489	16	1175477	0.802513	1	16	272	utr3	ENSE00001401552	WDR37	1175479##1175480	1175486##1175486	TATACAAG##TATACAA	7mer1A##6mer1A	hsa-miR-300;hsa-miR-381##hsa-miR-4666a-3p
G9447.1	chr10	-	GTTACTTATCACTTTACTCA	118644478	118644497	38	118644489	0.748917	1	38	304	utr3	ENSE00002516401	KIAA1598	118644482##118644482##118644483	118644488##118644489##118644490	TAAAGTG##TAAAGTGA##AAAGTGAT	6mer1A##7mer1A##8mer	hsa-miR-519d;hsa-miR-4796-3p;hsa-miR-17-5p;hsa-miR-20a-5p;hsa-miR-106a-5p;hsa-miR-106b-5p;hsa-miR-526b-3p;hsa-miR-20b-5p;hsa-miR-93-5p##hsa-miR-3609;hsa-miR-548ah-5p##hsa-miR-3609;hsa-miR-548ah-5p
G9448.1	chr10	-	CTTGAATGCACTTTTTATGACA	118644780	118644801	119	118644795	0.876438	1	119	952	utr3	ENSE00002516401	KIAA1598	118644788##118644789	118644794##118644796	AAAGTGC##AAGTGCAT	7mer##8mer	hsa-miR-519d;hsa-miR-17-5p;hsa-miR-20a-5p;hsa-miR-106a-5p;hsa-miR-106b-5p;hsa-miR-526b-3p;hsa-miR-20b-5p;hsa-miR-93-5p##hsa-miR-519c-3p;hsa-miR-519a-3p;hsa-miR-519b-3p
G9465.1	chr10	-	TGCCCAAATGTTTGTTAATGTA	119037103	119037124	15	119037119	0.858083	1	15	120	utr3	ENSE00002480734	SLC18A2	119037108##119037108##119037109	119037114##119037115##119037116	TAACAAA##TAACAAAC##AACAAACA	6mer1A##7mer1A##8mer	hsa-miR-7-1-3p;hsa-miR-7-2-3p##hsa-miR-495;hsa-miR-5688##hsa-miR-495;hsa-miR-5688
G9467.1	chr10	-	TCAGTAATGCTGCTAATGACA	119040241	119040261	103	119040254	0.769896	2	113	501	utr3	ENSE00001335216	PDZD8	119040246##119040247##119040247##119040247##119040249##119040250	119040253##119040253##119040254##119040254##119040256##119040256	TTAGCAGC##TAGCAGC##TAGCAGCA##TAGCAGCA##GCAGCATT##CAGCATT	7mer1A##6mer1A##7mer1A##8mer##8mer##7mer	hsa-miR-4524b-5p;hsa-miR-4524a-5p##hsa-miR-646;hsa-miR-503##hsa-miR-16-5p;hsa-miR-195-5p;hsa-miR-497-5p;hsa-miR-15a-5p;hsa-miR-15b-5p;hsa-miR-424-5p##hsa-miR-4524b-5p;hsa-miR-4524a-5p##hsa-miR-103a-3p;hsa-miR-107##hsa-miR-4310
G9468.1	chr10	-	GCAGTTGGTCAAGAATTTTGTAGAGAGGATA	119041988	119042018	64	119042005	0.789376	1	64	512	utr3	ENSE00001335216	PDZD8	119041995##119042004	119042002##119042010	TCTACAAA##TTCTTGA	7mer1A##6mer1A	hsa-miR-1283##hsa-miR-526b-5p
G9469.1	chr10	-	ACAAATTTGCTGCATGCCCAAA	119042350	119042371	42	119042371	0.827014	2	43	167	utr3	ENSE00001335216	PDZD8	119042358##119042360	119042364##119042366	TGCAGCA##CAGCAAA	6mer1A##7mer	hsa-miR-103a-3p;hsa-miR-107##hsa-miR-545-3p
G8446.1	chr10	-	GGAGATGATTGAGCCAGAGA	11962957	11962976	19	11962967	0.56906	1	19	38	utr3	ENSE00001479914	UPF2	11962959##11962959##11962961	11962965##11962966##11962967	TCTGGCT##TCTGGCTC##TGGCTCA	6mer1A##7mer1A##6mer1A	hsa-miR-4794;hsa-miR-3064-5p;hsa-miR-664-5p##hsa-miR-149-5p##hsa-miR-24-3p;hsa-miR-4284
G9474.1	chr10	-	CTATAGATTATACATAACTA	119765502	119765521	22	119765514	0.708228	1	22	132	utr3	ENSE00001952026	RAB11FIP2	119765505##119765506##119765508	119765512##119765513##119765514	TTATGTAT##TATGTATA##TGTATAA	7mer1A##8mer##7mer	hsa-miR-3924##hsa-miR-3924##hsa-miR-568
G9479.1	chr10	-	CCATGCTGTCGGGTTGCAGATTTGCACACATA	120442207	120442238	16	120442219	0.799023	1	16	128	utr3	ENSE00001448929	C10orf46	120442211##120442212##120442219	120442218##120442219##120442225	TGTGCAAA##GTGCAAAT##TCTGCAA	7mer1A##8mer##6mer1A	hsa-miR-19b-3p;hsa-miR-19a-3p##hsa-miR-19b-3p;hsa-miR-19a-3p##hsa-miR-2276
G9480.1	chr10	-	ATATTCTTTTTACTATGTATGTA	120443574	120443596	41	120443585	0.746122	1	41	492	utr3	ENSE00001448929	C10orf46	120443578	120443584	TACATAG	6mer1A	hsa-miR-376c
G9490.1	chr10	-	CGGCCTGCGAAAGGATACTGTGAAATCACTAATTAACTAATAA	120900457	120900499	220	120900487	0.916883	3	235	822	utr3	ENSE00001903594	SFXN4	120900476##120900476##120900477##120900479	120900482##120900483##120900483##120900485	TTCACAG##TTCACAGT##TCACAGT##ACAGTAT	6mer1A##7mer1A##6mer1A##7mer	hsa-miR-513a-5p##hsa-miR-27a-3p;hsa-miR-27b-3p##hsa-miR-3681-3p;hsa-miR-128##hsa-miR-144-3p
G9491.1	chr10	-	TAAAGGATATTTATCAAATCCAGGGATTGCA	120927305	120927335	13	120927320	0.804389	1	13	104	utr3	ENSE00001123443	PRDX3	120927314	120927320	TGGATTT	6mer1A	hsa-miR-876-5p;hsa-miR-1290;hsa-miR-3167
G9492.1	chr10	-	TTCATCTTGAATGTCTTTGTA	120927588	120927608	5	120927602	0.790774	1	5	50	utr3	ENSE00001123443	PRDX3	120927595##120927595	120927601##120927602	ACATTCA##ACATTCAA	7mer##8mer	hsa-miR-181d;hsa-miR-181b-5p;hsa-miR-4262##hsa-miR-181a-5p;hsa-miR-181c-5p
G9493.1	chr10	-	TAGCCTTACTTGAATCTTGCCTA	120927662	120927684	6	120927680	0.813448	1	6	48	utr3	ENSE00001123443	PRDX3	120927671##120927672##120927672	120927678##120927678##120927679	TTCAAGTA##TCAAGTA##TCAAGTAA	7mer1A##6mer1A##8mer	hsa-miR-4465;hsa-miR-26b-5p;hsa-miR-1297;hsa-miR-26a-5p##hsa-miR-5697##hsa-miR-26b-5p;hsa-miR-1297;hsa-miR-26a-5p
G9495.1	chr10	-	TTTATCATTTTCAAGATGGTTATTTGTAGAA	120927902	120927932	16	120927913	0.804717	1	16	224	utr3	ENSE00001123443	PRDX3	120927903	120927910	TCTACAAA	7mer1A	hsa-miR-1283
G8135.1	chr10	+	TGGTGAACATTGCAATAGAAA	121214806	121214826	17	121214814	0.726436	1	17	61	utr3	ENSE00001448823	GRK5	121214817	121214823	TATTGCA	6mer1A	hsa-miR-32-5p;hsa-miR-25-3p;hsa-miR-92a-3p;hsa-miR-92b-3p;hsa-miR-363-3p;hsa-miR-367-3p
G9501.1	chr10	-	GGATTTGGTGCTCAGCCTCCCCAA	121335252	121335275	45	121335271	0.673591	2	45	225	utr3	ENSE00001448794	TIAL1	121335262##121335263##121335264	121335269##121335270##121335270	TGAGCACC##GAGCACCA##AGCACCA	7mer1A##8mer##7mer	hsa-miR-3663-3p##hsa-miR-3663-3p##hsa-miR-29c-3p;hsa-miR-29a-3p;hsa-miR-29b-3p
G8137.1	chr10	+	TCGGAACCGATGTGTGCTTTAGGGA	121436818	121436842	79	121436824	0.907222	1	79	426	utr3	ENSE00001448778	BAG3	121436833	121436839	TAAAGCA	6mer1A	hsa-miR-4422
G8138.1	chr10	+	TGCATGCATTTCAGAGACTTTA	121436852	121436873	48	121436860	0.728545	1	48	336	utr3	ENSE00001448778	BAG3	121436859##121436861##121436862##121436863	121436865##121436868##121436869##121436869	TGAAATG##CTCTGAAA##TCTCTGAA##TCTCTGA	7mer##8mer##7mer1A##6mer1A	hsa-miR-203##hsa-miR-146a-3p##hsa-miR-146a-3p##hsa-miR-3921;hsa-miR-4653-5p;hsa-miR-301a-5p
G9506.1	chr10	-	AACTCAAATCTATTTTTATAAACA	121589588	121589611	26	121589600	0.66607	1	26	208	utr3	ENSE00001095461	MCMBP	121589591##121589592	121589597##121589598	TTATAAA##TATAAAA	6mer1A##6mer1A	hsa-miR-340-5p##hsa-miR-3163
G8456.1	chr10	-	TTATGAATACACTGAACCTA	12207428	12207447	8	12207439	0.827004	1	8	40	utr3	ENSE00001955244	NUDT5	12207432##12207433##12207436	12207438##12207439##12207442	TTCAGTG##TCAGTGT##GTGTATT	6mer1A##6mer1A##7mer	hsa-miR-4276##hsa-miR-4302##hsa-miR-223-5p
G6592.1	chr10	+	CGGAGGGACTTTGCTACTTGTAAAAATAA	12292492	12292520	32	12292503	0.725878	1	32	224	utr3	ENSE00001760477	CDC123	12292505	12292511	AAGTAGC	7mer	hsa-miR-562
G8172.1	chr10	+	TGATGTCTGTGGTGCTGTAAA	124189920	124189940	38	124189928	0.691567	4	39	257	utr3	ENSE00002464378	PLEKHA1	124189930##124189930##124189933	124189936##124189937##124189939	AGCACCA##CAGCACCA##TACAGCA	7mer##8mer##6mer1A	hsa-miR-29c-3p;hsa-miR-29a-3p;hsa-miR-29b-3p##hsa-miR-3065-3p##hsa-miR-3120-3p
G8173.1	chr10	+	AGAATAGTTGAATGTGTTAA	124190446	124190465	27	124190452	0.749618	1	27	162	utr3	ENSE00002464378	PLEKHA1	124190452##124190454##124190455	124190459##124190461##124190461	ATTCAACT##ACATTCAA##ACATTCA	8mer##8mer##7mer	hsa-miR-4272##hsa-miR-181a-5p;hsa-miR-181c-5p##hsa-miR-181d;hsa-miR-181b-5p;hsa-miR-4262
G8174.1	chr10	+	TACTACTTGTGCAATATATA	124190506	124190525	223	124190513	0.742806	3	227	1388	utr3	ENSE00002464378	PLEKHA1	124190514##124190515	124190521##124190522	ATTGCACA##TATTGCAC	8mer##7mer1A	hsa-miR-32-5p##hsa-miR-32-5p;hsa-miR-25-3p;hsa-miR-92a-3p;hsa-miR-92b-3p;hsa-miR-363-3p;hsa-miR-367-3p
G9530.1	chr10	-	TAATGAGGCTCTCCATGGA	124691155	124691173	9	124691169	0.835206	1	9	36	utr3	ENSE00001448215	C10orf88	124691163	124691170	GAGCCTCA	8mer	hsa-miR-2114-3p
G9534.1	chr10	-	GCAGTTCATATTGTGAATGAA	124750362	124750382	71	124750374	0.683011	1	71	426	utr3	ENSE00001448203	IKZF5	124750366##124750369	124750372##124750375	TTCACAA##ACAATAT	6mer1A##7mer	hsa-miR-513b##hsa-miR-338-5p
G8182.1	chr10	+	GTCTATGTACCTTAATA	124924697	124924713	26	124924702	0.656355	1	2	180	utr3	ENSE00001448135	BUB3	124924705	124924711	TAAGGTA	6mer1A	hsa-miR-570-5p;hsa-miR-548ag;hsa-miR-548ai
G8184.1	chr10	+	TGTTATTTCTGTGCTAATA	124924841	124924859	35	124924849	0.678795	1	35	315	utr3	ENSE00001448135	BUB3	124924852	124924858	TTAGCAC	6mer1A	hsa-miR-5682
G8213.1	chr10	+	CAACAATGTGCTGCTCCCA	126674416	126674434	42	126674416	0.930962	1	42	126	utr3	ENSE00001420305	ZRANB1	126674424	126674431	AGCAGCAC	8mer	hsa-miR-16-5p;hsa-miR-195-5p;hsa-miR-497-5p;hsa-miR-15a-5p;hsa-miR-15b-5p
G8215.1	chr10	+	TGCACTGAACGCTAAATGTCCACCTTTACAA	126676931	126676961	33	126676931	0.979763	1	33	231	utr3	ENSE00001927348	CTBP2	126676932##126676934	126676939##126676940	TCAGTGCA##TTCAGTG	7mer1A##6mer1A	hsa-miR-152;hsa-miR-148a-3p;hsa-miR-148b-3p##hsa-miR-4276
G8226.1	chr10	+	CTTGAAACTGTGAATAAGGTAA	127452650	127452671	80	127452652	0.834834	1	80	400	utr3	ENSE00001360221	C10orf137	127452657	127452663	TCACAGT	6mer1A	hsa-miR-3681-3p;hsa-miR-128
G8229.1	chr10	+	TTTCAAATGGATCCGATCTA	127530236	127530255	24	127530243	0.837901	2	25	125	utr3	ENSE00001099862	BCCIP	127530245	127530252	TCGGATCC	7mer1A	hsa-miR-127-3p
G8230.1	chr10	+	AAGCCACCAAATACCAGGGAGTGA	127530630	127530653	65	127530637	0.999861	1	65	65	utr3	ENSE00001099862	BCCIP	127530641##127530644	127530647##127530650	CTGGTAT##TCCCTGG	7mer##6mer1A	hsa-miR-4774-5p##hsa-miR-4308;hsa-miR-4292
G6599.1	chr10	+	GATGTCCTCTTTCCCAGGTTTGCACAATCA	12875728	12875757	11	12875739	0.770532	1	11	99	utr3	ENSE00001479012	CAMK1D	12875739	12875745	CTGGGAA	7mer	hsa-miR-4646-5p;hsa-miR-204-3p
G9576.1	chr10	-	AGCCCGCCATCCCCCAGGTCACCTGTCTGGA	129896329	129896359	7	129896353	0.999563	1	7	28	utr3	ENSE00001385972	MKI67	129896343##129896344##129896345##129896351	129896349##129896350##129896352##129896357	CTGGGGG##TGGGGGA##GGGGGATG##TGGCGGG	7mer##7mer##8mer##6mer1A	hsa-miR-637##hsa-miR-1275;hsa-miR-4665-5p##hsa-miR-5010-5p;hsa-miR-4525##hsa-miR-663a;hsa-miR-1908
G9577.1	chr10	-	CCTTGTGAGCCGCTGCCTCCGAA	129896478	129896500	9	129896493	0.789948	1	9	36	utr3	ENSE00001385972	MKI67	129896490	129896497	GGCTCACA	8mer	hsa-miR-4284
G9578.1	chr10	-	CGCGGAATCTCAGGGTCCCA	129896725	129896744	24	129896744	0.919483	1	24	48	utr3	ENSE00001385972	MKI67	129896730##129896730##129896731##129896738	129896736##129896737##129896737##129896744	CCCTGAG##CCCTGAGA##CCTGAGA##TTCCGCG	7mer##8mer##7mer##6mer1A	hsa-miR-4319##hsa-miR-125b-5p;hsa-miR-125a-5p##hsa-miR-4324##hsa-miR-937
G9609.1	chr10	-	TCTTAGGCTACTGTGAGGTCTA	131635379	131635400	57	131635392	0.841024	2	58	398	utr3	ENSE00001694596	EBF3	131635385##131635385	131635391##131635391	TCACAGT##TCACAGT	6mer1A##7mer	hsa-miR-3681-3p;hsa-miR-128##hsa-miR-27a-3p;hsa-miR-27b-3p
G9610.1	chr10	-	TATCTCTATAATGTGAAATATTTTTTTGTGGTGATA	131635719	131635754	14	131635746	0.817321	3	20	209	utr3	ENSE00001694596	EBF3	131635738##131635742	131635745##131635748	TTCACATT##CATTATA	7mer1A##7mer	hsa-miR-130a-5p;hsa-miR-23c;hsa-miR-23b-3p;hsa-miR-23a-3p##hsa-miR-4528
G9635.1	chr10	-	ATGTCTACTGTGAAAATTTGGTAGTAA	133781783	133781809	53	133781804	0.803993	2	54	476	utr3	ENSE00001447634	BNIP3	133781796##133781796##133781797##133781800	133781802##133781803##133781803##133781806	TTCACAG##TTCACAGT##TCACAGT##CAGTAGA	6mer1A##7mer1A##6mer1A##7mer	hsa-miR-513a-5p##hsa-miR-27a-3p;hsa-miR-27b-3p##hsa-miR-3681-3p;hsa-miR-128##hsa-miR-936
G9652.1	chr10	-	GGCTCTCACTCTTCCAGCCTGA	135437892	135437913	40	135437901	0.715253	1	40	200	utr3	ENSE00001596352	FRG2B	135437895	135437901	GGCTGGA	7mer	hsa-miR-3652;hsa-miR-4430
G9654.1	chr10	-	ACCTGAAGAAGTCATAGGAAAGA	135438456	135438478	11	135438456	0.836027	1	6	27	utr3	ENSE00001596352	FRG2B	135438457##135438465	135438463##135438471	CTTTCCT##TGACTTC	7mer##6mer1A	hsa-miR-3124-3p##hsa-miR-617
G6610.1	chr10	+	GCAGGCTGTGGACTTCTGGAATTACCAA	13672384	13672411	31	13672398	0.747437	1	31	186	utr3	ENSE00001883918	PRPF18	13672399	13672405	TTCCAGA	7mer	hsa-miR-3180-5p
G8484.1	chr10	-	AGCGTGGTTTTCTTAAAATA	14560824	14560843	16	14560838	0.697257	1	16	112	utr3	ENSE00001477652	FAM107B	14560827##14560828##14560828	14560834##14560834##14560835	TTTAAGAA##TTAAGAA##TTAAGAAA	7mer1A##6mer1A##8mer	hsa-miR-3658##hsa-miR-3653##hsa-miR-3658
G8487.1	chr10	-	GGAACGTGAATGTCGA	14562631	14562646	10	14562646	0.98133	1	10	20	utr3	ENSE00001477652	FAM107B	14562634	14562640	ACATTCA	7mer	hsa-miR-181d;hsa-miR-181a-5p;hsa-miR-181b-5p;hsa-miR-4262;hsa-miR-181c-5p
G6624.1	chr10	+	TGGATATATACTGTGACTTCA	14886376	14886396	219	14886384	0.729995	3	222	1349	utr3	ENSE00001936764	HSPA14	14886383##14886386##14886386	14886390##14886392##14886392	ACAGTATA##TCACAGT##TCACAGT	8mer##6mer1A##7mer	hsa-miR-144-3p##hsa-miR-3681-3p;hsa-miR-128##hsa-miR-27a-3p;hsa-miR-27b-3p
G6625.1	chr10	+	CTATAAGCACAACCTGTA	14886489	14886506	8	14886495	0.845543	1	8	24	utr3	ENSE00001936764	HSPA14	14886494##14886494	14886500##14886501	TGTGCTT##TTGTGCTT	6mer1A##7mer1A	hsa-miR-636##hsa-miR-218-5p
G6627.1	chr10	+	TAATTATTTATCTCAGGTA	14938961	14938979	15	14938967	0.635724	2	15	116	utr3	ENSE00001703821	SUV39H2	14938968	14938974	AGATAAA	7mer	hsa-miR-577
G6628.1	chr10	+	TCCCAATAGGATTGTACAAAAAGGCA	14939384	14939409	14	14939394	0.673426	1	14	56	utr3	ENSE00001703821	SUV39H2	14939397	14939403	TTGTACA	6mer1A	hsa-let-7g-3p;hsa-miR-493-5p;hsa-let-7a-2-3p
G6630.1	chr10	+	AGCTGTACCTAACAATACTGTAATGTA	14945392	14945418	51	14945406	0.880661	1	51	357	utr3	ENSE00001838781	SUV39H2	14945406##14945409	14945412##14945415	CAGTATT##TTACAGT	7mer##6mer1A	hsa-miR-16-1-3p##hsa-miR-582-5p
G6631.1	chr10	+	ACAGTTCCTTTCCACCAGATTTA	14945456	14945478	34	14945468	0.804825	1	34	238	utr3	ENSE00001838781	SUV39H2	14945468##14945469	14945475##14945475	TCTGGTGG##TCTGGTG	7mer1A##6mer1A	hsa-miR-4456##hsa-miR-548q;hsa-miR-4299
G8495.1	chr10	-	TGGAATCCTATGGGCTCATCTTGCTCA	15253828	15253854	29	15253844	0.796852	2	29	207	utr3	ENSE00001664835	FAM171A1	15253837##15253845	15253843##15253851	TGAGCCC##TAGGATT	6mer1A##6mer1A	hsa-miR-1233;hsa-miR-1225-3p##hsa-miR-3159
G8497.1	chr10	-	CGCTTAAATGCAATTTGGTTGTAA	15254340	15254363	25	15254363	0.922829	1	25	200	utr3	ENSE00001664835	FAM171A1	15254351	15254357	TTGCATT	6mer1A	hsa-miR-33b-5p;hsa-miR-33a-5p
G8512.1	chr10	-	CTCTCAAATAAACCCAATGCTGCGTGTGA	16635295	16635323	23	16635308	0.928264	1	23	138	utr3	ENSE00001475576	RSU1	16635301##16635302##16635307	16635308##16635308##16635313	GCAGCATT##CAGCATT##TTGGGTT	8mer##7mer##6mer1A	hsa-miR-103a-3p;hsa-miR-107##hsa-miR-4310##hsa-miR-4507;hsa-miR-3940-5p
G6666.2	chr10	+	CTACAAGATTTAGAAAAAAGTTTACAACATAATCTAG	17279429	17279465	73	17279446	0.818235	3	86	385	utr3	ENSE00001950966	VIM	17279452##17279454	17279458##17279460	TGTTGTA##TATGTTG	6mer1A##6mer1A	hsa-miR-3613-5p##hsa-miR-4781-3p
G6690.1	chr10	+	GACAGAACTTACTGTAAAGA	18964624	18964643	21	18964624	0.880973	1	21	63	utr3	ENSE00001473373	ARL5B	18964634##18964635	18964640##18964641	TACAGTA##TTACAGT	6mer1A##6mer1A	hsa-miR-101-3p;hsa-miR-144-3p##hsa-miR-582-5p
G6691.1	chr10	+	TGTGTGATTTTGCTGAAATGAAAGGGATAAA	18965502	18965532	9	18965510	0.698278	1	9	81	utr3	ENSE00001473373	ARL5B	18965510##18965511##18965513	18965516##18965518##18965519	AGCAAAA##TCAGCAAA##TTCAGCA	7mer##7mer1A##6mer1A	hsa-miR-548p##hsa-miR-545-3p##hsa-miR-4291
G6693.1	chr10	+	AGTCATGTTAGCAGCTAATTATTTCAGTGA	18966694	18966723	11	18966704	0.866528	1	11	110	utr3	ENSE00001473373	ARL5B	18966705	18966711	TAGCTGC	6mer1A	hsa-miR-22-3p
G6696.1	chr10	+	TTCTTTTATACTGTGAATATA	18969369	18969389	22	18969377	0.712246	2	22	204	utr3	ENSE00001473373	ARL5B	18969376##18969379##18969379##18969380	18969383##18969385##18969386##18969386	ACAGTATA##TCACAGT##TTCACAGT##TTCACAG	8mer##6mer1A##7mer1A##6mer1A	hsa-miR-144-3p##hsa-miR-3681-3p;hsa-miR-128##hsa-miR-27a-3p;hsa-miR-27b-3p##hsa-miR-513a-5p
G6697.1	chr10	+	CTTGGAGTAAACTGTTGAGTGTAGTTA	18969550	18969576	33	18969552	0.894624	1	33	297	utr3	ENSE00001473373	ARL5B	18969551	18969557	CTCCAAG	7mer	hsa-miR-5695
G6739.1	chr10	+	TTGCCTATCCTGCTGTTCTA	22030934	22030953	5	22030941	0.794882	1	5	40	utr3	ENSE00001595263	MLLT10	22030943	22030949	CAGCAGG	7mer	hsa-miR-3619-5p;hsa-miR-761;hsa-miR-214-3p
G6741.1	chr10	+	ATGCTCTTTTGTTTGGGTTACA	22031324	22031345	6	22031333	0.675726	1	6	60	utr3	ENSE00001595263	MLLT10	22031338	22031344	TAACCCA	6mer1A	hsa-miR-1273d
G6747.1	chr10	+	TAATGCATTCTATGTAGCCATGTCACTGTGAATAA	22618929	22618963	229	22618951	0.758272	3	215	1110	utr3	ENSE00001916123	BMI1	22618951##22618952##22618953##22618953##22618954##22618955	22618957##22618959##22618960##22618960##22618961##22618961	CAGTGAC##CACAGTGA##TCACAGTG##TCACAGTG##TTCACAGT##TTCACAG	7mer##8mer##7mer1A##8mer##7mer1A##6mer1A	hsa-miR-5190##hsa-miR-128##hsa-miR-3681-3p;hsa-miR-128##hsa-miR-27a-3p;hsa-miR-27b-3p##hsa-miR-27a-3p;hsa-miR-27b-3p##hsa-miR-513a-5p
G6749.1	chr10	+	TGAGCCTTGCTTACCAGCAAAGAA	22619308	22619331	17	22619331	0.810164	1	17	68	utr3	ENSE00001916123	BMI1	22619318##22619321	22619325##22619327	CTGGTAAG##TGCTGGT	8mer##6mer1A	hsa-miR-4490##hsa-miR-138-5p
G6769.1	chr10	+	AATCACATGAACTTTAATCAGGGTAATAGCACTTTCAAACTTGCTAGTAGA	23729889	23729939	8	23729889	0.995178	1	8	112	utr3	ENSE00001470704	OTUD1	23729891##23729892	23729898##23729899	CATGTGAT##TCATGTGA	8mer##7mer1A	hsa-miR-3607-5p##hsa-miR-3607-5p
G6772.1	chr10	+	ATGATAGCTTTGGGTGATTTTACTGCTATTTA	23730023	23730054	36	23730030	0.757692	4	44	342	utr3	ENSE00001470704	OTUD1	23730042##23730045	23730048##23730051	CAGTAAA##TAGCAGT	7mer##6mer1A	hsa-miR-545-5p##hsa-miR-4274;hsa-miR-4519
G6773.1	chr10	+	AAGCTGATTTCTCACAGTGTA	23730091	23730111	15	23730099	0.653255	1	15	90	utr3	ENSE00001470704	OTUD1	23730101	23730108	CTGTGAGA	8mer	hsa-miR-4677-3p
G6774.1	chr10	+	AAAATGTATTTTTGCACAACATTTTTAA	23730145	23730172	136	23730153	0.556548	4	134	1092	utr3	ENSE00001470704	OTUD1	23730155##23730156	23730161##23730163	TGCAAAA##TGTGCAAA	7mer##7mer1A	hsa-miR-548aw##hsa-miR-19b-3p;hsa-miR-19a-3p
G6775.1	chr10	+	AAACAGCTTTCAGGCGTAAATCCAGA	23730213	23730238	18	23730220	0.704733	1	13	57	utr3	ENSE00001470704	OTUD1	23730220	23730226	CTGAAAG	7mer	hsa-miR-4766-5p
G6776.1	chr10	+	GTAGCAGGTCTTACTTGAATGAA	23730541	23730563	413	23730550	0.679349	3	282	2342	utr3	ENSE00001470704	OTUD1	23730552##23730553##23730553	23730559##23730559##23730560	TCAAGTAA##TCAAGTA##TTCAAGTA	8mer##6mer1A##7mer1A	hsa-miR-26b-5p;hsa-miR-1297;hsa-miR-26a-5p##hsa-miR-5697##hsa-miR-4465;hsa-miR-26b-5p;hsa-miR-1297;hsa-miR-26a-5p
G6777.1	chr10	+	AGTAGATTGTCTGGTGCTCTCA	23730619	23730640	58	23730631	0.831421	2	38	254	utr3	ENSE00001470704	OTUD1	23730631##23730631	23730637##23730638	AGCACCA##GAGCACCA	7mer##8mer	hsa-miR-29c-3p;hsa-miR-29a-3p;hsa-miR-29b-3p##hsa-miR-3663-3p
G6778.1	chr10	+	ATAAAACTCTGTGACAAGA	23730692	23730710	13	23730698	0.697813	1	13	39	utr3	ENSE00001470704	OTUD1	23730698	23730704	ACAGAGT	7mer	hsa-miR-4797-5p
G6779.1	chr10	+	AATCTCATTGCCACTTTAACTA	23730938	23730959	158	23730938	0.664398	3	121	993	utr3	ENSE00001470704	OTUD1	23730946##23730948##23730949##23730950	23730952##23730955##23730956##23730956	GTGGCAA##AAAGTGGC##TAAAGTGG##TAAAGTG	7mer##8mer##7mer1A##6mer1A	hsa-miR-3688-5p##hsa-miR-4796-3p##hsa-miR-4796-3p##hsa-miR-519d;hsa-miR-3609;hsa-miR-17-5p;hsa-miR-20a-5p;hsa-miR-548ah-5p;hsa-miR-106a-5p;hsa-miR-106b-5p;hsa-miR-526b-3p;hsa-miR-20b-5p;hsa-miR-93-5p
G6790.1	chr10	+	CGGTTCTGTAAACCGAAAA	24836123	24836141	28	24836131	0.579061	1	28	84	utr3	ENSE00001470578	KIAA1217	24836131	24836137	GGTTTAC	7mer	hsa-miR-299-5p
G8590.1	chr10	-	TTAGCATTACTGTCACTCTCCCTAA	27399724	27399748	10	27399741	0.777601	1	10	80	utr3	ENSE00001354576	YME1L1	27399734	27399741	TGACAGTA	7mer1A	hsa-miR-4645-3p
G6820.1	chr10	+	TTTTGTTTATTGCACTTTATGAAAACTGAAGCATCA	27475700	27475735	764	27475711	0.725855	8	803	6487	utr3	ENSE00001379598	MASTL	27475709##27475710##27475711##27475712##27475713	27475716##27475716##27475717##27475719##27475719	AGTGCAAT##AGTGCAA##AAGTGCA##TAAAGTGC##TAAAGTG	8mer##7mer##7mer##7mer1A##6mer1A	hsa-miR-130a-3p;hsa-miR-454-3p;hsa-miR-130b-3p;hsa-miR-301a-3p;hsa-miR-4295;hsa-miR-301b##hsa-miR-3666##hsa-miR-519c-3p;hsa-miR-519a-3p;hsa-miR-519b-3p##hsa-miR-519d;hsa-miR-17-5p;hsa-miR-20a-5p;hsa-miR-106a-5p;hsa-miR-106b-5p;hsa-miR-526b-3p;hsa-miR-20b-5p;hsa-miR-93-5p##hsa-miR-3609;hsa-miR-4796-3p;hsa-miR-548ah-5p
G8597.1	chr10	-	GTGTATTCTGAGCCTGTAGA	27485635	27485654	49	27485647	0.685604	1	49	294	utr3	ENSE00001659274	ACBD5	27485641	27485647	GGCTCAG	7mer	hsa-miR-24-3p
G8598.1	chr10	-	TATATATTTTGCACTACACA	27486192	27486211	18	27486203	0.635114	3	18	126	utr3	ENSE00001659274	ACBD5	27486196##27486198##27486199	27486203##27486204##27486205	TAGTGCAA##GTGCAAA##TGCAAAA	7mer1A##7mer##7mer	hsa-miR-3666;hsa-miR-130a-3p;hsa-miR-454-3p;hsa-miR-130b-3p;hsa-miR-301a-3p;hsa-miR-4295;hsa-miR-301b##hsa-miR-19b-3p;hsa-miR-19a-3p##hsa-miR-548aw
G6824.1	chr10	+	ACAGTTTTTTTATGTAGCACAAA	27827176	27827198	89	27827187	0.661005	1	89	712	utr3	ENSE00001415399	RAB18	27827188##27827189	27827195##27827195	TGCTACAT##TGCTACA	7mer1A##6mer1A	hsa-miR-222-3p;hsa-miR-221-3p##hsa-miR-548v;hsa-miR-187-5p
G6825.1	chr10	+	TCCTGTGATATGTACATTGGA	27827636	27827656	17	27827644	0.742356	2	18	118	utr3	ENSE00001415399	RAB18	27827646	27827652	TGTACAT	7mer	hsa-miR-493-5p
G6827.1	chr10	+	ATATGAGTTACTTGAATATAA	27828660	27828680	36	27828666	0.754561	1	36	227	utr3	ENSE00001415399	RAB18	27828668##27828669##27828669##27828672	27828675##27828675##27828676##27828678	TCAAGTAA##TCAAGTA##TTCAAGTA##TATTCAA	8mer##6mer1A##7mer1A##6mer1A	hsa-miR-26b-5p;hsa-miR-1297;hsa-miR-26a-5p##hsa-miR-5697##hsa-miR-4465;hsa-miR-26b-5p;hsa-miR-1297;hsa-miR-26a-5p##hsa-miR-4272
G6835.1	chr10	+	AGGACCCAAATCTTCTTAGACAA	28897268	28897290	6	28897269	0.959106	1	6	24	utr3	ENSE00001823247	WAC	28897277##28897280	28897283##28897286	GAAGATT##TAAGAAG	7mer##7mer	hsa-miR-4699-5p##hsa-miR-3653
G6836.1	chr10	+	CAAGCCACGCTGCAGCTTAATAA	28897306	28897328	47	28897308	0.999461	1	47	141	utr3	ENSE00001823247	WAC	28897319	28897325	TAAGCTG	6mer1A	hsa-miR-320e
G6838.1	chr10	+	AGCAGCACACTTCAGTGAAAA	28905222	28905242	36	28905222	0.86112	1	36	72	utr3	ENSE00001917467	WAC	28905233##28905234	28905240##28905241	TCACTGAA##TTCACTGA	8mer##7mer1A	hsa-miR-181b-3p##hsa-miR-4420;hsa-miR-181b-3p
G6839.1	chr10	+	ACCGTTAAGCTGGGCAAAGGAAA	28908629	28908651	45	28908647	0.997524	1	45	90	utr3	ENSE00001789754	WAC	28908643	28908650	TCCTTTGC	7mer1A	hsa-miR-3121-5p
G6840.1	chr10	+	AGGCACTGTTGCTATGGCACTTTTCTA	28909178	28909204	39	28909193	0.859812	1	39	351	utr3	ENSE00001789754	WAC	28909191##28909194	28909197##28909201	TGCCATA##AAAGTGCC	7mer##8mer	hsa-miR-5590-5p##hsa-miR-519d
G6848.1	chr10	+	TTGAGTTCTGCTGGACAGGAGCACTTTATCTGA	28971376	28971408	28	28971381	0.79337	2	28	270	utr3	ENSE00001828319	BAMBI	28971383##28971384##28971385##28971387	28971389##28971391##28971391##28971393	CAGCAGA##TCCAGCAG##TCCAGCA##TGTCCAG	7mer##7mer1A##6mer1A##6mer1A	hsa-miR-922##hsa-miR-4530##hsa-miR-338-3p##hsa-miR-198
G6849.1	chr10	+	TTAATCATCTTTGAGAGACAAAA	28971421	28971443	11	28971443	0.841078	1	10	60	utr3	ENSE00001828319	BAMBI	28971435	28971441	TGTCTCT	6mer1A	hsa-miR-593-3p
G6850.1	chr10	+	AGGATTATTTGCACAGACTTA	28971481	28971501	30	28971489	0.633332	1	30	180	utr3	ENSE00001828319	BAMBI	28971488##28971489##28971492	28971495##28971496##28971498	GTGCAAAT##TGTGCAAA##TCTGTGC	8mer##7mer1A##6mer1A	hsa-miR-19b-3p;hsa-miR-19a-3p##hsa-miR-19b-3p;hsa-miR-19a-3p##hsa-miR-5008-3p
G6856.1	chr10	+	AGCAACTCCATCTACCTTTTCA	29746680	29746701	9	29746689	0.798755	1	9	54	utr3	ENSE00001946837	SVIL	29746690	29746697	AGGTAGAT	8mer	hsa-miR-3927
G6401.1	chr10	+	CAACAGATCTTTAAAAAACAGGTGAATACAAG	298712	298743	9	298739	0.92267	1	9	45	utr3	ENSE00001489197	ZMYND11	298738	298744	CTTGTAT	7mer	hsa-miR-643
G6402.1	chr10	+	AGCCGTTATGTTTGTAGTAA	299359	299378	9	299362	0.781222	1	9	63	utr3	ENSE00001489197	ZMYND11	299365	299371	AACATAA	7mer	hsa-miR-4803
G6403.1	chr10	+	TAAGTCTTCTGTGAAATATCA	299836	299856	9	299841	0.700875	1	9	63	utr3	ENSE00001489197	ZMYND11	299845	299851	TTCACAG	6mer1A	hsa-miR-513a-5p;hsa-miR-27a-3p;hsa-miR-27b-3p
G6404.1	chr10	+	TGTAATATTTAACTGATAGCTGCA	300184	300207	20	300188	0.739383	1	20	160	utr3	ENSE00001489197	ZMYND11	300194	300200	TCAGTTA	6mer1A	hsa-miR-935
G8619.1	chr10	-	ATGCCGGCAAAGCACAGATGAATGTCTTCA	30301838	30301867	19	30301855	0.990716	1	19	95	utr3	ENSE00001466892	KIAA1462	30301843##30301843	30301849##30301850	ACATTCA##ACATTCAT	7mer##8mer	hsa-miR-181a-5p;hsa-miR-4262;hsa-miR-181c-5p##hsa-miR-181d;hsa-miR-181b-5p
G8621.1	chr10	-	ACTAGAATTACCAAAAAACA	30305659	30305678	41	30305659	0.848003	1	37	86	utr3	ENSE00001466892	KIAA1462	30305661	30305667	TTTTTTG	6mer1A	hsa-miR-129-5p
G8623.1	chr10	-	ATGTCAATATAGACATATCACAGGGTTA	30305793	30305820	34	30305810	0.774328	2	51	187	utr3	ENSE00001466892	KIAA1462	30305801##30305804	30305808##30305810	TGATATGT##TATGTCT	7mer1A##6mer1A	hsa-miR-190b;hsa-miR-190a##hsa-miR-654-3p
G8625.1	chr10	-	TCCCTTTGTGTGAGAGGA	30305902	30305919	22	30305919	0.542802	1	22	110	utr3	ENSE00001466892	KIAA1462	30305905##30305906##30305907	30305912##30305913##30305914	TCTCACAC##CTCACACA##TCACACAA	7mer1A##8mer##8mer	hsa-miR-342-3p##hsa-miR-342-3p##hsa-miR-377-3p
G8626.1	chr10	-	TGCTATTTTTCTATGATGTAA	30305975	30305995	21	30305987	0.671624	1	21	210	utr3	ENSE00001466892	KIAA1462	30305980	30305986	TCATAGA	7mer	hsa-miR-376a-3p;hsa-miR-376b
G8627.1	chr10	-	TTGTCTGCTTTGCACTCAGTA	30306107	30306127	82	30306119	0.674189	2	88	514	utr3	ENSE00001466892	KIAA1462	30306110##30306112##30306113##30306114	30306116##30306118##30306119##30306120	TGAGTGC##AGTGCAA##GTGCAAA##TGCAAAG	6mer1A##7mer##7mer##7mer	hsa-miR-1909-5p##hsa-miR-3666;hsa-miR-130a-3p;hsa-miR-454-3p;hsa-miR-130b-3p;hsa-miR-301a-3p;hsa-miR-4295;hsa-miR-301b##hsa-miR-19b-3p;hsa-miR-19a-3p##hsa-miR-518a-5p;hsa-miR-527
G8628.1	chr10	-	TTTATCTGGCAGTGAAATATTTTGATCA	30306143	30306170	6	30306162	0.880404	1	6	66	utr3	ENSE00001466892	KIAA1462	30306155	30306161	TTCACTG	6mer1A	hsa-miR-4420;hsa-miR-181b-3p
G8629.1	chr10	-	CCTGAAAAATTAAAACTTGTACTGTAATA	30306185	30306213	17	30306198	0.807014	1	17	136	utr3	ENSE00001466892	KIAA1462	30306188##30306188	30306194##30306195	TACAGTA##TACAGTAC	6mer1A##7mer1A	hsa-miR-144-3p##hsa-miR-101-3p
G8639.1	chr10	-	TGTAATGTGCTTTAACTA	30602140	30602157	23	30602152	0.773408	1	23	161	utr3	ENSE00000997298	MTPAP	30602143##30602144	30602149##30602150	TTAAAGC##TAAAGCA	6mer1A##6mer1A	hsa-miR-9-3p##hsa-miR-4422
G8640.1	chr10	-	AGCAAGATTCCATCTCTAAAAAAAATGAAA	30602194	30602223	25	30602212	0.703209	1	17	117	utr3	ENSE00000997298	MTPAP	30602204	30602211	TTTAGAGA	7mer1A	hsa-miR-1303
G6451.1	chr10	+	AGGCCCTAAATGCTGCTTAAA	3179880	3179900	21	3179889	0.763048	2	22	83	utr3	ENSE00001680105	PFKP	3179889##3179889##3179891	3179895##3179896##3179897	CAGCATT##GCAGCATT##AGCAGCA	7mer##8mer##7mer	hsa-miR-4310##hsa-miR-103a-3p;hsa-miR-107##hsa-miR-16-5p;hsa-miR-195-5p;hsa-miR-497-5p;hsa-miR-15a-5p;hsa-miR-15b-5p;hsa-miR-424-5p
G8651.1	chr10	-	TTGGAAGGTTTTGTTACAGGGA	32095323	32095344	11	32095335	0.631206	1	11	77	utr3	ENSE00001193406	ARHGAP12	32095327	32095333	TGTAACA	6mer1A	hsa-miR-194-5p
G8653.1	chr10	-	AAGTTAACTGTGTGCACTTTTAGATA	32095625	32095650	88	32095638	0.746763	1	41	530	utr3	ENSE00001193406	ARHGAP12	32095629##32095629##32095631##32095632	32095635##32095636##32095637##32095638	TAAAAGT##TAAAAGTG##AAAGTGC##AAGTGCA	6mer1A##7mer1A##7mer##7mer	hsa-miR-548n##hsa-miR-548t-5p##hsa-miR-519d;hsa-miR-17-5p;hsa-miR-20a-5p;hsa-miR-106a-5p;hsa-miR-106b-5p;hsa-miR-526b-3p;hsa-miR-20b-5p;hsa-miR-93-5p##hsa-miR-519c-3p;hsa-miR-519a-3p;hsa-miR-519b-3p
G8654.1	chr10	-	AATCTTTTCTGTGAATATTA	32095683	32095702	7	32095696	0.673661	1	7	63	utr3	ENSE00001193406	ARHGAP12	32095688	32095694	TTCACAG	6mer1A	hsa-miR-513a-5p;hsa-miR-27a-3p;hsa-miR-27b-3p
G8656.1	chr10	-	CAGTCATATACACTGGATAATTTGGTA	32096274	32096300	109	32096293	0.810076	2	109	506	utr3	ENSE00001193406	ARHGAP12	32096284##32096284	32096290##32096291	TCCAGTG##TCCAGTGT	6mer1A##7mer1A	hsa-miR-1825##hsa-miR-199b-5p;hsa-miR-199a-5p
G8657.1	chr10	-	TGCATTTCATACTCTGAATTTCA	32096328	32096350	12	32096341	0.789275	1	12	108	utr3	ENSE00001193406	ARHGAP12	32096334	32096340	TCAGAGT	6mer1A	hsa-miR-759
G8306.1	chr10	-	AGTCTTGTAATGTTTGCTAATATAAAAA	322447	322474	5	322459	0.762441	1	5	50	utr3	ENSE00001370200	DIP2C	322451	322457	TATATTA	6mer1A	hsa-miR-656
G8663.1	chr10	-	TGGGTATTGGTGCTGTGTA	32298524	32298542	13	32298539	0.784478	1	13	91	utr3	ENSE00001872441	KIF5B	32298533	32298539	CCAATAC	7mer	hsa-miR-323b-3p
G8664.1	chr10	-	CTGGTGAGCCTGCTAGCTA	32299605	32299623	19	32299618	0.830998	1	19	76	utr3	ENSE00001872441	KIF5B	32299609##32299612##32299612##32299614	32299616##32299618##32299619##32299620	TAGCAGGC##CAGGCTC##CAGGCTCA##GGCTCAC	7mer1A##7mer##8mer##7mer	hsa-miR-4690-5p##hsa-miR-3155b;hsa-miR-3155a##hsa-miR-484##hsa-miR-4284
G8665.1	chr10	-	TATTTCTCTTTTTCCTGATTCTGTACTCAACA	32299657	32299688	14	32299669	0.836982	1	14	210	utr3	ENSE00001872441	KIF5B	32299660	32299666	TGAGTAC	6mer1A	hsa-miR-1911-5p
G8667.1	chr10	-	TGATGATATCAGGGTTAAAA	32299888	32299907	39	32299899	0.801097	2	39	186	utr3	ENSE00001872441	KIF5B	32299891##32299900	32299897##32299906	TAACCCT##TATCATC	6mer1A##6mer1A	hsa-miR-652-5p##hsa-miR-136-3p
G8668.1	chr10	-	AGTCTTTACTGTGCCAAGCTAACTGTACCTTATAGGA	32300132	32300168	72	32300145	0.758679	3	72	387	utr3	ENSE00001872441	KIF5B	32300137	32300143	TAAGGTA	6mer1A	hsa-miR-570-5p;hsa-miR-548ag;hsa-miR-548ai
G8669.1	chr10	-	TCTACTCCCTTGGGATTGTAGAA	32300357	32300379	21	32300370	0.791434	1	21	147	utr3	ENSE00001872441	KIF5B	32300364	32300370	ATCCCAA	7mer	hsa-miR-4733-5p
G8674.1	chr10	-	TCACAAAATAAACCCAGGGCA	32556698	32556718	23	32556705	0.99963	1	13	23	utr3	ENSE00001465781	EPC1	32556703##32556711	32556710##32556717	TGGGTTTA##TTTTGTG	7mer1A##6mer1A	hsa-miR-629-5p##hsa-miR-2113;hsa-miR-5010-3p
G8677.1	chr10	-	GATGTGAGATTGTATAGA	32557633	32557650	47	32557646	0.736741	1	9	273	utr3	ENSE00001465781	EPC1	32557640##32557641	32557646##32557647	AATCTCA##ATCTCAC	7mer##7mer	hsa-miR-216a##hsa-miR-1285-5p
G8678.1	chr10	-	TATATGTTACTTGAATACAGA	32557723	32557743	5	32557738	0.697048	2	8	32	utr3	ENSE00001465781	EPC1	32557729##32557730##32557730##32557733	32557736##32557736##32557737##32557739	TTCAAGTA##TCAAGTA##TCAAGTAA##AGTAACA	7mer1A##6mer1A##8mer##7mer	hsa-miR-4465;hsa-miR-26b-5p;hsa-miR-1297;hsa-miR-26a-5p##hsa-miR-5697##hsa-miR-26b-5p;hsa-miR-1297;hsa-miR-26a-5p##hsa-miR-802
G8691.1	chr10	-	TACAGTGCTATTTACTGAAGTTA	33189353	33189375	16	33189365	0.709883	2	12	107	utr3	ENSE00002519676	ITGB1	33189357##33189358##33189359	33189363##33189365##33189366	TTCAGTA##TCAGTAAA##CAGTAAAT	6mer1A##7mer1A##8mer	hsa-miR-222-5p##hsa-miR-545-5p##hsa-miR-545-5p
G8693.1	chr10	-	TGTAATTCATGCCAGGGACTGA	33190311	33190332	40	33190320	0.932484	1	32	135	utr3	ENSE00002519676	ITGB1	33190315##33190317##33190318##33190318	33190321##33190324##33190324##33190325	TCCCTGG##CCTGGCAT##CTGGCAT##CTGGCATG	6mer1A##8mer##7mer##8mer	hsa-miR-4308;hsa-miR-4292##hsa-miR-221-5p##hsa-miR-5588-5p;hsa-miR-4720-5p##hsa-miR-4799-3p
G8694.1	chr10	-	CCATAGTCACAGTTAGGTAGCTTTAGGGCA	33190421	33190450	18	33190433	0.824205	1	18	126	utr3	ENSE00002519676	ITGB1	33190426##33190426	33190432##33190433	TAAAGCT##TAAAGCTA	6mer1A##8mer	hsa-miR-4429;hsa-miR-320d;hsa-miR-320c;hsa-miR-320a;hsa-miR-320b##hsa-miR-9-3p
G8695.1	chr10	-	CCCACAACACTGAATGCAAAGTA	33190458	33190480	10	33190477	0.983736	1	10	20	utr3	ENSE00002519676	ITGB1	33190462	33190468	TTGCATT	6mer1A	hsa-miR-33b-5p;hsa-miR-33a-5p
G8701.1	chr10	-	AAGTATCTTGCACTGATA	33466860	33466877	9	33466873	0.686184	2	9	45	utr3	ENSE00001465027	NRP1	33466862##33466864	33466869##33466871	TCAGTGCA##AGTGCAAG	7mer1A##8mer	hsa-miR-152;hsa-miR-148a-3p;hsa-miR-148b-3p##hsa-miR-3666
G8713.1	chr10	-	TTGTACATTCACTGTCAAAAA	35297530	35297550	7	35297542	0.735356	1	7	42	utr3	ENSE00001464550	CUL2	35297534	35297540	TGACAGT	6mer1A	hsa-miR-4645-3p
G6923.1	chr10	+	AATTATTATCACAGCCTTTCTGACCCA	35859805	35859831	18	35859815	0.860643	1	18	144	utr3	ENSE00001390105	CCNY	35859812	35859819	CTGTGATA	8mer	hsa-miR-4679
G6924.1	chr10	+	GCCCTGGATTCTACCTCTGTA	35860371	35860391	8	35860380	0.728551	1	8	48	utr3	ENSE00001390105	CCNY	35860379##35860381##35860382	35860386##35860387##35860388	GGTAGAAT##AGGTAGA##GAGGTAG	8mer##7mer##7mer	hsa-miR-4650-3p##hsa-miR-3927##hsa-miR-4458;hsa-let-7a-5p;hsa-miR-98;hsa-let-7d-5p;hsa-let-7c;hsa-let-7b-5p;hsa-let-7e-5p;hsa-let-7f-5p;hsa-miR-4500;hsa-let-7g-5p;hsa-let-7i-5p
G8725.1	chr10	-	TGAGTTTTTGCACCTTCCCCA	35927326	35927346	37	35927342	0.637729	1	7	289	utr3	ENSE00001464367	FZD8	35927334##35927335	35927340##35927341	GTGCAAA##TGCAAAA	7mer##7mer	hsa-miR-19b-3p;hsa-miR-19a-3p##hsa-miR-548aw
G8726.1	chr10	-	TTAATTATACACCCCACGTAAATACGGGTTTCTTACATTAGAGGA	35927707	35927751	94	35927729	0.771792	8	179	448	utr3	ENSE00001464367	FZD8	35927723	35927729	ACCCGTA	7mer	hsa-miR-100-5p;hsa-miR-99a-5p;hsa-miR-99b-5p
G8735.1	chr10	-	TCAAGAAAATACTTGAAAATA	36811230	36811250	24	36811243	0.898214	1	24	96	utr3	ENSE00001795223	intergenic	36811232##36811233##36811234	36811238##36811239##36811241	TTTTCAA##TTTCAAG##TTCAAGTA	6mer1A##6mer1A##7mer1A	hsa-miR-1305##hsa-miR-498##hsa-miR-4465;hsa-miR-26b-5p;hsa-miR-1297;hsa-miR-26a-5p
G8346.1	chr10	-	AAGATTGTTATATTTCTGTA	3818791	3818810	9	3818809	0.813833	1	9	81	utr3	ENSE00001880146	KLF6	3818798	3818805	ATATAACA	8mer	hsa-miR-410
G8347.1	chr10	-	ACTTTTTGCTTGAAATTA	3818938	3818955	33	3818948	0.658562	1	33	264	utr3	ENSE00001880146	KLF6	3818941	3818948	TTTCAAGC	7mer1A	hsa-miR-498
G8350.1	chr10	-	ATGGCCATAAAGGAGGTAAAA	3819839	3819859	13	3819851	0.942313	1	13	26	utr3	ENSE00001880146	KLF6	3819853	3819859	TGGCCAT	6mer1A	hsa-miR-4529-5p
G8353.1	chr10	-	AGACCTTGCACAACAATTGTATA	3820184	3820206	8	3820193	0.810694	1	7	37	utr3	ENSE00001880146	KLF6	3820185	3820191	ATACAAT	7mer	hsa-miR-4666a-3p
G8355.1	chr10	-	TTATTTATGCCTTGAGGACTAA	3820530	3820551	9	3820547	0.670847	1	9	72	utr3	ENSE00001880146	KLF6	3820539	3820546	AAGGCATA	8mer	hsa-miR-3910
G8357.1	chr10	-	AGATCCAATCTGTCTAATACA	3820861	3820881	36	3820874	0.768357	1	35	181	utr3	ENSE00001880146	KLF6	3820866	3820872	TAGACAG	6mer1A	hsa-miR-4524b-3p
G8360.1	chr10	-	GGGGGAGGGGGTGTCTGCACCTTAGAAA	3821255	3821282	436	3821266	0.723379	4	477	1703	utr3	ENSE00001880146	KLF6	3821259##3821260	3821266##3821267	TAAGGTGC##AAGGTGCA	7mer1A##8mer	hsa-miR-18a-5p;hsa-miR-18b-5p;hsa-miR-4735-3p##hsa-miR-18a-5p;hsa-miR-18b-5p
G8362.1	chr10	-	TTGGAAGGTCTTTTGAGGGCTAA	3821579	3821601	10	3821595	0.795513	1	10	70	utr3	ENSE00001880146	KLF6	3821585	3821592	CTCAAAAG	8mer	hsa-miR-371b-5p
G8751.1	chr10	-	TGAAGATGTTGCACATTAA	38240164	38240182	17	38240178	0.762457	1	17	85	utr3	ENSE00001464116	ZNF25	38240168	38240174	TGTGCAA	6mer1A	hsa-miR-19b-3p;hsa-miR-19a-3p
G6950.1	chr10	+	GGTTTTGTATTGCTGCTCCTGTCCA	38328844	38328868	33	38328854	0.758376	1	33	330	utr3	ENSE00001426803	ZNF33A	38328854##38328855	38328861##38328861	AGCAGCAA##AGCAGCA	8mer##7mer	hsa-miR-424-5p##hsa-miR-16-5p;hsa-miR-195-5p;hsa-miR-497-5p;hsa-miR-15a-5p;hsa-miR-15b-5p
G6966.1	chr10	+	GGGTGTAATGAATGTGGGAAAA	38408152	38408173	19	38408160	0.73279	1	19	76	utr3	ENSE00001316471	ZNF37A	38408159##38408160##38408161	38408165##38408167##38408167	ATTCATT##ACATTCAT##ACATTCA	7mer##8mer##7mer	hsa-miR-664-3p##hsa-miR-181d;hsa-miR-181b-5p##hsa-miR-181a-5p;hsa-miR-4262;hsa-miR-181c-5p
G6988.1	chr10	+	AGTCAGTTGCTGTAAACTA	43679683	43679701	7	43679688	0.712642	1	7	35	utr3	ENSE00001463591	CSGALNACT2	43679690	43679697	TACAGCAA	7mer1A	hsa-miR-3120-3p
G6989.1	chr10	+	CTATAATACTTTGAGTTGA	43679963	43679981	34	43679972	0.696389	1	34	238	utr3	ENSE00001463591	CSGALNACT2	43679973	43679979	ACTCAAA	7mer	hsa-miR-888-5p
G8777.1	chr10	-	CTTTGTACTGTGATTTCCTTTTGGGTGTATTTTGCTAA	43881532	43881569	11	43881564	0.871737	1	11	207	utr3	ENSE00001552809	HNRNPF	43881557##43881557##43881559	43881563##43881563##43881565	TCACAGT##TCACAGT##ACAGTAC	6mer1A##7mer##7mer	hsa-miR-3681-3p;hsa-miR-128##hsa-miR-27a-3p;hsa-miR-27b-3p##hsa-miR-101-3p
G8778.1	chr10	-	GGGGGACCCATTTTGCACCATGA	43881979	43882001	108	43882000	0.830607	2	124	416	utr3	ENSE00001552809	HNRNPF	43881984##43881985##43881987	43881990##43881991##43881993	GTGCAAA##TGCAAAA##CAAAATG	7mer##7mer##7mer	hsa-miR-19b-3p;hsa-miR-19a-3p##hsa-miR-548aw##hsa-miR-4698
G6993.1	chr10	+	ACCTATGAATGTAATGA	43977938	43977954	36	43977942	0.677435	1	6	174	utr3	ENSE00001623694	intergenic	43977943##43977944	43977950##43977951	ACATTCAT##TACATTCA	8mer##7mer1A	hsa-miR-181d;hsa-miR-181b-5p##hsa-miR-181d;hsa-miR-181a-5p;hsa-miR-181b-5p;hsa-miR-4262;hsa-miR-181c-5p
G7014.1	chr10	+	AGCTTTTTGAGACCTCTTAAGA	45499509	45499530	19	45499509	0.844255	1	19	133	utr3	ENSE00001691946	ZNF22	45499514##45499515	45499521##45499521	TCTCAAAA##TCTCAAA	7mer1A##6mer1A	hsa-miR-371b-5p;hsa-miR-373-5p;hsa-miR-616-5p##hsa-miR-371a-5p
G7017.1	chr10	+	TCGGTTTCTGCTGTATTAATGACA	45500711	45500734	80	45500718	0.711571	2	80	663	utr3	ENSE00001194399	ZNF22	45500718##45500720	45500724##45500726	CAGCAGA##TACAGCA	7mer##6mer1A	hsa-miR-922##hsa-miR-3120-3p
G7050.1	chr10	+	CTGTTAATGTGCAATATTTAAGA	49644728	49644750	80	49644736	0.758297	2	95	622	utr3	ENSE00001716999	MAPK8	49644736##49644737	49644743##49644744	ATTGCACA##TATTGCAC	8mer##7mer1A	hsa-miR-32-5p##hsa-miR-32-5p;hsa-miR-25-3p;hsa-miR-92a-3p;hsa-miR-92b-3p;hsa-miR-363-3p;hsa-miR-367-3p
G7051.1	chr10	+	GCACCACTGGAATGTAAACA	49647312	49647331	37	49647312	0.996909	1	37	74	utr3	ENSE00001716999	MAPK8	49647322	49647328	TACATTC	6mer1A	hsa-miR-181d;hsa-miR-181a-5p;hsa-miR-181b-5p;hsa-miR-4262;hsa-miR-181c-5p
G7077.1	chr10	+	AGTGTATTTTGCACAAAAAAA	51589712	51589732	28	51589717	0.573578	1	28	140	utr3	ENSE00001462403	NCOA4	51589719##51589720	51589725##51589727	TGCAAAA##TGTGCAAA	7mer##7mer1A	hsa-miR-548aw##hsa-miR-19b-3p;hsa-miR-19a-3p
G8841.1	chr10	-	TGATTTGCTGTGATGAAA	51592369	51592386	11	51592369	0.848436	2	19	58	utr3	ENSE00001683867	TIMM23B	51592376##51592377	51592382##51592383	ACAGCAA##CAGCAAA	7mer##7mer	hsa-miR-3120-3p##hsa-miR-545-3p
G8845.1	chr10	-	AATCAAAATGCACTTTTTAA	52065383	52065402	14	52065395	0.911363	1	14	84	utr3	ENSE00001231673	SGMS1	52065387##52065388	52065393##52065395	AAAGTGC##AAGTGCAT	7mer##8mer	hsa-miR-519d;hsa-miR-17-5p;hsa-miR-20a-5p;hsa-miR-106a-5p;hsa-miR-106b-5p;hsa-miR-526b-3p;hsa-miR-20b-5p;hsa-miR-93-5p##hsa-miR-519c-3p;hsa-miR-519a-3p;hsa-miR-519b-3p
G6476.1	chr10	+	GAGACTGTTTGTTTATAA	5498986	5499003	9	5498986	0.941452	1	9	63	utr3	ENSE00001676441	NET1	5498992	5498999	AACAAACA	8mer	hsa-miR-495;hsa-miR-5688
G6477.1	chr10	+	TTTTAATGGCAGCTAAAGATA	5499100	5499120	9	5499108	0.687209	2	7	46	utr3	ENSE00001676441	NET1	5499106##5499107##5499108	5499112##5499114##5499115	CTGCCAT##AGCTGCCA##TAGCTGCC	7mer##8mer##7mer1A	hsa-miR-4769-3p##hsa-miR-22-3p##hsa-miR-22-3p
G6478.1	chr10	+	CAAGCCATACTGTTTTTGAGCCAATTA	5499739	5499765	97	5499756	0.69219	2	76	779	utr3	ENSE00001676441	NET1	5499753##5499756	5499759##5499762	CTCAAAA##TGGCTCA	7mer##6mer1A	hsa-miR-371b-5p;hsa-miR-373-5p;hsa-miR-616-5p##hsa-miR-24-3p;hsa-miR-4284
G6479.1	chr10	+	TGTTGACTATTCTGTGAAATATA	5500296	5500318	11	5500303	0.76204	1	11	99	utr3	ENSE00001676441	NET1	5500308	5500314	TTCACAG	6mer1A	hsa-miR-513a-5p;hsa-miR-27a-3p;hsa-miR-27b-3p
G7111.1	chr10	+	GGGATTATGGGCACTTAA	55582905	55582922	6	55582913	0.735562	1	6	24	utr3	ENSE00001657742	PCDH15	55582914##55582916	55582920##55582922	AGTGCCC##TAAGTGC	7mer##6mer1A	hsa-miR-371b-3p##hsa-miR-520c-3p;hsa-miR-519c-3p;hsa-miR-373-3p;hsa-miR-519a-3p;hsa-miR-520d-3p;hsa-miR-302d-3p;hsa-miR-520b;hsa-miR-519b-3p;hsa-miR-302c-3p;hsa-miR-302a-3p;hsa-miR-520a-3p;hsa-miR-302e;hsa-miR-302b-3p;hsa-miR-520e;hsa-miR-372
G6492.1	chr10	+	TTTATTTGCTGTTACACAAACA	5805425	5805446	6	5805429	0.655729	1	6	48	utr3	ENSE00001872973	C10orf18	5805430##5805431	5805436##5805437	CAGCAAA##ACAGCAA	7mer##7mer	hsa-miR-545-3p##hsa-miR-3120-3p
G6493.1	chr10	+	AAAAATCAGCTTTCTGAG	5805532	5805549	6	5805532	0.993643	1	6	24	utr3	ENSE00001872973	C10orf18	5805539	5805545	AAAGCTG	7mer	hsa-miR-4429;hsa-miR-320d;hsa-miR-320c;hsa-miR-320a;hsa-miR-320b
G8370.1	chr10	-	ATTTCTGTACTGCAAAATAAAGCCAAATTCTGGA	5807191	5807224	6	5807216	0.804211	1	6	54	utr3	ENSE00001814394	GDI2	5807208	5807214	TTTTGCA	6mer1A	hsa-miR-3680-3p;hsa-miR-450b-5p;hsa-miR-557;hsa-miR-507
G8901.1	chr10	-	GATGTTAATGCTGCCATTA	59954538	59954556	11	59954551	0.700994	1	11	66	utr3	ENSE00001461961	IPMK	59954543##59954544	59954550##59954550	GCAGCATT##CAGCATT	8mer##7mer	hsa-miR-103a-3p;hsa-miR-107##hsa-miR-4310
G7153.1	chr10	+	GCAATGTGAATTAATTGCACTGCTAA	60129199	60129224	144	60129214	0.765243	1	144	947	utr3	ENSE00001334391	UBE2D1	60129213##60129214##60129215##60129217##60129218	60129220##60129220##60129221##60129224##60129224	AGTGCAAT##AGTGCAA##CAGTGCA##TAGCAGTG##TAGCAGT	8mer##7mer##7mer##7mer1A##6mer1A	hsa-miR-130a-3p;hsa-miR-454-3p;hsa-miR-130b-3p;hsa-miR-301a-3p;hsa-miR-4295;hsa-miR-301b##hsa-miR-3666##hsa-miR-152;hsa-miR-148a-3p;hsa-miR-148b-3p##hsa-miR-4519##hsa-miR-4274
G7154.1	chr10	+	AACTTTTATTTGTTGCTATTCA	60129239	60129260	32	60129239	0.645097	2	47	337	utr3	ENSE00001334391	UBE2D1	60129247##60129248	60129253##60129254	AACAAAT##CAACAAA	7mer##7mer	hsa-miR-7-1-3p;hsa-miR-7-2-3p##hsa-miR-3065-5p
G7159.1	chr10	+	CGGTGTTCTGTGATATAA	60155224	60155241	11	60155227	0.685749	2	12	65	utr3	ENSE00001849163	TFAM	60155228	60155234	CAGAACA	7mer	hsa-miR-589-3p
G7161.1	chr10	+	TTATATGCACTTTATGCGTTATGCA	60156453	60156477	22	60156459	0.83147	1	22	220	utr3	ENSE00001849163	TFAM	60156458##60156460##60156461	60156465##60156467##60156467	AAGTGCAT##TAAAGTGC##TAAAGTG	8mer##7mer1A##6mer1A	hsa-miR-519c-3p;hsa-miR-519a-3p;hsa-miR-519b-3p##hsa-miR-519d;hsa-miR-17-5p;hsa-miR-20a-5p;hsa-miR-106a-5p;hsa-miR-106b-5p;hsa-miR-526b-3p;hsa-miR-20b-5p;hsa-miR-93-5p##hsa-miR-3609;hsa-miR-4796-3p;hsa-miR-548ah-5p
G8911.1	chr10	-	CGATTTAGTTACCTCTTGA	61550595	61550613	31	61550613	0.865649	1	31	217	utr3	ENSE00000705227	CCDC6	61550603	61550609	TAACTAA	6mer1A	hsa-miR-3129-3p;hsa-miR-5583-5p
G8912.1	chr10	-	ATGACTTATTTGCACTGAGGTTATCTA	61552557	61552583	31	61552575	0.736518	1	31	310	utr3	ENSE00000705227	CCDC6	61552566##61552568##61552569##61552576	61552573##61552574##61552576##61552582	TCAGTGCA##AGTGCAA##GTGCAAAT##TAAGTCA	7mer1A##7mer##8mer##6mer1A	hsa-miR-152;hsa-miR-148a-3p;hsa-miR-148b-3p##hsa-miR-3666;hsa-miR-130a-3p;hsa-miR-454-3p;hsa-miR-130b-3p;hsa-miR-301a-3p;hsa-miR-4295;hsa-miR-301b##hsa-miR-19b-3p;hsa-miR-19a-3p##hsa-miR-224-5p
G7189.1	chr10	+	GTGTAGGTCTCACTGTAACAA	62553924	62553944	87	62553933	0.756438	1	87	435	utr3	ENSE00001461632	CDK1	62553936	62553942	TTACAGT	6mer1A	hsa-miR-582-5p
G7190.1	chr10	+	ATAAAACTATAATATTGATGTCAGGAATCAGG	62553960	62553991	15	62553974	0.745854	1	15	120	utr3	ENSE00001461632	CDK1	62553975##62553976##62553976	62553982##62553983##62553983	GACATCAA##TGACATCA##TGACATCA	8mer##7mer1A##8mer	hsa-miR-3913-3p##hsa-miR-3913-3p##hsa-miR-489
G6506.1	chr10	+	CTGCTGGCTTTTGCACTTTTTTGA	6275701	6275724	25	6275712	0.739599	2	25	264	utr3	ENSE00001643662	PFKFB3	6275711##6275712##6275713##6275714	6275717##6275718##6275719##6275720	GTGCAAA##AGTGCAA##AAGTGCA##AAAGTGC	7mer##7mer##7mer##7mer	hsa-miR-19b-3p;hsa-miR-19a-3p##hsa-miR-3666;hsa-miR-130a-3p;hsa-miR-454-3p;hsa-miR-130b-3p;hsa-miR-301a-3p;hsa-miR-4295;hsa-miR-301b##hsa-miR-519c-3p;hsa-miR-519a-3p;hsa-miR-519b-3p##hsa-miR-519d;hsa-miR-17-5p;hsa-miR-20a-5p;hsa-miR-106a-5p;hsa-miR-106b-5p;hsa-miR-526b-3p;hsa-miR-20b-5p;hsa-miR-93-5p
G6509.1	chr10	+	AAGCTATGCTAGCTTTCAA	6277406	6277424	6	6277411	0.76263	1	6	30	utr3	ENSE00001643662	PFKFB3	6277413	6277419	GCTAGCA	7mer	hsa-miR-621
G7211.1	chr10	+	AGGTTCAATCAATGCAATGTATA	63853224	63853246	729	63853233	0.810289	5	817	3638	utr3	ENSE00001461591	ARID5B	63853234	63853241	TTGCATTG	7mer1A	hsa-miR-33b-5p;hsa-miR-33a-5p
G7212.1	chr10	+	TTGACACTATTAAACAATCCAGAGA	63853272	63853296	23	63853284	0.75436	1	23	115	utr3	ENSE00001461591	ARID5B	63853284	63853291	GATTGTTT	8mer	hsa-miR-4445-5p
G7213.1	chr10	+	GTAATTTTTCCACATCTTA	63853524	63853542	15	63853528	0.666955	1	15	120	utr3	ENSE00001461591	ARID5B	63853532	63853538	TGTGGAA	6mer1A	hsa-miR-3190-3p
G7214.1	chr10	+	AAGTTATTGTTTACAAATTGAA	63853565	63853586	21	63853571	0.677557	3	24	165	utr3	ENSE00001461591	ARID5B	63853573	63853580	TGTAAACA	7mer1A	hsa-miR-30a-5p;hsa-miR-30b-5p;hsa-miR-30e-5p;hsa-miR-30d-5p;hsa-miR-30c-5p
G7216.1	chr10	+	GAAAGTTGCACTAGATTGA	63855012	63855030	10	63855017	0.753559	1	10	40	utr3	ENSE00001461591	ARID5B	63855019	63855025	TAGTGCA	7mer	hsa-miR-4671-3p
G7218.1	chr10	+	GTTTCCCAATCACATAGCAGGCAAGA	63856619	63856644	5	63856639	0.994593	1	5	20	utr3	ENSE00001461591	ARID5B	63856636	63856642	TGCCTGC	6mer1A	hsa-miR-4763-5p
G7225.1	chr10	+	GCCTGGGCGTTGGATCTACTGGAATGA	64565707	64565733	49	64565721	0.767717	1	49	294	utr3	ENSE00001461538	ADO	64565722##64565724##64565725	64565728##64565730##64565731	CAGTAGA##TCCAGTA##TTCCAGT	7mer##6mer1A##6mer1A	hsa-miR-936##hsa-miR-4712-5p;hsa-miR-770-5p##hsa-miR-145-5p;hsa-miR-5195-3p
G7226.1	chr10	+	TTCTTGTCTTACTGTACCTTA	64566452	64566472	22	64566460	0.736781	1	22	220	utr3	ENSE00001461538	ADO	64566462	64566468	TACAGTA	6mer1A	hsa-miR-101-3p;hsa-miR-144-3p
G7227.1	chr10	+	AATATTTTACTGTAAAAGTA	64566602	64566621	8	64566608	0.638667	1	8	56	utr3	ENSE00001461538	ADO	64566608##64566610##64566611	64566614##64566616##64566617	CAGTAAA##TACAGTA##TTACAGT	7mer##6mer1A##6mer1A	hsa-miR-545-5p##hsa-miR-101-3p;hsa-miR-144-3p##hsa-miR-582-5p
G7228.1	chr10	+	CTGGGTTCATCTAATGTGGTTTTCCTTAGGAAG	64566746	64566778	12	64566767	0.759581	1	12	144	utr3	ENSE00001461538	ADO	64566768	64566775	CTAAGGAA	8mer	hsa-miR-4521
G8931.1	chr10	-	TGCCTTATTATGGAGAAAAA	64572041	64572060	38	64572052	0.598754	1	38	190	utr3	ENSE00001852646	EGR2	64572044##64572045##64572054	64572050##64572051##64572060	TTCTCCA##TCTCCAT##TAAGGCA	6mer1A##6mer1A##6mer1A	hsa-miR-519e-5p;hsa-miR-515-5p##hsa-miR-136-5p##hsa-miR-3714;hsa-miR-3910;hsa-miR-124-3p;hsa-miR-506-3p
G8932.1	chr10	-	GGGGATGTACATATATTCTCTGAAACTA	64572142	64572169	18	64572154	0.71482	1	18	144	utr3	ENSE00001852646	EGR2	64572145##64572147##64572147##64572149	64572151##64572153##64572154##64572155	TTTCAGA##TCAGAGA##TCAGAGAA##AGAGAAT	6mer1A##6mer1A##7mer1A##7mer	hsa-miR-3942-3p##hsa-miR-4756-3p##hsa-miR-3919##hsa-miR-3123
G7237.1	chr10	+	CTTATCTTCAGGGTTAAAA	64914285	64914303	8	64914292	0.699058	1	8	48	utr3	ENSE00001272071	NRBF2	64914292##64914295	64914298##64914301	CCCTGAA##TAACCCT	7mer##6mer1A	hsa-miR-345-3p##hsa-miR-652-5p
G7238.1	chr10	+	TGCCACACTTTGCACTACTCA	64914499	64914519	12	64914505	0.755109	1	12	59	utr3	ENSE00001272071	NRBF2	64914507##64914508##64914509	64914513##64914514##64914516	TGCAAAG##GTGCAAA##TAGTGCAA	7mer##7mer##7mer1A	hsa-miR-518a-5p;hsa-miR-527##hsa-miR-19b-3p;hsa-miR-19a-3p##hsa-miR-3666;hsa-miR-130a-3p;hsa-miR-454-3p;hsa-miR-130b-3p;hsa-miR-301a-3p;hsa-miR-4295;hsa-miR-301b
G8937.1	chr10	-	GAGACAGTTACTGTGAGAATA	64927400	64927420	91	64927414	0.721492	1	69	276	utr3	ENSE00002503240	JMJD1C	64927403##64927405##64927405	64927409##64927411##64927411	TCTCACA##TCACAGT##TCACAGT	6mer1A##6mer1A##7mer	hsa-miR-342-3p##hsa-miR-3681-3p;hsa-miR-128##hsa-miR-27a-3p;hsa-miR-27b-3p
G7247.1	chr10	+	TGACTAGTTTTGCACACTTGA	65381205	65381225	18	65381211	0.680603	1	18	126	utr3	ENSE00001537147	RPS27AP2	65381211##65381213##65381214	65381217##65381219##65381221	CAAAACT##TGCAAAA##TGTGCAAA	7mer##7mer##7mer1A	hsa-miR-1323;hsa-miR-548o-3p##hsa-miR-548aw##hsa-miR-19b-3p;hsa-miR-19a-3p
G7248.1	chr10	+	CTATGTACTTTAATAG	65384187	65384202	32	65384189	0.806367	1	32	192	utr3	ENSE00001537147	RPS27AP2	65384192##65384193	65384199##65384199	TAAAGTAC##TAAAGTA	7mer1A##6mer1A	hsa-miR-548k;hsa-miR-548av-5p##hsa-miR-548ar-5p;hsa-miR-548d-5p;hsa-miR-548as-5p;hsa-miR-548a-5p;hsa-miR-548ap-5p;hsa-miR-548i;hsa-miR-548j;hsa-miR-548l;hsa-miR-548w;hsa-miR-548y;hsa-miR-548au-5p;hsa-miR-548aq-5p;hsa-miR-559;hsa-miR-548am-5p;hsa-miR-548b-5p;hsa-miR-548o-5p;hsa-miR-548h-5p;hsa-miR-548ak;hsa-miR-548ab;hsa-miR-548c-5p
G7249.1	chr10	+	TGTCTGCCTCACATTTAAGCTTTAGAGA	65384687	65384714	14	65384699	0.804242	1	14	126	utr3	ENSE00001537147	RPS27AP2	65384705	65384711	TAAAGCT	6mer1A	hsa-miR-4429;hsa-miR-320d;hsa-miR-320c;hsa-miR-320a;hsa-miR-320b
G8975.1	chr10	-	ATTGACATACTGTGATCTCTATTAGTGATGGA	69556524	69556555	70	69556524	0.960495	2	82	525	utr3	ENSE00000834117	DNAJC12	69556541##69556541##69556543	69556547##69556547##69556549	TCACAGT##TCACAGT##ACAGTAT	6mer1A##7mer##7mer	hsa-miR-3681-3p;hsa-miR-128##hsa-miR-27a-3p;hsa-miR-27b-3p##hsa-miR-144-3p
G8976.1	chr10	-	AGCAATCTCTGTACAGTGTA	69556568	69556587	9	69556581	0.704475	1	9	45	utr3	ENSE00000834117	DNAJC12	69556573	69556579	TGTACAG	7mer	hsa-let-7g-3p;hsa-let-7a-2-3p
G8977.1	chr10	-	TCATGTCTGTGAATTGCTGAGTA	69556756	69556778	9	69556765	0.781945	1	9	72	utr3	ENSE00000834117	DNAJC12	69556766	69556772	TTCACAG	6mer1A	hsa-miR-513a-5p;hsa-miR-27a-3p;hsa-miR-27b-3p
G8978.1	chr10	-	TGTCCCCTATGCTGCCAACA	69556818	69556837	16	69556831	0.711153	1	10	70	utr3	ENSE00000834117	DNAJC12	69556821##69556823	69556827##69556829	TGGCAGC##GCAGCAT	6mer1A##7mer	hsa-miR-885-3p##hsa-miR-103a-3p;hsa-miR-107
G7295.1	chr10	+	CTCAAAATCTGTTACGCTAA	69676806	69676825	34	69676811	0.779082	1	34	170	utr3	ENSE00001562862	SIRT1	69676815	69676821	GTAACAG	7mer	hsa-miR-194-5p
G7299.1	chr10	+	TCTCACCACTAAATCCAATACGAGTTCATA	70100935	70100964	33	70100953	0.895666	1	14	193	utr3	ENSE00001941748	RUFY2	70100957	70100963	TGAACTC	6mer1A	hsa-miR-4680-5p
G7303.1	chr10	+	AAGAATTCAGTATTAAGTA	70102568	70102586	7	70102572	0.76902	1	7	35	utr3	ENSE00001926309	HNRNPH3	70102576##70102578	70102583##70102584	TAATACTG##TTAATAC	7mer1A##6mer1A	hsa-miR-200b-3p;hsa-miR-429;hsa-miR-200c-3p##hsa-miR-655;hsa-miR-374c-5p
G7304.1	chr10	+	AAGAATCTATATGTAGCAAGGA	70102771	70102792	71	70102780	0.737223	1	71	249	utr3	ENSE00001926309	HNRNPH3	70102782##70102783	70102789##70102789	TGCTACAT##TGCTACA	7mer1A##6mer1A	hsa-miR-222-3p;hsa-miR-221-3p##hsa-miR-548v;hsa-miR-187-5p
G7305.1	chr10	+	ACCTGTTGATGTGAATTCA	70102866	70102884	27	70102872	0.696088	1	26	163	utr3	ENSE00001926309	HNRNPH3	70102875	70102881	TTCACAT	6mer1A	hsa-miR-130a-5p;hsa-miR-23c;hsa-miR-23b-3p;hsa-miR-23a-3p
G7306.1	chr10	+	AAATGTTATTAATAAATGTCA	70102915	70102935	6	70102920	0.684889	1	6	42	utr3	ENSE00001926309	HNRNPH3	70102924	70102930	TTATTAA	6mer1A	hsa-miR-4477a
G8987.1	chr10	-	AACTTGTATAAATTACCTCTGAA	70104211	70104233	15	70104221	0.782254	1	15	105	utr3	ENSE00001879186	RUFY2	70104212	70104219	TCAGAGGT	7mer1A	hsa-miR-4257
G8988.1	chr10	-	TATGTATGAAATTACCTACAATGA	70105482	70105505	14	70105494	0.799009	1	14	98	utr3	ENSE00001879186	RUFY2	70105485	70105491	TTGTAGG	6mer1A	hsa-miR-135b-3p
G8991.1	chr10	-	AACAAAATTGTCTCAAAGTGA	70174032	70174052	12	70174047	0.673456	1	12	48	utr3	ENSE00001536856	LIG4	70174037	70174043	TTGAGAC	6mer1A	hsa-miR-3672
G7314.1	chr10	+	TTGTCGTTTACTATCTTCATCTCACCCA	70451646	70451673	8	70451654	0.767935	1	8	88	utr3	ENSE00001461113	TET1	70451659	70451665	TGAAGAT	6mer1A	hsa-miR-4699-5p
G7315.1	chr10	+	ACTCAGTTTGGTGCTTTAAA	70451846	70451865	35	70451853	0.708698	2	35	245	utr3	ENSE00001461113	TET1	70451855##70451858	70451861##70451864	AGCACCA##TAAAGCA	7mer##6mer1A	hsa-miR-29c-3p;hsa-miR-29a-3p;hsa-miR-29b-3p##hsa-miR-4422
G7317.1	chr10	+	AACCTAATGGTGCTTCTCCCTTGGAA	70453102	70453127	25	70453108	0.689253	2	49	151	utr3	ENSE00001461113	TET1	70453109##70453109	70453115##70453116	GCACCAT##AGCACCAT	7mer##8mer	hsa-miR-767-5p##hsa-miR-29c-3p;hsa-miR-29a-3p;hsa-miR-29b-3p
G7323.1	chr10	+	TCTGCCTAATCATGTACATTATCCACCAAAAA	70706426	70706457	7	70706457	0.837843	1	7	56	utr3	ENSE00001460966	DDX50	70706445##70706447	70706451##70706454	TGGATAA##TGGTGGAT	7mer##7mer1A	hsa-miR-1261##hsa-miR-3165
G7328.1	chr10	+	AGGCTGGATAAATGGTGCTTAAA	70743331	70743353	127	70743341	0.753145	2	124	614	utr3	ENSE00001420901	DDX21	70743343##70743343	70743349##70743350	GCACCAT##AGCACCAT	7mer##8mer	hsa-miR-767-5p##hsa-miR-29c-3p;hsa-miR-29a-3p;hsa-miR-29b-3p
G7329.1	chr10	+	CTCCACTTCTTCCTATTGGAAGATTAACATTA	70743364	70743395	6	70743386	0.913566	1	6	66	utr3	ENSE00001420901	DDX21	70743387##70743390	70743393##70743396	TGTTAAT##TAATGTT	7mer##6mer1A	hsa-miR-2053##hsa-miR-33a-3p;hsa-miR-409-3p
G7330.1	chr10	+	AAACTGAATGTCTGTTGAA	70743693	70743711	5	70743700	0.740857	1	5	25	utr3	ENSE00001420901	DDX21	70743705	70743711	TCAACAG	6mer1A	hsa-miR-4709-5p
G7334.1	chr10	+	GAAAGGAAATGTGCAATATTGAA	70776187	70776209	445	70776187	0.972194	2	446	1779	utr3	ENSE00001460618	KIAA1279	70776197##70776198	70776204##70776205	ATTGCACA##TATTGCAC	8mer##7mer1A	hsa-miR-32-5p##hsa-miR-32-5p;hsa-miR-25-3p;hsa-miR-92a-3p;hsa-miR-92b-3p;hsa-miR-363-3p;hsa-miR-367-3p
G7340.1	chr10	+	CTACTATGGCACTTTGATAA	70932328	70932347	34	70932335	0.811706	1	34	204	utr3	ENSE00001460424	VPS26A	70932333##70932336##70932338##70932339	70932339##70932343##70932345##70932345	TGCCATA##AAAGTGCC##TCAAAGTG##TCAAAGT	7mer##8mer##7mer1A##6mer1A	hsa-miR-5590-5p##hsa-miR-519d##hsa-miR-520h;hsa-miR-520g##hsa-miR-3973
G7341.1	chr10	+	ACCATGATGTATAATAAAGA	70932584	70932603	9	70932590	0.687078	1	9	36	utr3	ENSE00001460424	VPS26A	70932595	70932601	TTATTAT	6mer1A	hsa-miR-4795-3p
G7352.1	chr10	+	AGCCCTCTGCCCTTCACACTCTCCTCCAA	71871571	71871599	22	71871585	0.823067	1	22	132	utr3	ENSE00001560726	H2AFY2	71871583##71871586	71871589##71871592	TGTGAAG##GAGTGTG	7mer##7mer	hsa-miR-3611##hsa-miR-574-5p
G9005.1	chr10	-	GTCTTTATTCTAATGTGAGGGTAGGGAA	71910689	71910716	50	71910705	0.760244	2	51	449	utr3	ENSE00001459844	SAR1A	71910699	71910705	TCACATT	7mer	hsa-miR-130a-5p;hsa-miR-23c;hsa-miR-23b-3p;hsa-miR-23a-3p
G9008.1	chr10	-	ATAACCTTGTGCACAGAGA	71911625	71911643	28	71911636	0.588517	1	28	84	utr3	ENSE00001459844	SAR1A	71911627	71911633	TCTGTGC	6mer1A	hsa-miR-5008-3p
G9013.1	chr10	-	GTAAATTCTGCTGTGACTA	71962778	71962796	38	71962791	0.70335	1	38	228	utr3	ENSE00001459828	PPA1	71962784	71962790	CAGCAGA	7mer	hsa-miR-922
G7362.1	chr10	+	CACCTCCCCGTCTTCCTCTGGGTGCCAAA	72181625	72181653	7	72181642	0.743066	1	7	42	utr3	ENSE00001459802	EIF4EBP2	72181641##72181642##72181646	72181648##72181648##72181652	ACCCAGAG##ACCCAGA##TGGCACC	8mer##7mer##6mer1A	hsa-miR-1912##hsa-miR-1295b-5p##hsa-miR-593-5p
G7363.1	chr10	+	ATCCCGGGAGAATGATTCCCCTCATAGAAA	72183216	72183245	13	72183225	0.924553	1	13	65	utr3	ENSE00001459802	EIF4EBP2	72183227	72183234	GAATCATT	8mer	hsa-miR-15b-3p
G7365.1	chr10	+	TTTGTGATGGTTGATGTCTCAGGAATAA	72183516	72183543	20	72183532	0.783657	3	40	152	utr3	ENSE00001459802	EIF4EBP2	72183532##72183532##72183533##72183534##72183534##72183535	72183538##72183539##72183540##72183540##72183541##72183541	CTGAGAC##CCTGAGAC##TCCTGAGA##TCCTGAG##TTCCTGAG##TTCCTGA	7mer##8mer##7mer1A##6mer1A##7mer1A##6mer1A	hsa-miR-4329##hsa-miR-4324##hsa-miR-4324##hsa-miR-544b##hsa-miR-1200##hsa-miR-378a-5p
G7366.1	chr10	+	CTGGGGCCTTCCAGCCGAGCCACTA	72185494	72185518	18	72185508	0.802186	1	18	54	utr3	ENSE00001459802	EIF4EBP2	72185504	72185510	GGCTGGA	7mer	hsa-miR-3652;hsa-miR-4430
G7367.1	chr10	+	ATATCTGGGAAGGTGTGGTA	72186970	72186989	17	72186970	0.876658	1	17	85	utr3	ENSE00001459802	EIF4EBP2	72186972	72186978	CCAGATA	7mer	hsa-miR-488-5p
G7378.1	chr10	+	CAAGGGGATTCCAGCCTTCAGA	72637113	72637134	65	72637113	0.882008	1	65	195	utr3	ENSE00001101195	SGPL1	72637123	72637129	GGCTGGA	7mer	hsa-miR-3652;hsa-miR-4430
G7379.1	chr10	+	CAAGACTAGCTGCTCAGGGTGGTGCAGGGA	72638669	72638698	25	72638669	0.992761	1	25	100	utr3	ENSE00001101195	SGPL1	72638677##72638679	72638683##72638685	AGCAGCT##TGAGCAG	7mer##6mer1A	hsa-miR-646##hsa-miR-4468
G7380.1	chr10	+	GAGCACTGTACTACTGACCCA	72639068	72639088	22	72639075	0.664196	1	22	66	utr3	ENSE00001101195	SGPL1	72639078##72639079	72639085##72639085	TCAGTAGT##TCAGTAG	7mer1A##6mer1A	hsa-miR-199b-3p;hsa-miR-199a-3p;hsa-miR-3129-5p##hsa-miR-936
G7385.1	chr10	+	GTTTTCTTCCTCCGTTATTGA	73059410	73059430	81	73059417	0.734523	2	82	809	utr3	ENSE00000987070	UNC5B	73059417##73059421	73059423##73059427	GGAGGAA##TAACGGA	7mer##6mer1A	hsa-miR-766-5p##hsa-miR-191-5p
G7386.1	chr10	+	CTTCTGCCCTCCCTGAGCCCACA	73062181	73062203	8	73062190	0.818844	1	8	32	utr3	ENSE00000987070	UNC5B	73062189##73062189##73062191##73062192	73062195##73062196##73062198##73062198	AGGGAGG##CAGGGAGG##CTCAGGGA##CTCAGGG	7mer##8mer##8mer##7mer	hsa-miR-1321;hsa-miR-4739;hsa-miR-4756-5p##hsa-miR-4441##hsa-miR-4518##hsa-miR-1266
G7389.1	chr10	+	CCCAGCCATGGGCTCTTTGCAA	73122716	73122737	17	73122716	0.998203	1	17	68	utr3	ENSE00001459740	SLC29A3	73122723	73122729	GCCCATG	7mer	hsa-miR-4641
G9027.1	chr10	-	GCCTGAATGTAACCTGCTA	73576481	73576499	20	73576499	0.970085	1	20	80	utr3	ENSE00001917960	PSAP	73576489##73576490##73576492	73576496##73576497##73576498	TACATTCA##ACATTCAG##ATTCAGG	7mer1A##8mer##7mer	hsa-miR-181d;hsa-miR-181a-5p;hsa-miR-181b-5p;hsa-miR-4262;hsa-miR-181c-5p##hsa-miR-4262##hsa-miR-506-5p
G9028.1	chr10	-	GGTGGCCTCCTGCCCTGATCA	73576780	73576800	11	73576800	0.981757	1	11	44	utr3	ENSE00001917960	PSAP	73576793	73576799	AGGCCAC	7mer	hsa-miR-4717-5p
G9031.1	chr10	-	AAACGCCATGTGTGGAACTAGGAGGAGGA	73577190	73577218	33	73577208	0.647733	1	33	99	utr3	ENSE00001917960	PSAP	73577202	73577209	TTCCACAC	8mer	hsa-miR-3692-3p
G7402.1	chr10	+	CTGCTCTTTACCTCAAAAGCA	73772617	73772637	35	73772624	0.628196	2	35	175	utr3	ENSE00001459536	CHST3	73772626##73772628	73772632##73772634	TGAGGTA##TTTGAGG	6mer1A##6mer1A	hsa-miR-4458;hsa-let-7a-5p;hsa-miR-202-3p;hsa-miR-98;hsa-let-7d-5p;hsa-let-7c;hsa-let-7b-5p;hsa-let-7e-5p;hsa-let-7f-5p;hsa-miR-4500;hsa-let-7g-5p;hsa-let-7i-5p##hsa-miR-1304-5p
G7403.1	chr10	+	GACTTATTTAATTAAAGATGAAATCA	73773277	73773302	89	73773286	0.691356	1	89	712	utr3	ENSE00001459536	CHST3	73773289	73773295	TCTTTAA	6mer1A	hsa-miR-302d-5p;hsa-miR-302b-5p
G9039.1	chr10	-	CGGGCTGAGCCATGTGCAATAAGAA	74092681	74092705	107	74092694	0.782496	1	107	320	utr3	ENSE00001390056	DNAJB12	74092684##74092685##74092686##74092694	74092690##74092692##74092693##74092700	TTATTGC##TATTGCAC##ATTGCACA##TGGCTCA	6mer1A##7mer1A##8mer##6mer1A	hsa-miR-137##hsa-miR-32-5p;hsa-miR-25-3p;hsa-miR-92a-3p;hsa-miR-92b-3p;hsa-miR-363-3p;hsa-miR-367-3p##hsa-miR-32-5p##hsa-miR-4284
G9046.1	chr10	-	AGAATAGGCTCTCTACCCAGCTAGAACA	75002775	75002802	14	75002787	0.813205	1	14	53	utr3	ENSE00001874014	FAM149B1	75002782	75002788	GCTGGGT	7mer	hsa-miR-5589-5p
G9048.1	chr10	-	ATAGTTTGAATGTATTTGA	75009132	75009150	6	75009145	0.737966	1	6	48	utr3	ENSE00002500311	MRPS16	75009137##75009138	75009144##75009145	TACATTCA##ACATTCAA	7mer1A##8mer	hsa-miR-181d;hsa-miR-181a-5p;hsa-miR-181b-5p;hsa-miR-4262;hsa-miR-181c-5p##hsa-miR-181a-5p;hsa-miR-181c-5p
G9051.1	chr10	-	AGAGAGCCACCAGGGTGATTTGCTGCTGGCTTTCTA	75197017	75197052	6	75197052	0.986714	1	6	54	utr3	ENSE00001922899	PPP3CB	75197026##75197026##75197028	75197032##75197033##75197034	AGCAGCA##AGCAGCAA##CAGCAAA	7mer##8mer##7mer	hsa-miR-16-5p;hsa-miR-195-5p;hsa-miR-497-5p;hsa-miR-15a-5p;hsa-miR-15b-5p##hsa-miR-424-5p##hsa-miR-545-3p
G7424.1	chr10	+	TCCTGCCACTCTGTCATGTCCTGCTGATGGAA	75531012	75531043	193	75531030	0.76688	3	193	1340	utr3	ENSE00001611420	SEC24C	75531029##75531030##75531032##75531032##75531033	75531035##75531036##75531039##75531039##75531039	CAGGACA##GCAGGAC##TCAGCAGG##TCAGCAGG##TCAGCAG	7mer##7mer##7mer1A##8mer##6mer1A	hsa-miR-5000-3p;hsa-miR-4436a##hsa-miR-1286##hsa-miR-3619-5p;hsa-miR-761;hsa-miR-214-3p##hsa-miR-4291##hsa-miR-922
G7425.1	chr10	+	GGGATAAAACATATAGGTGCACAA	75531278	75531301	54	75531291	0.704785	1	54	162	utr3	ENSE00001611420	SEC24C	75531293	75531299	TGCACCT	7mer	hsa-miR-500a-3p
G7429.1	chr10	+	AACAGAACTTGGCCTTTTGTTGTGAATTAGGTA	75543125	75543157	27	75543140	0.732418	1	27	297	utr3	ENSE00001631703	CHCHD1	75543140##75543141##75543142##75543143##75543145	75543147##75543148##75543149##75543150##75543151	CAACAAAA##ACAACAAA##CACAACAA##TCACAACA##TTCACAA	8mer##8mer##8mer##7mer1A##6mer1A	hsa-miR-3065-5p##hsa-miR-3529-3p##hsa-miR-5003-5p##hsa-miR-5003-5p##hsa-miR-513b
G7430.1	chr10	+	TAGTGCCCTTGCTTTTGGATGCAATA	75543278	75543303	27	75543278	0.864887	2	52	218	utr3	ENSE00001184112	CHCHD1	75543295	75543301	TGCATCC	6mer1A	hsa-miR-324-5p
G9058.1	chr10	-	GACGTTGCTGTACTGTCTTGTTTA	75573611	75573634	57	75573626	0.811339	1	57	570	utr3	ENSE00001283184	CAMK2G	75573619	75573625	ACAGTAC	7mer	hsa-miR-101-3p
G9059.1	chr10	-	TGTCTCTGCTGTACCGA	75574077	75574093	30	75574089	0.719204	1	30	150	utr3	ENSE00001283184	CAMK2G	75574081##75574083	75574087##75574090	TACAGCA##CAGCAGAG	6mer1A##8mer	hsa-miR-3120-3p##hsa-miR-922
G7438.1	chr10	+	GGACACTTCCTGCCTAAGGGAGA	75879083	75879105	35	75879088	0.665704	1	35	105	utr3	ENSE00001765583	VCL	75879092##75879093##75879094	75879099##75879099##75879100	TAGGCAGG##TAGGCAG##TTAGGCA	7mer1A##6mer1A##6mer1A	hsa-miR-940##hsa-miR-34b-5p;hsa-miR-449c-5p;hsa-miR-2682-5p##hsa-miR-4423-3p
G7439.1	chr10	+	ATCGAATGTGTACAACTTA	75879453	75879471	15	75879458	0.728434	1	12	72	utr3	ENSE00001765583	VCL	75879459##75879462	75879465##75879468	TACACAT##TTGTACA	7mer##6mer1A	hsa-miR-466##hsa-let-7g-3p;hsa-miR-493-5p;hsa-let-7a-2-3p
G7455.1	chr10	+	CTGTTAAATGCGCTACCCACCAATAATGAA	76990984	76991013	23	76990999	0.81073	2	20	69	utr3	ENSE00001458201	VDAC2	76991000	76991006	TGGTGGG	6mer1A	hsa-miR-541-3p;hsa-miR-92a-2-5p;hsa-miR-654-5p
G6537.1	chr10	+	GTTCCTCCATTATTTGAATTACTGAAGACAGC	7849689	7849720	27	7849696	0.893384	1	5	138	utr3	ENSE00001884611	ATP5C1	7849698##7849699##7849700	7849704##7849706##7849707	AAATAAT##TCAAATAA##TTCAAATA	7mer##8mer##7mer1A	hsa-miR-5692a##hsa-miR-3671##hsa-miR-3671
G9083.1	chr10	-	GGTGGTTTATGTTTACTTGAA	79551837	79551857	34	79551848	0.692607	1	34	306	utr3	ENSE00001557398	DLG5	79551842	79551849	GTAAACAT	8mer	hsa-miR-30a-5p;hsa-miR-30b-5p;hsa-miR-30e-5p;hsa-miR-30d-5p;hsa-miR-30c-5p
G7501.1	chr10	+	GTGTATTTTTAGGGTGCTATGGA	81075806	81075828	5	81075815	0.706168	1	5	45	utr3	ENSE00001708422	ZMIZ1	81075819	81075825	TAGCACC	6mer1A	hsa-miR-29c-3p;hsa-miR-29a-3p;hsa-miR-29b-3p
G7502.1	chr10	+	GAAGTAACTCCCACAGAAACCA	81075955	81075976	23	81075971	0.978711	1	23	23	utr3	ENSE00001708422	ZMIZ1	81075968	81075974	TTTCTGT	6mer1A	hsa-miR-4652-3p
G7504.1	chr10	+	GGCATGGTGGCAGCTGCAAA	81113616	81113635	11	81113624	0.767697	1	11	22	utr3	ENSE00001668118	PPIF	81113622##81113624##81113628	81113628##81113631##81113634	TGCCACC##AGCTGCCA##TGCAGCT	7mer##8mer##6mer1A	hsa-miR-4715-3p##hsa-miR-22-3p##hsa-miR-4660
G7506.1	chr10	+	TCCTCCTGGTTACTGTGAAGCCT	81114164	81114186	23	81114174	0.735215	1	21	153	utr3	ENSE00001136191	PPIF	81114176##81114176##81114177	81114182##81114183##81114183	TCACAGT##TTCACAGT##TTCACAG	6mer1A##7mer1A##6mer1A	hsa-miR-3681-3p;hsa-miR-128##hsa-miR-27a-3p;hsa-miR-27b-3p##hsa-miR-513a-5p
G7509.1	chr10	+	CACCTTAAATGTGAAAATA	81114436	81114454	23	81114439	0.729606	1	23	92	utr3	ENSE00001136191	PPIF	81114444	81114451	TTCACATT	7mer1A	hsa-miR-130a-5p;hsa-miR-23c;hsa-miR-23b-3p;hsa-miR-23a-3p
G9096.1	chr10	-	GAAAATATCAGTATTAAGTA	81142988	81143007	19	81143001	0.772671	1	19	95	utr3	ENSE00001771962	ZCCHC24	81142991##81142992	81142997##81142999	TTAATAC##TAATACTG	6mer1A##7mer1A	hsa-miR-655;hsa-miR-374c-5p##hsa-miR-200b-3p;hsa-miR-429;hsa-miR-200c-3p
G6548.1	chr10	+	ACAGGGTCTCTAGTGCTGTGAAAAA	8116222	8116246	23	8116235	0.727262	2	24	114	utr3	ENSE00000837295	GATA3	8116238##8116240	8116244##8116246	TTCACAG##TTTTCAC	6mer1A##6mer1A	hsa-miR-513a-5p;hsa-miR-27a-3p;hsa-miR-27b-3p##hsa-miR-5096
G9108.1	chr10	-	CATCCCTCACAGCCTCTTGCTGCTAAAATA	81915371	81915400	130	81915385	0.740161	2	130	830	utr3	ENSE00001457270	ANXA11	81915374##81915375##81915376##81915376##81915376##81915377	81915381##81915382##81915382##81915383##81915383##81915384	TTTAGCAG##TTAGCAGC##TAGCAGC##TAGCAGCA##TAGCAGCA##AGCAGCAA	7mer1A##7mer1A##6mer1A##7mer1A##8mer##8mer	hsa-miR-374b-3p##hsa-miR-4524b-5p;hsa-miR-4524a-5p##hsa-miR-646;hsa-miR-503##hsa-miR-16-5p;hsa-miR-195-5p;hsa-miR-497-5p;hsa-miR-15a-5p;hsa-miR-15b-5p;hsa-miR-424-5p##hsa-miR-4524b-5p;hsa-miR-4524a-5p##hsa-miR-424-5p
G7525.1	chr10	+	CCCACTAAGGCAAAATAGCCCCA	82192008	82192030	18	82192026	0.999164	1	18	18	utr3	ENSE00001457089	C10orf58	82192024	82192030	GGGGCTA	7mer	hsa-miR-4489
G7526.1	chr10	+	GGATTATTAAGCTAAAACCTGGGAA	82192065	82192089	81	82192072	0.669073	1	81	405	utr3	ENSE00001457089	C10orf58	82192072##82192073##82192073	82192079##82192079##82192080	TAGCTTAA##TAGCTTA##TTAGCTTA	8mer##6mer1A##7mer1A	hsa-miR-5579-3p##hsa-miR-590-5p;hsa-miR-21-5p##hsa-miR-5579-3p
G7528.1	chr10	+	ATGTGTCTTTATGTGGGAGTGGTGACTCTGA	82277970	82278000	12	82277983	0.805789	1	12	132	utr3	ENSE00001457016	TSPAN14	82277981##82277982	82277988##82277989	TCCCACAT##CTCCCACA	8mer##8mer	hsa-miR-188-3p##hsa-miR-532-3p
G8324.1	chr10	-	AGAGAAAATTCTGATACAGA	857220	857239	26	857235	0.834386	1	26	78	utr3	ENSE00001148962	LARP4B	857224##857224##857225	857231##857231##857232	TATCAGAA##TATCAGAA##ATCAGAAT	7mer1A##8mer##8mer	hsa-miR-2115-3p##hsa-miR-361-5p##hsa-miR-2115-3p
G8325.1	chr10	-	CAGAAGTGCTGCACTTCTGAA	857799	857819	59	857810	0.746453	1	34	261	utr3	ENSE00001148962	LARP4B	857804	857810	AAGTGCA	7mer	hsa-miR-519c-3p;hsa-miR-519a-3p;hsa-miR-519b-3p
G8326.1	chr10	-	TTCTGATGCACTGCAAGCA	858213	858231	5	858224	0.744567	1	5	20	utr3	ENSE00001148962	LARP4B	858219##858219	858225##858226	CAGTGCA##CAGTGCAT	7mer##8mer	hsa-miR-148a-3p##hsa-miR-152;hsa-miR-148b-3p
G8327.1	chr10	-	TCCTTTTTGATCTCCTGGGCGGAGTGA	858261	858287	6	858276	0.772083	1	6	54	utr3	ENSE00001148962	LARP4B	858270##858271##858273##858278	858276##858278##858279##858284	CCAGGAG##CAGGAGAT##GGAGATC##TCAAAAA	7mer##8mer##7mer##6mer1A	hsa-miR-665##hsa-miR-4768-3p##hsa-miR-4683;hsa-miR-3676-5p##hsa-miR-3613-3p
G8328.1	chr10	-	TGGCATTTAAGAATGTAGAGA	858293	858313	12	858305	0.750854	1	12	60	utr3	ENSE00001148962	LARP4B	858297	858303	TACATTC	6mer1A	hsa-miR-181d;hsa-miR-181a-5p;hsa-miR-181b-5p;hsa-miR-4262;hsa-miR-181c-5p
G8330.1	chr10	-	TGGCTCTGAATGCAAGCTA	858535	858553	16	858547	0.705851	1	16	64	utr3	ENSE00001148962	LARP4B	858539	858545	TTGCATT	6mer1A	hsa-miR-33b-5p;hsa-miR-33a-5p
G7559.1	chr10	+	CAGATTTGCACTTTAAATGA	86277276	86277295	37	86277282	0.72381	1	37	222	utr3	ENSE00001699311	FAM190B	86277282##86277283##86277284##86277285	86277288##86277289##86277291##86277291	AGTGCAA##AAGTGCA##TAAAGTGC##TAAAGTG	7mer##7mer##7mer1A##6mer1A	hsa-miR-3666;hsa-miR-130a-3p;hsa-miR-454-3p;hsa-miR-130b-3p;hsa-miR-301a-3p;hsa-miR-4295;hsa-miR-301b##hsa-miR-519c-3p;hsa-miR-519a-3p;hsa-miR-519b-3p##hsa-miR-519d;hsa-miR-17-5p;hsa-miR-20a-5p;hsa-miR-106a-5p;hsa-miR-106b-5p;hsa-miR-526b-3p;hsa-miR-20b-5p;hsa-miR-93-5p##hsa-miR-3609;hsa-miR-4796-3p;hsa-miR-548ah-5p
G7586.1	chr10	+	TCTAAACACTTCATTCTTTATATATGGACAGCTTTA	88683656	88683691	10	88683663	0.899172	1	10	140	utr3	ENSE00001456760	BMPR1A	88683669##88683670	88683676##88683676	TAAAGAAT##TAAAGAA	7mer1A##6mer1A	hsa-miR-186-5p##hsa-miR-3133
G7587.1	chr10	+	GTTTGTATTCTACCTTTGTA	88683899	88683918	5	88683906	0.729569	1	5	50	utr3	ENSE00001456760	BMPR1A	88683906##88683908	88683913##88683914	GGTAGAAT##AGGTAGA	8mer##7mer	hsa-miR-4650-3p##hsa-miR-3927
G7588.1	chr10	+	TGGCCGGTGGTTTTGTGCTTTAAAAA	88684087	88684112	22	88684100	0.633376	3	27	183	utr3	ENSE00001456760	BMPR1A	88684103##88684104	88684109##88684110	TAAAGCA##TTAAAGC	6mer1A##6mer1A	hsa-miR-4422##hsa-miR-9-3p
G9164.1	chr10	-	AATTGTGCCCTAAGTCAGGTACAA	89513358	89513381	11	89513375	0.755311	1	11	55	utr3	ENSE00001883546	ATAD1	89513369##89513369	89513375##89513375	TTAGGGC##TTAGGGC	6mer1A##7mer	hsa-miR-1296##hsa-miR-2909
G7611.1	chr10	+	AAAGCATATTGGTGCTAGAAA	89725896	89725916	72	89725903	0.651632	2	72	288	utr3	ENSE00001456541	PTEN	89725906	89725913	TAGCACCA	7mer1A	hsa-miR-29c-3p;hsa-miR-29a-3p;hsa-miR-29b-3p
G7613.1	chr10	+	GTAAAGCTAATGTGAAGATA	89726829	89726848	7	89726835	0.800743	1	7	28	utr3	ENSE00001456541	PTEN	89726838##89726841	89726845##89726847	TTCACATT##TCTTCAC	7mer1A##6mer1A	hsa-miR-130a-5p;hsa-miR-23c;hsa-miR-23b-3p;hsa-miR-23a-3p##hsa-miR-412
G7614.1	chr10	+	AACTTATTGGTGCTGAAA	89726963	89726980	35	89726971	0.641746	1	35	175	utr3	ENSE00001456541	PTEN	89726971##89726971##89726972##89726974	89726977##89726978##89726979##89726980	AGCACCA##CAGCACCA##TCAGCACC##TTCAGCA	7mer##8mer##7mer1A##6mer1A	hsa-miR-29c-3p;hsa-miR-29a-3p;hsa-miR-29b-3p##hsa-miR-3065-3p##hsa-miR-3065-3p##hsa-miR-4291
G9173.1	chr10	-	AAAGCTCTGACTCGTTACCTA	90694868	90694888	27	90694882	0.774955	2	28	134	utr3	ENSE00002475467	ACTA2	90694876	90694882	GAGTCAG	7mer	hsa-miR-5702
G7631.1	chr10	+	AATCTTTGTACTCTTGCAGAGAAA	90774103	90774126	22	90774126	0.944476	2	23	153	utr3	ENSE00001546843	FAS	90774120	90774126	TTCTCTG	6mer1A	hsa-miR-3191-5p
G7632.1	chr10	+	AGGACATTACTAGTGACTCA	90774146	90774165	21	90774151	0.712531	1	21	84	utr3	ENSE00001546843	FAS	90774153##90774153	90774159##90774160	CTAGTAA##ACTAGTAA	7mer##8mer	hsa-miR-628-3p##hsa-miR-3923
G7634.1	chr10	+	AGGCCACTTTGCCTCTAAATTACCTCTGATAAT	90774629	90774661	72	90774661	0.856071	4	111	447	utr3	ENSE00001546843	FAS	90774651	90774658	TCAGAGGT	7mer1A	hsa-miR-4257
G7635.1	chr10	+	AGAATTTAAATAAGGCTCTACCTCAAAGA	90774744	90774772	91	90774759	0.777446	1	91	312	utr3	ENSE00001716028	FAS	90774759##90774759##90774761##90774762##90774763##90774765	90774765##90774766##90774767##90774769##90774769##90774771	GTAGAGC##GGTAGAGC##AGGTAGA##TGAGGTAG##TGAGGTA##TTTGAGG	7mer##8mer##7mer##7mer1A##6mer1A##6mer1A	hsa-miR-4732-5p##hsa-miR-4451##hsa-miR-3927##hsa-miR-4458;hsa-let-7a-5p;hsa-miR-98;hsa-let-7d-5p;hsa-let-7c;hsa-let-7b-5p;hsa-let-7e-5p;hsa-let-7f-5p;hsa-miR-4500;hsa-let-7g-5p;hsa-let-7i-5p##hsa-miR-202-3p##hsa-miR-1304-5p
G7636.1	chr10	+	TTGGTGTCATATTATACAATA	90774788	90774808	10	90774796	0.728127	2	10	80	utr3	ENSE00001716028	FAS	90774798##90774800	90774804##90774807	TATAATA##TTGTATAA	7mer##7mer1A	hsa-miR-374a-5p;hsa-miR-374b-5p##hsa-miR-568
G7637.1	chr10	+	CTTCTTTCTCAGGCATCAA	90774898	90774916	22	90774906	0.652056	1	22	132	utr3	ENSE00001716028	FAS	90774903##90774905	90774910##90774911	CTGAGAAA##CCTGAGA	8mer##7mer	hsa-miR-4251##hsa-miR-4324
G7638.1	chr10	+	TGGCCTAATGCACCCCCAAACA	90774988	90775009	5	90775003	0.94303	1	5	10	utr3	ENSE00001716028	FAS	90774998##90775001	90775004##90775007	GGGGTGC##TTGGGGG	7mer##6mer1A	hsa-miR-342-5p;hsa-miR-4664-5p##hsa-miR-1275;hsa-miR-4665-5p
G7639.1	chr10	+	TACAAATGGCAGCTTATA	90775220	90775237	22	90775226	0.95659	1	22	88	utr3	ENSE00001716028	FAS	90775226##90775227##90775230	90775232##90775234##90775236	CTGCCAT##AGCTGCCA##TAAGCTG	7mer##8mer##6mer1A	hsa-miR-4769-3p##hsa-miR-22-3p##hsa-miR-320e
G7649.1	chr10	+	GAGATTTCTGCACTTTAAACA	91180341	91180361	32	91180347	0.690976	1	32	192	utr3	ENSE00001456120	IFIT5	91180351##91180352	91180358##91180358	TAAAGTGC##TAAAGTG	7mer1A##6mer1A	hsa-miR-519d;hsa-miR-17-5p;hsa-miR-20a-5p;hsa-miR-106a-5p;hsa-miR-106b-5p;hsa-miR-526b-3p;hsa-miR-20b-5p;hsa-miR-93-5p##hsa-miR-3609;hsa-miR-4796-3p;hsa-miR-548ah-5p
G9177.1	chr10	-	TATTGAGCTTATTGTTGAAAGGGATTTTTGAA	91342891	91342922	11	91342921	0.886251	1	11	143	utr3	ENSE00001926121	PANK1	91342912	91342918	TAAGCTC	6mer1A	hsa-miR-99b-3p;hsa-miR-99a-3p
G7669.1	chr10	+	TGATTTTTGTATCTGCCACAGTAAATTAAAGCA	93274308	93274340	14	93274327	0.957074	1	14	154	utr3	ENSE00001455799	HECTD2	93274328##93274331	93274334##93274337	ATTTACT##TTAATTT	7mer##6mer1A	hsa-miR-4699-3p##hsa-miR-4775
G7674.1	chr10	+	GATGCCATTCCAGGTTAAA	93622971	93622989	25	93622979	0.738089	1	25	100	utr3	ENSE00001455700	TNKS2	93622980##93622980##93622981##93622982	93622986##93622987##93622988##93622988	ACCTGGA##AACCTGGA##TAACCTGG##TAACCTG	7mer##8mer##7mer1A##6mer1A	hsa-miR-619##hsa-miR-490-3p##hsa-miR-490-3p##hsa-miR-649
G7675.1	chr10	+	CAGAGTTAACTTGAACCTTTTATA	93623016	93623039	20	93623020	0.840182	1	20	160	utr3	ENSE00001455700	TNKS2	93623025	93623031	TTCAAGT	6mer1A	hsa-miR-4465;hsa-miR-26b-5p;hsa-miR-1297;hsa-miR-26a-5p
G7676.1	chr10	+	CTCTCAACTATGTAGCCCATA	93624602	93624622	41	93624609	0.742258	1	41	205	utr3	ENSE00001455700	TNKS2	93624612##93624615	93624618##93624621	GCTACAT##TGGGCTA	7mer##6mer1A	hsa-miR-222-3p;hsa-miR-221-3p##hsa-miR-644b-5p
G7677.1	chr10	+	AGCTTTTTGTTTGTTGGGA	93624795	93624813	19	93624802	0.645359	1	19	171	utr3	ENSE00001455700	TNKS2	93624803	93624810	AACAAACA	8mer	hsa-miR-495;hsa-miR-5688
G7685.1	chr10	+	CTCAAATATTTGCACTGTATTA	93788854	93788875	160	93788862	0.72339	2	160	1279	utr3	ENSE00001092245	BTAF1	93788862##93788864	93788869##93788870	GTGCAAAT##AGTGCAA	8mer##7mer	hsa-miR-19b-3p;hsa-miR-19a-3p##hsa-miR-3666;hsa-miR-130a-3p;hsa-miR-454-3p;hsa-miR-130b-3p;hsa-miR-301a-3p;hsa-miR-4295;hsa-miR-301b
G9201.1	chr10	-	TGTTAATGTTATATTAAAA	93809192	93809210	7	93809204	0.712951	1	7	56	utr3	ENSE00001162650	CPEB3	93809195##93809197##93809200	93809201##93809204##93809206	TAATATA##ATATAACA##TAACATT	6mer1A##8mer##7mer	hsa-miR-1277-5p##hsa-miR-410##hsa-miR-3143
G9202.1	chr10	-	AGAAATCTACCTAATTATGTGAAAGAA	93809554	93809580	74	93809565	0.689572	2	74	440	utr3	ENSE00001162650	CPEB3	93809558	93809564	TTCACAT	6mer1A	hsa-miR-130a-5p;hsa-miR-23c;hsa-miR-23b-3p;hsa-miR-23a-3p
G9203.1	chr10	-	ATGTCTAACTGTGATCAA	93810744	93810761	6	93810756	0.639537	1	1	35	utr3	ENSE00001162650	CPEB3	93810748	93810754	TCACAGT	6mer1A	hsa-miR-3681-3p;hsa-miR-128
G9204.1	chr10	-	ATAGCTTTTGCTGCTATTAA	93811269	93811288	6	93811281	0.686956	1	6	48	utr3	ENSE00001162650	CPEB3	93811273##93811273##93811273##93811274##93811276##93811277	93811279##93811280##93811280##93811281##93811282##93811283	TAGCAGC##TAGCAGCA##TAGCAGCA##AGCAGCAA##CAGCAAA##AGCAAAA	6mer1A##7mer1A##8mer##8mer##7mer##7mer	hsa-miR-646;hsa-miR-503##hsa-miR-16-5p;hsa-miR-195-5p;hsa-miR-497-5p;hsa-miR-15a-5p;hsa-miR-15b-5p;hsa-miR-424-5p##hsa-miR-4524b-5p;hsa-miR-4524a-5p##hsa-miR-424-5p##hsa-miR-545-3p##hsa-miR-548p
G7694.1	chr10	+	TTTCCCCTTACTGA	94112357	94112370	15	94112357	0.699158	1	4	86	utr3	ENSE00001354846	MARCH5	94112361	94112367	TAAGGGG	6mer1A	hsa-miR-3936
G7699.1	chr10	+	CGATGGATAATACCTAATAAA	94415086	94415106	29	94415093	0.77594	1	29	116	utr3	ENSE00000986595	KIF11	94415095##94415096	94415102##94415103	TAGGTATT##TTAGGTAT	7mer1A##7mer1A	hsa-miR-4678##hsa-miR-331-5p
G7708.1	chr10	+	TGGTTCTACTACCATGATCTTTATAAACTA	95661644	95661673	14	95661660	0.811341	1	14	154	utr3	ENSE00001861864	TMEM20	95661663##95661663	95661669##95661670	TATAAAG##TTATAAAG	6mer1A##7mer1A	hsa-miR-142-5p;hsa-miR-5590-3p##hsa-miR-340-5p
G7710.1	chr10	+	TGCTTAATGGTGTTAATA	95661781	95661798	11	95661785	0.75071	1	11	77	utr3	ENSE00001861864	TMEM20	95661789	95661796	TAACACCA	7mer1A	hsa-miR-3591-3p;hsa-miR-21-3p
G7740.1	chr10	+	TATATACTAAAATTAAGGGTGGA	97818600	97818622	7	97818607	0.798552	1	7	42	utr3	ENSE00002533996	CCNJ	97818608##97818609	97818615##97818616	TAATTTTA##TTAATTTT	7mer1A##7mer1A	hsa-miR-590-3p##hsa-miR-4775
G7742.1	chr10	+	TGGCCTTTGTCAGGAAGGGA	97819546	97819565	13	97819554	0.584028	1	13	52	utr3	ENSE00002533996	CCNJ	97819555##97819556	97819562##97819562	TTCCTGAC##TTCCTGA	7mer1A##6mer1A	hsa-miR-378a-5p##hsa-miR-1200
G7743.1	chr10	+	TATTTTAACTACCTCAATAATGCTATGAATGTAAGATA	97819962	97819999	31	97819987	0.749776	4	39	346	utr3	ENSE00002533996	CCNJ	97819987##97819988##97819992	97819994##97819995##97819998	ACATTCAT##TACATTCA##TCTTACA	8mer##7mer1A##6mer1A	hsa-miR-181d;hsa-miR-181b-5p##hsa-miR-181d;hsa-miR-181a-5p;hsa-miR-181b-5p;hsa-miR-4262;hsa-miR-181c-5p##hsa-miR-600
G7744.1	chr10	+	AAATGTGTACTGTGAAGAGA	97820421	97820440	51	97820428	0.651332	1	51	204	utr3	ENSE00002533996	CCNJ	97820428##97820430##97820430##97820431##97820433	97820434##97820436##97820437##97820437##97820439	ACAGTAC##TCACAGT##TTCACAGT##TTCACAG##TCTTCAC	7mer##6mer1A##7mer1A##6mer1A##6mer1A	hsa-miR-101-3p##hsa-miR-3681-3p;hsa-miR-128##hsa-miR-27a-3p;hsa-miR-27b-3p##hsa-miR-513a-5p##hsa-miR-412
G7772.1	chr10	+	TAGCATTTTATGATTCTACAA	98717676	98717696	15	98717684	0.674011	1	15	120	utr3	ENSE00001896400	LCOR	98717686	98717692	GAATCAT	7mer	hsa-miR-15b-3p
G7773.1	chr10	+	TGTATTGTGTCATTTCAGA	98718234	98718252	10	98718239	0.703641	1	10	80	utr3	ENSE00001896400	LCOR	98718241	98718247	ATGACAC	7mer	hsa-miR-425-5p
G7774.1	chr10	+	AGTTATTACTACTGAGCAGA	98722923	98722942	48	98722930	0.639409	1	48	240	utr3	ENSE00001896400	LCOR	98722931##98722932	98722938##98722938	TCAGTAGT##TCAGTAG	7mer1A##6mer1A	hsa-miR-199b-3p;hsa-miR-199a-3p;hsa-miR-3129-5p##hsa-miR-936
G7775.1	chr10	+	AGTGCTTTGAGTTTATCAGTAGTGATTCTGCC	98723277	98723308	10	98723284	0.8055	1	10	120	utr3	ENSE00001896400	LCOR	98723283	98723289	ACTCAAA	7mer	hsa-miR-888-5p
G7776.1	chr10	+	GAGAAACATTCCCAGCTGTA	98724096	98724115	26	98724096	0.868912	1	26	78	utr3	ENSE00001896400	LCOR	98724105	98724111	CTGGGAA	7mer	hsa-miR-4646-5p;hsa-miR-204-3p
G7777.1	chr10	+	TGGTAGTTCTCACTGGATGCTA	98724126	98724147	13	98724136	0.764306	1	13	91	utr3	ENSE00001896400	LCOR	98724137	98724143	TCCAGTG	6mer1A	hsa-miR-199b-5p;hsa-miR-1825;hsa-miR-199a-5p
G7781.1	chr10	+	AGCTGATCTATGTGATTAAA	98745206	98745225	11	98745214	0.706572	1	11	66	utr3	ENSE00001021974	C10orf12	98745213##98745218	98745219##98745224	ACATAGA##TAATCAC	7mer##6mer1A	hsa-miR-376c##hsa-miR-34b-3p
G9261.1	chr10	-	CGACTGATACCTCTAACCCCA	98985720	98985740	64	98985736	0.709716	2	64	192	utr3	ENSE00002530353	ARHGAP19	98985725##98985728	98985731##98985734	TTAGAGG##GAGGTAT	6mer1A##7mer	hsa-miR-877-5p##hsa-miR-202-3p
G9262.1	chr10	-	TCTGGGTGAGATTTACTGTGACCAGATGTA	99116481	99116510	94	99116497	0.627547	3	109	552	utr3	ENSE00001903360	RRP12	99116490##99116490	99116496##99116496	TCACAGT##TCACAGT	6mer1A##7mer	hsa-miR-3681-3p;hsa-miR-128##hsa-miR-27a-3p;hsa-miR-27b-3p
G7791.1	chr10	+	TAGAGCACAGGTTCTCAGTCTAAGCTA	99192490	99192516	16	99192490	0.998678	2	21	80	utr3	ENSE00001367378	PGAM1	99192504##99192505##99192505##99192506##99192506	99192511##99192512##99192512##99192512##99192513	AGACTGAG##TAGACTGA##TAGACTGA##TAGACTG##TTAGACTG	8mer##7mer1A##8mer##6mer1A##7mer1A	hsa-miR-4499##hsa-miR-4499##hsa-miR-151a-3p##hsa-miR-4463##hsa-miR-151a-3p
G7792.1	chr10	+	CGAGTGCTTTGTTTACTAAGGA	99192570	99192591	67	99192577	0.656005	2	71	465	utr3	ENSE00001367378	PGAM1	99192580	99192586	GTAAACA	7mer	hsa-miR-30a-5p;hsa-miR-30b-5p;hsa-miR-30e-5p;hsa-miR-30d-5p;hsa-miR-30c-5p
G9268.1	chr10	-	ATGGAACATGTTTCTGTGAACCTA	99196046	99196069	273	99196062	0.682733	2	400	1610	utr3	ENSE00001453870	EXOSC1	99196050	99196056	TTCACAG	6mer1A	hsa-miR-513a-5p;hsa-miR-27a-3p;hsa-miR-27b-3p
G9270.1	chr10	-	GATGTTGTCTACCTGCTGA	99218104	99218122	51	99218115	0.652151	2	51	306	utr3	ENSE00002466418	MMS19	99218109##99218110	99218115##99218116	AGGTAGA##GGTAGAC	7mer##7mer	hsa-miR-3927##hsa-miR-379-5p;hsa-miR-3529-5p
G11105.1	chr11	+	AGAGTTTCAAATACTGTGTTAA	100859818	100859839	29	100859829	0.823301	1	29	203	utr3	ENSE00001792694	ARHGAP42	100859828##100859829	100859834##100859835	CAGTATT##ACAGTAT	7mer##7mer	hsa-miR-16-1-3p##hsa-miR-144-3p
G11118.1	chr11	+	TTTTGCTCTTCCTTGTCCATTGCTGCTGTTAATGTATTGCTGA	102100813	102100855	171	102100832	0.797991	4	184	1587	utr3	ENSE00001345991	YAP1	102100831##102100833##102100834	102100837##102100840##102100840	AGCAATG##AGCAGCAA##AGCAGCA	7mer##8mer##7mer	hsa-miR-3908##hsa-miR-424-5p##hsa-miR-16-5p;hsa-miR-195-5p;hsa-miR-497-5p;hsa-miR-15a-5p;hsa-miR-15b-5p
G11119.1	chr11	+	GGGGGCTGGGGGAAGTGAGCCTGTTTGGA	102100935	102100963	41	102100949	0.963409	2	60	186	utr3	ENSE00001345991	YAP1	102100950##102100951##102100952	102100956##102100958##102100958	GGCTCAC##CAGGCTCA##CAGGCTC	7mer##8mer##7mer	hsa-miR-4284##hsa-miR-484##hsa-miR-3155b;hsa-miR-3155a
G11120.1	chr11	+	CAAGCCAAAAATGTTATATCTGATA	102101126	102101150	38	102101126	0.978874	2	51	215	utr3	ENSE00001345991	YAP1	102101136##102101138	102101142##102101145	TAACATT##ATATAACA	7mer##8mer	hsa-miR-3143##hsa-miR-410
G11122.1	chr11	+	GGTAGCGCTTTGTATGCATTTA	102101691	102101712	81	102101699	0.732272	2	82	647	utr3	ENSE00001345991	YAP1	102101699##102101702	102101705##102101709	TACAAAG##TGCATACA	7mer##7mer1A	hsa-miR-524-5p;hsa-miR-520d-5p##hsa-miR-5689
G11124.1	chr11	+	CTCTTCAATATAAGCTATGAA	102102376	102102396	31	102102384	0.74786	2	33	163	utr3	ENSE00001345991	YAP1	102102386	102102393	TAGCTTAT	7mer1A	hsa-miR-590-5p;hsa-miR-21-5p
G11125.1	chr11	+	AAATGCAATCACTGTGTTGTA	102102669	102102689	35	102102676	0.869608	2	36	209	utr3	ENSE00001345991	YAP1	102102678##102102679	102102685##102102685	CACAGTGA##CACAGTG	8mer##7mer	hsa-miR-128##hsa-miR-3681-3p
G11126.1	chr11	+	AAATATATATATATAGTACCA	102103992	102104012	5	102103999	0.691224	1	5	30	utr3	ENSE00001345991	YAP1	102104004	102104010	TACTATA	6mer1A	hsa-miR-625-3p
G11131.1	chr11	+	AATTGTCTTTGGTGCTTTTCA	102249300	102249320	12	102249308	0.730409	1	12	120	utr3	ENSE00002494422	BIRC2	102249310	102249316	AGCACCA	7mer	hsa-miR-29c-3p;hsa-miR-29a-3p;hsa-miR-29b-3p
G12814.1	chr11	-	CCCGTACTTTGAATGTAGGTTTTTTTGTTGTTGT	102267430	102267463	34	102267456	0.707216	4	36	234	utr3	ENSE00002180894	TMEM123	102267447##102267448	102267454##102267455	TACATTCA##ACATTCAA	7mer1A##8mer	hsa-miR-181d;hsa-miR-181a-5p;hsa-miR-181b-5p;hsa-miR-4262;hsa-miR-181c-5p##hsa-miR-181a-5p;hsa-miR-181c-5p
G12817.1	chr11	-	AAAGACTTAGTTGTCAGTATTAA	102268831	102268853	12	102268843	0.713848	1	12	84	utr3	ENSE00002180894	TMEM123	102268835	102268842	TACTGACA	7mer1A	hsa-miR-888-3p
G12828.1	chr11	-	TGCAACTCTGACGTTGATCCCAGAGAGCAGCTTCAGTGACA	102660827	102660867	106	102660845	0.957643	2	107	448	utr3	ENSE00001234621	MMP1	102660842##102660842##102660844##102660846	102660848##102660849##102660850##102660852	TCTCTGG##TCTCTGGG##TCTGGGA##TGGGATC	6mer1A##7mer1A##7mer##7mer	hsa-miR-518c-5p##hsa-miR-326;hsa-miR-330-5p##hsa-miR-4314##hsa-miR-769-3p
G12832.1	chr11	-	TAGAGTCACTGATACACAGAATATAATCTTATTTA	102661016	102661050	25	102661036	0.853454	2	25	149	utr3	ENSE00001234621	MMP1	102661028	102661035	TATTCTGT	7mer1A	hsa-miR-4778-5p
G11751.1	chr11	-	GGTCAGTTCTACTGTAATAACTA	10533819	10533841	38	10533835	0.737359	1	38	266	utr3	ENSE00000889988	RNF141	10533825##10533826##10533828	10533831##10533832##10533834	TTACAGT##TACAGTA##CAGTAGA	6mer1A##6mer1A##7mer	hsa-miR-582-5p##hsa-miR-101-3p;hsa-miR-144-3p##hsa-miR-936
G11753.1	chr11	-	AATAATTTTTACTTGAAATGA	10535911	10535931	10	10535923	0.647647	1	10	80	utr3	ENSE00000889988	RNF141	10535914##10535915##10535916##10535916	10535920##10535922##10535922##10535923	TTTCAAG##TTCAAGTA##TCAAGTA##TCAAGTAA	6mer1A##7mer1A##6mer1A##8mer	hsa-miR-498##hsa-miR-4465;hsa-miR-26b-5p;hsa-miR-1297;hsa-miR-26a-5p##hsa-miR-5697##hsa-miR-26b-5p;hsa-miR-1297;hsa-miR-26a-5p
G12858.1	chr11	-	TGCTTTTTCCACAATCCAAGTGA	105878917	105878939	17	105878931	0.67707	1	17	119	utr3	ENSE00001135045	KIAA1826	105878926	105878932	TTGTGGA	6mer1A	hsa-miR-4752
G12860.1	chr11	-	AACTCTAGATTTTTCTCATATCAGGTGATATA	105880197	105880228	23	105880209	0.855965	2	24	275	utr3	ENSE00001135045	KIAA1826	105880201##105880211	105880208##105880217	TCACCTGA##TGAGAAA	7mer1A##6mer1A	hsa-miR-3622b-3p;hsa-miR-3622a-3p##hsa-miR-539-5p
G11164.1	chr11	+	TTAACTGCACATCTACTGTTCATAAATATACCTCTGTAA	105968066	105968104	302	105968076	0.801611	7	369	1932	utr3	ENSE00002154468	AASDHPPT	105968078	105968084	CAGTAGA	7mer	hsa-miR-936
G11165.1	chr11	+	TGTTTTCGTTTTAGCAAGTAGTACTTAA	105969018	105969045	9	105969028	0.757573	1	9	108	utr3	ENSE00002154468	AASDHPPT	105969029	105969035	TTGCTAA	6mer1A	hsa-miR-4639-5p
G12882.1	chr11	-	AACTTGTGGGAAAGTACCAAAGGAAA	107375268	107375293	31	107375273	0.999827	1	31	93	utr3	ENSE00001637779	ALKBH8	107375270##107375272	107375276##107375278	TCCTTTG##CTTTGGT	6mer1A##7mer	hsa-miR-3121-5p##hsa-miR-9-5p
G12890.1	chr11	-	GTTAATATGTGTCATCAGTA	107661839	107661858	8	107661851	0.713285	1	8	56	utr3	ENSE00002181537	SLC35F2	107661844##107661847	107661850##107661853	ATGACAC##ACACATA	7mer##7mer	hsa-miR-425-5p##hsa-miR-4789-3p
G9808.1	chr11	+	GTGAAATTTTTCTTAAGGCA	10800743	10800762	12	10800748	0.663177	1	12	84	utr3	ENSE00000889998	CTR9	10800752##10800753	10800759##10800759	TTAAGAAA##TTAAGAA	8mer##6mer1A	hsa-miR-3658##hsa-miR-3653
G12896.1	chr11	-	ACCATTTATTGAATGTTCTGA	108028984	108029004	54	108028996	0.680086	4	68	418	utr3	ENSE00002183893	NPAT	108028989##108028989##108028997	108028995##108028996##108029003	ACATTCA##ACATTCAA##TAAATGG	7mer##8mer##6mer1A	hsa-miR-181d;hsa-miR-181b-5p;hsa-miR-4262##hsa-miR-181a-5p;hsa-miR-181c-5p##hsa-miR-4694-3p
G12897.1	chr11	-	TGAAACTTCACTTTATATCTAAA	108029534	108029556	12	108029551	0.846698	1	12	96	utr3	ENSE00002183893	NPAT	108029540##108029542##108029542	108029547##108029548##108029549	TATAAAGT##TAAAGTG##TAAAGTGA	7mer1A##6mer1A##7mer1A	hsa-miR-142-5p;hsa-miR-5590-3p##hsa-miR-519d;hsa-miR-4796-3p;hsa-miR-17-5p;hsa-miR-20a-5p;hsa-miR-106a-5p;hsa-miR-106b-5p;hsa-miR-526b-3p;hsa-miR-20b-5p;hsa-miR-93-5p##hsa-miR-3609;hsa-miR-548ah-5p
G11757.1	chr11	-	TGGTTTACTTGCACAAAACTGA	10818781	10818802	26	10818791	0.746803	1	26	156	utr3	ENSE00002193810	EIF4G2	10818785##10818785	10818791##10818792	TTTTGTG##TTTTGTGC	6mer1A##7mer1A	hsa-miR-5010-3p##hsa-miR-2113
G11758.1	chr11	-	ATATTGCCTGTATTTCTACCTCTAGTAA	10818872	10818899	885	10818885	0.675253	8	1027	7558	utr3	ENSE00002193810	EIF4G2	10818878##10818879##10818880	10818884##10818885##10818886	GAGGTAG##AGGTAGA##GGTAGAA	7mer##7mer##7mer	hsa-miR-4458;hsa-let-7a-5p;hsa-miR-98;hsa-let-7d-5p;hsa-let-7c;hsa-let-7b-5p;hsa-let-7e-5p;hsa-let-7f-5p;hsa-miR-4500;hsa-let-7g-5p;hsa-let-7i-5p##hsa-miR-3927##hsa-miR-4650-3p
G11759.1	chr11	-	ATGGTTGTTGCCGTAATA	10818902	10818919	31	10818915	0.672346	2	31	186	utr3	ENSE00002193810	EIF4G2	10818905##10818908	10818912##10818915	TACGGCAA##GGCAACAA	7mer1A##8mer	hsa-miR-4445-3p;hsa-miR-548al##hsa-miR-196a-3p
G11760.1	chr11	-	CACTGAATACTGTAGAAATGCACTTTGCTCAGTAATACTTGA	10818979	10819020	248	10819003	0.865976	8	362	1633	utr3	ENSE00002193810	EIF4G2	10818994##10818995##10818996	10819001##10819001##10819003	CAAAGTGC##AAAGTGC##AAGTGCAT	8mer##7mer##8mer	hsa-miR-520h;hsa-miR-520g##hsa-miR-519d;hsa-miR-17-5p;hsa-miR-20a-5p;hsa-miR-106a-5p;hsa-miR-106b-5p;hsa-miR-526b-3p;hsa-miR-20b-5p;hsa-miR-93-5p##hsa-miR-519c-3p;hsa-miR-519a-3p;hsa-miR-519b-3p
G11763.1	chr11	-	CTTAAATTGTGCAAAACA	10819330	10819347	12	10819339	0.628996	1	12	48	utr3	ENSE00002193810	EIF4G2	10819332##10819332	10819338##10819339	TTTTGCA##TTTTGCAC	6mer1A##7mer1A	hsa-miR-3680-3p;hsa-miR-450b-5p##hsa-miR-557;hsa-miR-507
G11770.1	chr11	-	CAACTCTTCAATGGCCATGGGGGACA	10823657	10823682	56	10823670	0.848103	1	56	224	utr3	ENSE00002161606	EIF4G2	10823666	10823672	TGGCCAT	7mer	hsa-miR-3187-3p
G11194.1	chr11	+	TTTTAATTGCACCTTAATGA	108239708	108239727	54	108239716	0.773095	2	54	371	utr3	ENSE00002195058	ATM	108239716##108239717	108239723##108239724	AAGGTGCA##TAAGGTGC	8mer##7mer1A	hsa-miR-18a-5p;hsa-miR-18b-5p##hsa-miR-18a-5p;hsa-miR-18b-5p;hsa-miR-4735-3p
G12901.1	chr11	-	TTGAATCTAAGCTGTGAA	108345485	108345502	5	108345497	0.732188	1	5	25	utr3	ENSE00002151080	KDELC2	108345493	108345499	TTAGATT	7mer	hsa-miR-4760-5p
G12902.1	chr11	-	ATCCCGGCTACACTTTAAGGAAA	108345505	108345527	8	108345520	0.904933	1	8	32	utr3	ENSE00002151080	KDELC2	108345511##108345514	108345517##108345520	TAAAGTG##AGTGTAG	6mer1A##7mer	hsa-miR-519d;hsa-miR-3609;hsa-miR-4796-3p;hsa-miR-17-5p;hsa-miR-20a-5p;hsa-miR-548ah-5p;hsa-miR-106a-5p;hsa-miR-106b-5p;hsa-miR-526b-3p;hsa-miR-20b-5p;hsa-miR-93-5p##hsa-miR-4280
G11221.1	chr11	+	ATGTGAAATACTGTATCATGGAA	110036582	110036604	7	110036589	0.821997	1	7	42	utr3	ENSE00001185235	ZC3H12C	110036589	110036595	CAGTATT	7mer	hsa-miR-16-1-3p
G11226.1	chr11	+	TTATTTGGGGAAAGTGGGCTTCTTTGTG	110036944	110036971	31	110036944	0.850457	2	13	247	utr3	ENSE00001185235	ZC3H12C	110036950	110036956	TTCCCCA	6mer1A	hsa-miR-2355-5p
G11228.1	chr11	+	TTTAATGAATCTAATTATTCACAA	110037413	110037436	15	110037419	0.822926	1	13	115	utr3	ENSE00001185235	ZC3H12C	110037417##110037420	110037423##110037427	ATTCATT##TTAGATTC	7mer##7mer1A	hsa-miR-664-3p##hsa-miR-376a-5p
G11229.1	chr11	+	GAGGTTATGCAACATTTCTTGATACTGCACTATAGA	110037513	110037548	22	110037521	0.866694	2	22	194	utr3	ENSE00001185235	ZC3H12C	110037522	110037529	AATGTTGC	8mer	hsa-miR-409-3p
G11232.1	chr11	+	GTATTTTGCCCCTGAATAA	110039324	110039342	29	110039332	0.706755	1	29	174	utr3	ENSE00001185235	ZC3H12C	110039331##110039334	110039337##110039340	AGGGGCA##TTCAGGG	7mer##6mer1A	hsa-miR-4688##hsa-miR-3127-5p
G11233.1	chr11	+	TGTGTCTTAGTCCAGAGGGA	110039391	110039410	28	110039399	0.651879	1	28	140	utr3	ENSE00001185235	ZC3H12C	110039399##110039400##110039401	110039406##110039407##110039407	CTGGACTA##TCTGGACT##TCTGGAC	8mer##7mer1A##6mer1A	hsa-miR-378i##hsa-miR-378b;hsa-miR-378c;hsa-miR-378d;hsa-miR-378e;hsa-miR-378f;hsa-miR-378h;hsa-miR-378i;hsa-miR-422a;hsa-miR-378a-3p##hsa-miR-4638-3p
G11234.1	chr11	+	CTCTCTATATCCTGATAAGA	110039500	110039519	51	110039507	0.721339	1	29	218	utr3	ENSE00001185235	ZC3H12C	110039512	110039518	TTATCAG	6mer1A	hsa-miR-361-5p
G11235.1	chr11	+	AACAAATATACTTTGCTTA	110040003	110040021	13	110040003	0.961116	1	13	78	utr3	ENSE00001185235	ZC3H12C	110040011	110040017	AAAGTAT	7mer	hsa-miR-548l
G11237.1	chr11	+	ACCAGAGTCATATGCTGCTAGTA	110042093	110042115	101	110042102	0.736371	2	101	505	utr3	ENSE00001185235	ZC3H12C	110042105##110042106##110042107	110042111##110042113##110042113	GCAGCAT##TAGCAGCA##TAGCAGC	7mer##7mer1A##6mer1A	hsa-miR-103a-3p;hsa-miR-107##hsa-miR-16-5p;hsa-miR-195-5p;hsa-miR-497-5p;hsa-miR-15a-5p;hsa-miR-15b-5p;hsa-miR-424-5p##hsa-miR-646;hsa-miR-503
G12917.1	chr11	-	GAACCATTTGCAATATGGA	110100380	110100398	25	110100398	0.848229	1	25	100	utr3	ENSE00002189495	RDX	110100384	110100390	TATTGCA	6mer1A	hsa-miR-32-5p;hsa-miR-25-3p;hsa-miR-92a-3p;hsa-miR-92b-3p;hsa-miR-363-3p;hsa-miR-367-3p
G12918.1	chr11	-	TAGCTGGTTAACCTTGAAGTGA	110100734	110100755	6	110100747	0.748038	1	6	36	utr3	ENSE00002189495	RDX	110100738##110100739	110100744##110100745	TTCAAGG##TCAAGGT	6mer1A##6mer1A	hsa-miR-561-5p##hsa-miR-4761-5p
G12919.1	chr11	-	ACCTTGTAGCATGTGAAGAA	110101253	110101272	49	110101265	0.699726	1	49	196	utr3	ENSE00002189495	RDX	110101257	110101263	TCACATG	6mer1A	hsa-miR-4717-3p
G11245.1	chr11	+	GTGATTAAATGAGAACATGGA	110333256	110333276	16	110333260	0.677418	1	16	64	utr3	ENSE00001005196	FDX1	110333261##110333262	110333268##110333268	TCATTTAA##TCATTTA	8mer##6mer1A	hsa-miR-5696##hsa-miR-4729
G11246.1	chr11	+	ATAAATCTCTGCCTATAACA	110333947	110333966	13	110333954	0.707599	1	13	65	utr3	ENSE00001005196	FDX1	110333956##110333958	110333962##110333964	TAGGCAG##TATAGGC	6mer1A##6mer1A	hsa-miR-34b-5p;hsa-miR-449c-5p;hsa-miR-2682-5p;hsa-miR-940##hsa-miR-1295b-3p
G11257.1	chr11	+	ATGTGTTAAGCACAAAGCATCTTCCTTAAAGC	111596333	111596364	22	111596344	0.904978	2	23	175	utr3	ENSE00001302014	SIK2	111596341##111596341	111596347##111596348	TGTGCTT##TTGTGCTT	6mer1A##7mer1A	hsa-miR-636##hsa-miR-218-5p
G11259.1	chr11	+	GAGATATCTGCACTTTGTAGA	111601181	111601201	165	111601189	0.742336	2	77	1078	utr3	ENSE00001302014	SIK2	111601190##111601191##111601191	111601196##111601197##111601198	AAGTGCA##AAAGTGC##CAAAGTGC	7mer##7mer##8mer	hsa-miR-519c-3p;hsa-miR-519a-3p;hsa-miR-519b-3p##hsa-miR-519d;hsa-miR-17-5p;hsa-miR-20a-5p;hsa-miR-106a-5p;hsa-miR-106b-5p;hsa-miR-526b-3p;hsa-miR-20b-5p;hsa-miR-93-5p##hsa-miR-520h;hsa-miR-520g
G12930.1	chr11	-	CTTGATTTCACTGGAATATA	111610018	111610037	18	111610030	0.685303	2	18	125	utr3	ENSE00001624344	PPP2R1B	111610022##111610023	111610028##111610029	TTCCAGT##TCCAGTG	6mer1A##6mer1A	hsa-miR-145-5p;hsa-miR-5195-3p##hsa-miR-199b-5p;hsa-miR-1825;hsa-miR-199a-5p
G12931.1	chr11	-	GATTTGCACTGGAACCA	111610395	111610411	48	111610406	0.608498	1	48	144	utr3	ENSE00001624344	PPP2R1B	111610398##111610399##111610399##111610401##111610402	111610404##111610405##111610406##111610407##111610408	TTCCAGT##TCCAGTG##TCCAGTGC##CAGTGCA##AGTGCAA	6mer1A##6mer1A##7mer1A##7mer##7mer	hsa-miR-145-5p;hsa-miR-5195-3p##hsa-miR-199b-5p;hsa-miR-199a-5p##hsa-miR-1825##hsa-miR-152;hsa-miR-148a-3p;hsa-miR-148b-3p##hsa-miR-3666;hsa-miR-130a-3p;hsa-miR-454-3p;hsa-miR-130b-3p;hsa-miR-301a-3p;hsa-miR-4295;hsa-miR-301b
G12933.1	chr11	-	CTGCATCTTGCTGCTAATGTGTGATGTTGA	111611654	111611683	65	111611676	0.815813	1	65	711	utr3	ENSE00001624344	PPP2R1B	111611667##111611668##111611668##111611668##111611669##111611672	111611674##111611674##111611675##111611675##111611676##111611678	TTAGCAGC##TAGCAGC##TAGCAGCA##TAGCAGCA##AGCAGCAA##AGCAAGA	7mer1A##6mer1A##7mer1A##8mer##8mer##7mer	hsa-miR-4524b-5p;hsa-miR-4524a-5p##hsa-miR-646;hsa-miR-503##hsa-miR-16-5p;hsa-miR-195-5p;hsa-miR-497-5p;hsa-miR-15a-5p;hsa-miR-15b-5p;hsa-miR-424-5p##hsa-miR-4524b-5p;hsa-miR-4524a-5p##hsa-miR-424-5p##hsa-miR-451b
G12938.1	chr11	-	GGAGCTATCTCAGGAAAAA	111656514	111656532	38	111656514	0.959477	1	1	113	utr3	ENSE00002152616	ALG9	111656516##111656517##111656517##111656518##111656518	111656522##111656523##111656524##111656524##111656525	TTTCCTG##TTCCTGA##TTCCTGAG##TCCTGAG##TCCTGAGA	6mer1A##6mer1A##7mer1A##6mer1A##7mer1A	hsa-miR-3074-5p##hsa-miR-378a-5p##hsa-miR-1200##hsa-miR-544b##hsa-miR-4324
G12940.1	chr11	-	AAGAAAGTTTCCCCACCAGTGA	111779435	111779456	8	111779444	0.699318	1	8	24	utr3	ENSE00002176205	CRYAB	111779439##111779439##111779440##111779441##111779442	111779445##111779446##111779447##111779448##111779449	TGGTGGG##TGGTGGGG##GGTGGGGA##GTGGGGAA##TGGGGAAA	6mer1A##7mer1A##8mer##8mer##8mer	hsa-miR-541-3p;hsa-miR-654-5p##hsa-miR-92a-2-5p##hsa-miR-92a-2-5p##hsa-miR-491-5p##hsa-miR-2110
G11266.1	chr11	+	ATTATGATTGCACACTCCTTCTA	111893010	111893032	25	111893018	0.704446	2	25	140	utr3	ENSE00001273692	DIXDC1	111893019	111893026	AGTGTGCA	8mer	hsa-miR-648
G11269.1	chr11	+	AGAATTCAACAGTTACCTCCAAAAA	111933988	111934012	13	111933999	0.763856	1	13	52	utr3	ENSE00001514061	DLAT	111934003##111934004	111934009##111934010	TGGAGGT##TTGGAGG	6mer1A##6mer1A	hsa-miR-3689d##hsa-miR-4443
G11273.1	chr11	+	AGAGTGCATATACAGCAAATTAA	111953954	111953976	98	111953965	0.757495	3	99	391	utr3	ENSE00001861247	C11orf57	111953964##111953965	111953971##111953971	TGCTGTAT##TGCTGTA	7mer1A##6mer1A	hsa-miR-4999-5p##hsa-miR-4718
G11274.1	chr11	+	GCTATACTGTGATCCTTA	111954692	111954709	42	111954695	0.779413	1	42	252	utr3	ENSE00001861247	C11orf57	111954695##111954698##111954698	111954702##111954704##111954704	ACAGTATA##TCACAGT##TCACAGT	8mer##6mer1A##7mer	hsa-miR-144-3p##hsa-miR-3681-3p;hsa-miR-128##hsa-miR-27a-3p;hsa-miR-27b-3p
G11276.1	chr11	+	CTTTGCTGGGCTTTGCTATTTCA	111965619	111965641	9	111965619	0.822427	3	11	88	utr3	ENSE00001467411	SDHD	111965621	111965627	CAGCAAA	7mer	hsa-miR-545-3p
G11278.1	chr11	+	TGGGAATCTCTAATGTGAAAATGTATTCTATGAAAATAA	111966432	111966470	56	111966432	0.7531	4	61	396	utr3	ENSE00001467411	SDHD	111966459	111966466	TTCATAGA	7mer1A	hsa-miR-376a-3p;hsa-miR-376b
G12975.1	chr11	-	GCCTATTGTGTTACTTGACCTTA	116649437	116649459	48	116649449	0.725945	1	48	432	utr3	ENSE00001649615	ZNF259	116649442##116649442##116649442##116649445	116649448##116649448##116649449##116649451	TCAAGTA##TCAAGTA##TCAAGTAA##AGTAACA	6mer1A##7mer##8mer##7mer	hsa-miR-5697##hsa-miR-4465##hsa-miR-26b-5p;hsa-miR-1297;hsa-miR-26a-5p##hsa-miR-802
G12976.1	chr11	-	TGCAAACTACACTTTAAAAA	116714288	116714307	8	116714301	0.90226	1	8	32	utr3	ENSE00001466645	SIK3	116714292##116714295	116714298##116714302	TAAAGTG##AGTGTAGT	6mer1A##8mer	hsa-miR-519d;hsa-miR-3609;hsa-miR-4796-3p;hsa-miR-17-5p;hsa-miR-20a-5p;hsa-miR-548ah-5p;hsa-miR-106a-5p;hsa-miR-106b-5p;hsa-miR-526b-3p;hsa-miR-20b-5p;hsa-miR-93-5p##hsa-miR-4280
G11357.1	chr11	+	AGGCACTTTGCATTGTAGAATGTTCCTGGA	117038498	117038527	82	117038505	0.694597	2	82	450	utr3	ENSE00002164200	PAFAH1B2	117038511	117038517	TCTACAA	6mer1A	hsa-miR-1283
G11358.1	chr11	+	TATTTTTTATGCTGCTGAATA	117039054	117039074	34	117039064	0.713247	2	34	311	utr3	ENSE00002164200	PAFAH1B2	117039063##117039064##117039066##117039066	117039069##117039070##117039072##117039073	GCAGCAT##AGCAGCA##TCAGCAG##TTCAGCAG	7mer##7mer##6mer1A##7mer1A	hsa-miR-103a-3p;hsa-miR-107##hsa-miR-16-5p;hsa-miR-195-5p;hsa-miR-497-5p;hsa-miR-15a-5p;hsa-miR-15b-5p;hsa-miR-424-5p##hsa-miR-3619-5p;hsa-miR-761;hsa-miR-214-3p;hsa-miR-922##hsa-miR-4291
G11361.1	chr11	+	CAGTATACCTGTGGAATATGTA	117040044	117040065	24	117040053	0.790783	1	24	144	utr3	ENSE00002164200	PAFAH1B2	117040054	117040060	TTCCACA	7mer	hsa-miR-3692-3p
G11362.1	chr11	+	ATACTTTTTTGAATGTATCA	117040329	117040348	5	117040338	0.679783	1	5	45	utr3	ENSE00002164200	PAFAH1B2	117040338##117040339	117040345##117040346	ACATTCAA##TACATTCA	8mer##7mer1A	hsa-miR-181a-5p;hsa-miR-181c-5p##hsa-miR-181d;hsa-miR-181a-5p;hsa-miR-181b-5p;hsa-miR-4262;hsa-miR-181c-5p
G11363.1	chr11	+	ACTAAACTTGTTTACGACA	117040385	117040403	61	117040390	0.698022	1	61	305	utr3	ENSE00002164200	PAFAH1B2	117040394	117040400	GTAAACA	7mer	hsa-miR-30a-5p;hsa-miR-30b-5p;hsa-miR-30e-5p;hsa-miR-30d-5p;hsa-miR-30c-5p
G11364.1	chr11	+	ATCTACCAGAGCTATTCAAGCA	117040712	117040733	31	117040712	0.896717	1	31	124	utr3	ENSE00002164200	PAFAH1B2	117040716	117040722	TCTGGTA	6mer1A	hsa-miR-4490;hsa-miR-4774-5p
G11365.1	chr11	+	AGATTTCTTTGCACTACTTTAGGTAAAAATAGTTAA	117040818	117040853	153	117040824	0.695929	4	190	1520	utr3	ENSE00002164200	PAFAH1B2	117040825##117040826##117040827	117040831##117040832##117040834	TGCAAAG##GTGCAAA##TAGTGCAA	7mer##7mer##7mer1A	hsa-miR-518a-5p;hsa-miR-527##hsa-miR-19b-3p;hsa-miR-19a-3p##hsa-miR-3666;hsa-miR-130a-3p;hsa-miR-454-3p;hsa-miR-130b-3p;hsa-miR-301a-3p;hsa-miR-4295;hsa-miR-301b
G11367.1	chr11	+	AAGGGGCCAACTTTCCAGGCAGCTA	117040980	117041004	14	117040980	0.642838	1	14	42	utr3	ENSE00002164200	PAFAH1B2	117040991##117040992##117040993##117040994##117040995	117040997##117040998##117041000##117041001##117041001	TGGAAAG##CTGGAAA##GCCTGGAA##TGCCTGGA##TGCCTGG	7mer##7mer##8mer##7mer1A##6mer1A	hsa-miR-3978##hsa-miR-875-3p##hsa-miR-1254;hsa-miR-3116##hsa-miR-1254;hsa-miR-3116##hsa-miR-661
G11368.1	chr11	+	TGTGTTCTCGGTCGCCGTAGA	117041183	117041203	6	117041191	0.730031	1	6	36	utr3	ENSE00002164200	PAFAH1B2	117041189	117041195	ACCGAGA	7mer	hsa-miR-4523
G11386.1	chr11	+	GAGCAACTTGAATAGATACTGTGAACTAACCAA	118267141	118267173	525	118267156	0.774717	1	457	2503	utr3	ENSE00001620123	UBE4A	118267157##118267159##118267159##118267160	118267163##118267165##118267166##118267166	ACAGTAT##TCACAGT##TTCACAGT##TTCACAG	7mer##6mer1A##7mer1A##6mer1A	hsa-miR-144-3p##hsa-miR-3681-3p;hsa-miR-128##hsa-miR-27a-3p;hsa-miR-27b-3p##hsa-miR-513a-5p
G11387.1	chr11	+	CCTCTCTGAGAATGAACTATGTATAAA	118268792	118268818	7	118268804	0.929303	1	7	49	utr3	ENSE00001620123	UBE4A	118268809	118268815	TACATAG	6mer1A	hsa-miR-376c
G11388.1	chr11	+	TGGCACCATTAATGCTGCTGAATA	118269106	118269129	44	118269118	0.729019	1	44	227	utr3	ENSE00001620123	UBE4A	118269117##118269117##118269119##118269121##118269121	118269123##118269124##118269125##118269127##118269128	CAGCATT##GCAGCATT##AGCAGCA##TCAGCAG##TTCAGCAG	7mer##8mer##7mer##6mer1A##7mer1A	hsa-miR-4310##hsa-miR-103a-3p;hsa-miR-107##hsa-miR-16-5p;hsa-miR-195-5p;hsa-miR-497-5p;hsa-miR-15a-5p;hsa-miR-15b-5p;hsa-miR-424-5p##hsa-miR-3619-5p;hsa-miR-761;hsa-miR-214-3p;hsa-miR-922##hsa-miR-4291
G11391.1	chr11	+	GTTGGACCATGTGTGATCAGA	118279862	118279882	31	118279869	0.75758	2	31	143	utr3	ENSE00001111750	ATP5L	118279870##118279872	118279876##118279878	ACACATG##TCACACA	7mer##7mer	hsa-miR-4643##hsa-miR-377-3p
G11392.1	chr11	+	AAGGATATATGTGGCAATATTAA	118280026	118280048	10	118280036	0.744179	2	11	59	utr3	ENSE00001111750	ATP5L	118280036##118280037	118280043##118280043	TTGCCACA##TTGCCAC	7mer1A##6mer1A	hsa-miR-3064-3p##hsa-miR-4715-3p
G11394.1	chr11	+	AAAGTATGCCAAAGAAGGTCTTA	118343779	118343801	28	118343789	0.89239	1	28	112	utr3	ENSE00002466146	MLL	118343788	118343794	TCTTTGG	6mer1A	hsa-miR-9-5p
G11400.1	chr11	+	TGGGGCCCCTCCAATTGTTTACTGTTA	118393112	118393138	11	118393124	0.776106	2	12	97	utr3	ENSE00002179659	MLL	118393128	118393134	GTAAACA	7mer	hsa-miR-30a-5p;hsa-miR-30b-5p;hsa-miR-30e-5p;hsa-miR-30d-5p;hsa-miR-30c-5p
G11401.1	chr11	+	CTGTTCTGTTTACAGTTTA	118394245	118394263	12	118394246	0.787102	1	12	108	utr3	ENSE00002179659	MLL	118394247##118394252	118394253##118394259	CAGAACA##TGTAAACA	7mer##7mer1A	hsa-miR-589-3p##hsa-miR-30a-5p;hsa-miR-30b-5p;hsa-miR-30e-5p;hsa-miR-30d-5p;hsa-miR-30c-5p
G11402.1	chr11	+	AAAGTCTGGTTTTTCCTGCCCAA	118394453	118394475	11	118394462	0.635376	1	11	77	utr3	ENSE00002179659	MLL	118394463	118394469	GGAAAAA	7mer	hsa-miR-3148
G11405.1	chr11	+	TCCTTTATTATTGCACTGTGTGA	118395363	118395385	25	118395374	0.768893	1	25	250	utr3	ENSE00002179659	MLL	118395373##118395374##118395375	118395380##118395380##118395381	AGTGCAAT##AGTGCAA##CAGTGCA	8mer##7mer##7mer	hsa-miR-130a-3p;hsa-miR-454-3p;hsa-miR-130b-3p;hsa-miR-301a-3p;hsa-miR-4295;hsa-miR-301b##hsa-miR-3666##hsa-miR-152;hsa-miR-148a-3p;hsa-miR-148b-3p
G11406.1	chr11	+	GCTGCATTTGTTACTGAAATGA	118395444	118395465	59	118395448	0.725575	1	59	413	utr3	ENSE00002179659	MLL	118395452##118395455	118395459##118395461	AGTAACAA##TCAGTAA	8mer##6mer1A	hsa-miR-802##hsa-miR-545-5p
G11410.1	chr11	+	ATTGCAAAGGGCTGGGTGTAATTTTA	118396535	118396560	16	118396540	0.91725	1	16	128	utr3	ENSE00002179659	MLL	118396536##118396539	118396543##118396545	TTTGCAAT##CCTTTGC	8mer##7mer	hsa-miR-450b-5p##hsa-miR-3121-5p
G11412.1	chr11	+	TAACTCCCTGTGACAGGGATGAA	118397342	118397364	7	118397354	0.825207	1	7	24	utr3	ENSE00002179659	MLL	118397354	118397361	TCCCTGTC	7mer1A	hsa-miR-339-5p
G11414.1	chr11	+	AACATGTTTATTTTCTATGCACTTTTTTTTA	118397471	118397501	54	118397489	0.828213	2	73	753	utr3	ENSE00002179659	MLL	118397488##118397490	118397495##118397496	AAGTGCAT##AAAGTGC	8mer##7mer	hsa-miR-519c-3p;hsa-miR-519a-3p;hsa-miR-519b-3p##hsa-miR-519d;hsa-miR-17-5p;hsa-miR-20a-5p;hsa-miR-106a-5p;hsa-miR-106b-5p;hsa-miR-526b-3p;hsa-miR-20b-5p;hsa-miR-93-5p
G11424.1	chr11	+	GCTCTCCAGAGAATGCCCCCAGTTA	118471694	118471718	38	118471707	0.991599	1	38	152	utr3	ENSE00001111659	ARCN1	118471709##118471709	118471715##118471716	TGGGGGC##CTGGGGGC	6mer1A##8mer	hsa-miR-4488;hsa-miR-4697-5p##hsa-miR-637
G11425.1	chr11	+	CCTGTTGGCCCTAAACTA	118472792	118472809	40	118472798	0.686379	1	13	187	utr3	ENSE00001111659	ARCN1	118472799##118472799##118472799##118472800	118472805##118472806##118472806##118472807	TAGGGCC##TTAGGGCC##TTAGGGCC##TTTAGGGC	6mer1A##7mer1A##8mer##7mer1A	hsa-miR-4512##hsa-miR-1296##hsa-miR-2909##hsa-miR-2909
G12996.1	chr11	-	TTAAACTATCTGGGACACCACTACTGGA	118620190	118620217	16	118620213	0.685975	2	16	82	utr3	ENSE00001278603	DDX6	118620205	118620211	CCAGATA	7mer	hsa-miR-488-5p
G13011.1	chr11	-	CTCCAGTATTCCGTCTGTAGCAGGAGCTAGGGC	118915148	118915180	44	118915165	0.695777	3	9	287	utr3	ENSE00002148605	HYOU1	118915156	118915162	TCCTGCT	6mer1A	hsa-miR-370
G13012.1	chr11	-	AAATGTGCTTTCTACTGTGAGTCCCTATCCCAA	118915349	118915381	105	118915370	0.747365	2	89	891	utr3	ENSE00002148605	HYOU1	118915362##118915365	118915368##118915371	TCACAGT##CAGTAGA	6mer1A##7mer	hsa-miR-3681-3p;hsa-miR-128##hsa-miR-936
G11433.1	chr11	+	AAGTCCAAGCAACAGCCTTTGAATGTAACCAA	118964199	118964230	133	118964217	0.632103	3	134	540	utr3	ENSE00001053977	HMBS	118964218##118964219	118964225##118964226	ACATTCAA##TACATTCA	8mer##7mer1A	hsa-miR-181a-5p;hsa-miR-181c-5p##hsa-miR-181d;hsa-miR-181a-5p;hsa-miR-181b-5p;hsa-miR-4262;hsa-miR-181c-5p
G13016.1	chr11	-	TAACCCTTCCACGACTAGAA	118964645	118964664	5	118964655	0.725156	1	5	15	utr3	ENSE00002184393	H2AFX	118964650	118964656	GTCGTGG	7mer	hsa-miR-4440
G13018.1	chr11	-	CCTCCCCATGCCACCACAA	118965625	118965643	10	118965630	0.987545	1	10	10	utr3	ENSE00002184393	H2AFX	118965636	118965642	TGGGGAG	6mer1A	hsa-miR-3175;hsa-miR-939
G11440.1	chr11	+	GACCCTCAATGTCTACCTCTGAA	119207113	119207135	79	119207124	0.716883	1	79	395	utr3	ENSE00001206659	RNF26	119207124##119207125##119207126##119207128	119207130##119207131##119207132##119207135	GGTAGAC##AGGTAGA##GAGGTAG##TCAGAGGT	7mer##7mer##7mer##7mer1A	hsa-miR-379-5p;hsa-miR-3529-5p##hsa-miR-3927##hsa-miR-4458;hsa-let-7a-5p;hsa-miR-98;hsa-let-7d-5p;hsa-let-7c;hsa-let-7b-5p;hsa-let-7e-5p;hsa-let-7f-5p;hsa-miR-4500;hsa-let-7g-5p;hsa-let-7i-5p##hsa-miR-4257
G9830.1	chr11	+	TAAAGTGAAAAGGGATGTGCAAAAAA	11977933	11977958	13	11977945	0.829348	1	13	39	utr3	ENSE00001277707	USP47	11977950##11977951	11977957##11977957	TTTTGCAC##TTTTGCA	7mer1A##6mer1A	hsa-miR-557;hsa-miR-507##hsa-miR-3680-3p;hsa-miR-450b-5p
G9831.1	chr11	+	AAAGCTAACCTTCTATTAGAAAAGGGGACA	11977978	11978007	10	11977978	0.99581	1	10	50	utr3	ENSE00001277707	USP47	11977987	11977993	TAGAAGG	6mer1A	hsa-miR-3154
G9832.1	chr11	+	TGCACACATTACCTCATTGACAATTCAGA	11978150	11978178	16	11978166	0.776125	2	17	111	utr3	ENSE00001277707	USP47	11978170##11978171	11978177##11978177	TGAATTGT##TGAATTG	7mer1A##6mer1A	hsa-miR-219-2-3p##hsa-miR-2964a-3p
G11452.1	chr11	+	AGGGCTTTTGTGCATTAATCTCCTA	120202478	120202502	11	120202487	0.719082	1	11	99	utr3	ENSE00002459401	TMEM136	120202489##120202490	120202495##120202496	TAATGCA##TTAATGC	6mer1A##6mer1A	hsa-miR-5700##hsa-miR-155-5p
G11453.1	chr11	+	AGTTTTGCTGGGCATTGA	120203694	120203711	14	120203700	0.660221	1	14	84	utr3	ENSE00002459401	TMEM136	120203698	120203704	CAGCAAA	7mer	hsa-miR-545-3p
G11459.1	chr11	+	ATGGTTACATTGTGCTGCTAGAAA	120357725	120357748	13	120357735	0.730121	1	13	91	utr3	ENSE00001364735	ARHGEF12	120357737##120357738##120357739	120357744##120357745##120357745	AGCAGCAC##TAGCAGCA##TAGCAGC	8mer##7mer1A##6mer1A	hsa-miR-16-5p;hsa-miR-195-5p;hsa-miR-497-5p;hsa-miR-15a-5p;hsa-miR-15b-5p##hsa-miR-16-5p;hsa-miR-195-5p;hsa-miR-497-5p;hsa-miR-15a-5p;hsa-miR-15b-5p;hsa-miR-424-5p##hsa-miR-646;hsa-miR-503
G11469.1	chr11	+	GAAAAGATGCTGCTTTTGA	120960278	120960296	33	120960278	0.986987	1	33	165	utr3	ENSE00002143018	TBCEL	120960285##120960286	120960291##120960292	GCAGCAT##AGCAGCA	7mer##7mer	hsa-miR-103a-3p;hsa-miR-107##hsa-miR-16-5p;hsa-miR-195-5p;hsa-miR-497-5p;hsa-miR-15a-5p;hsa-miR-15b-5p;hsa-miR-424-5p
G11470.1	chr11	+	ATAAAATTGGTGCTGTGTA	120960298	120960316	24	120960303	0.770396	1	24	144	utr3	ENSE00002143018	TBCEL	120960306##120960306	120960312##120960313	AGCACCA##CAGCACCA	7mer##8mer	hsa-miR-29c-3p;hsa-miR-29a-3p;hsa-miR-29b-3p##hsa-miR-3065-3p
G11472.1	chr11	+	GGCATTCTATAAGCTATTTA	121179291	121179310	12	121179299	0.734525	1	12	84	utr3	ENSE00002165184	SC5DL	121179300	121179307	TAGCTTAT	7mer1A	hsa-miR-590-5p;hsa-miR-21-5p
G13065.1	chr11	-	ACTGGGCATTCTCAATACTTGAATATGGAACATATGCACAGGGGAAGGAAATAACATTGCACTTTATAAACACTGTATTGTAAGTGGAAAATGCAATGTCTTAA	122928227	122928330	514	122928240	0.944329	12	554	3092	utr3	ENSE00002157784	HSPA8	122928263##122928265##122928265##122928267##122928268##122928268	122928270##122928271##122928272##122928273##122928274##122928275	TATAAAGT##TAAAGTG##TAAAGTGC##AAGTGCA##AGTGCAA##AGTGCAAT	7mer1A##6mer1A##7mer1A##7mer##7mer##8mer	hsa-miR-142-5p;hsa-miR-5590-3p##hsa-miR-3609;hsa-miR-4796-3p;hsa-miR-548ah-5p##hsa-miR-519d;hsa-miR-17-5p;hsa-miR-20a-5p;hsa-miR-106a-5p;hsa-miR-106b-5p;hsa-miR-526b-3p;hsa-miR-20b-5p;hsa-miR-93-5p##hsa-miR-519c-3p;hsa-miR-519a-3p;hsa-miR-519b-3p##hsa-miR-3666##hsa-miR-130a-3p;hsa-miR-454-3p;hsa-miR-130b-3p;hsa-miR-301a-3p;hsa-miR-4295;hsa-miR-301b
G13066.1	chr11	-	AAAGTTAAGCTGCTATAGTA	122928335	122928354	5	122928350	0.793273	1	5	25	utr3	ENSE00002157784	HSPA8	122928340##122928340##122928345	122928346##122928347##122928351	TAGCAGC##TAGCAGCT##GCTTAAC	6mer1A##7mer1A##7mer	hsa-miR-16-5p;hsa-miR-195-5p;hsa-miR-497-5p;hsa-miR-15a-5p;hsa-miR-15b-5p;hsa-miR-503;hsa-miR-424-5p##hsa-miR-646##hsa-miR-4804-3p
G11493.1	chr11	+	AGGCCTGTGCAATACATGTACATA	123493330	123493353	18	123493330	0.947696	1	18	90	utr3	ENSE00002163453	GRAMD1B	123493336##123493337	123493343##123493344	ATTGCACA##TATTGCAC	8mer##7mer1A	hsa-miR-32-5p##hsa-miR-32-5p;hsa-miR-25-3p;hsa-miR-92a-3p;hsa-miR-92b-3p;hsa-miR-363-3p;hsa-miR-367-3p
G13088.1	chr11	-	AGGGGTCGTATGAGTAAGGGGA	123595746	123595767	10	123595756	0.674432	1	10	30	utr3	ENSE00001368976	ZNF202	123595750	123595756	CTTACTC	7mer	hsa-miR-550b-3p
G11501.1	chr11	+	TTCATGAGAGGTCTGCTCTCATGA	124502662	124502685	8	124502671	0.859285	1	8	56	utr3	ENSE00001133682	TBRG1	124502674##124502675	124502680##124502681	GAGCAGA##AGAGCAG	7mer##7mer	hsa-miR-4468##hsa-miR-2278
G11522.1	chr11	+	TGGGCAGTATGGGCTGGGCCAA	125490846	125490867	8	125490855	0.705857	1	8	24	utr3	ENSE00001512833	STT3A	125490856	125490862	CAGCCCA	7mer	hsa-miR-4690-3p;hsa-miR-5685
G11523.1	chr11	+	TAATTCTAAACAGGTTACCAA	125490883	125490903	7	125490891	0.797489	1	7	35	utr3	ENSE00001512833	STT3A	125490893##125490894	125490900##125490900	TAACCTGT##TAACCTG	7mer1A##6mer1A	hsa-miR-649##hsa-miR-490-3p
G11529.1	chr11	+	TAGTGTCCTGTTTTGCACAGAAA	125526905	125526927	90	125526914	0.624655	3	97	530	utr3	ENSE00002198063	CHEK1	125526916##125526917##125526920	125526922##125526924##125526926	TGCAAAA##TGTGCAAA##TCTGTGC	7mer##7mer1A##6mer1A	hsa-miR-548aw##hsa-miR-19b-3p;hsa-miR-19a-3p##hsa-miR-5008-3p
G13110.1	chr11	-	TAAGCTGGGTCACTATGCAAGAGTTA	125829026	125829051	9	125829038	0.800683	1	9	54	utr3	ENSE00002184242	CDON	125829033	125829040	TGCATAGT	8mer	hsa-miR-153
G13120.1	chr11	-	CTGGAGTGATTTGTTACAAATGA	126133220	126133242	17	126133234	0.682918	2	17	118	utr3	ENSE00001465000	SRPR	126133225##126133228##126133234	126133231##126133235##126133240	TGTAACA##AACAAATC##TCACTCC	6mer1A##8mer##6mer1A	hsa-miR-194-5p##hsa-miR-7-1-3p;hsa-miR-7-2-3p##hsa-miR-483-3p
G13121.1	chr11	-	ACTCCATTGTTTACCCCAA	126133256	126133274	9	126133270	0.676159	1	9	45	utr3	ENSE00001465000	SRPR	126133261	126133267	GTAAACA	7mer	hsa-miR-30a-5p;hsa-miR-30b-5p;hsa-miR-30e-5p;hsa-miR-30d-5p;hsa-miR-30c-5p
G13122.1	chr11	-	GCCTGTTAATTGCTGCTAATTCTAATTCTGA	126133286	126133316	68	126133292	0.726233	2	132	536	utr3	ENSE00001465000	SRPR	126133298##126133299##126133299##126133299##126133300	126133305##126133305##126133306##126133306##126133307	TTAGCAGC##TAGCAGC##TAGCAGCA##TAGCAGCA##AGCAGCAA	7mer1A##6mer1A##7mer1A##8mer##8mer	hsa-miR-4524b-5p;hsa-miR-4524a-5p##hsa-miR-646;hsa-miR-503##hsa-miR-16-5p;hsa-miR-195-5p;hsa-miR-497-5p;hsa-miR-15a-5p;hsa-miR-15b-5p;hsa-miR-424-5p##hsa-miR-4524b-5p;hsa-miR-4524a-5p##hsa-miR-424-5p
G11542.1	chr11	+	AGCCTTGTTTGCTGCTTCCA	126147636	126147655	7	126147646	0.679665	1	7	49	utr3	ENSE00002160749	FOXRED1	126147645##126147646	126147652##126147652	AGCAGCAA##AGCAGCA	8mer##7mer	hsa-miR-424-5p##hsa-miR-16-5p;hsa-miR-195-5p;hsa-miR-497-5p;hsa-miR-15a-5p;hsa-miR-15b-5p
G13128.1	chr11	-	TCTCGGTGGAACCCCCA	126284454	126284470	39	126284454	0.984405	1	1	116	utr3	ENSE00001464917	ST3GAL4	126284457	126284463	GGGTTCC	7mer	hsa-miR-23b-5p;hsa-miR-23a-5p
G13141.1	chr11	-	CAGTCCTATGTTTACAAAA	128837359	128837377	25	128837370	0.636232	1	25	125	utr3	ENSE00002153866	ARHGAP32	128837362##128837363##128837370	128837369##128837370##128837376	TGTAAACA##GTAAACAT##TAGGACT	7mer1A##8mer##6mer1A	hsa-miR-30a-5p;hsa-miR-30b-5p;hsa-miR-30e-5p;hsa-miR-30d-5p;hsa-miR-30c-5p##hsa-miR-30a-5p;hsa-miR-30b-5p;hsa-miR-30e-5p;hsa-miR-30d-5p;hsa-miR-30c-5p##hsa-miR-4759
G13143.1	chr11	-	ACAACTCTGGAGTAAAATATGCTGCATCCGGGCAA	128839270	128839304	18	128839288	0.783709	2	18	90	utr3	ENSE00002153866	ARHGAP32	128839279	128839286	TGCAGCAT	7mer1A	hsa-miR-103a-3p;hsa-miR-107
G9842.1	chr11	+	TGGCTCTTTTTGCAATAAGTA	12959594	12959614	9	12959600	0.643912	3	11	70	utr3	ENSE00001481739	TEAD1	12959602##12959603##12959605##12959606	12959609##12959609##12959611##12959612	TTGCAAAA##TTGCAAA##TATTGCA##TTATTGC	7mer1A##6mer1A##6mer1A##6mer1A	hsa-miR-548aw##hsa-miR-518a-5p;hsa-miR-527##hsa-miR-32-5p;hsa-miR-25-3p;hsa-miR-92a-3p;hsa-miR-92b-3p;hsa-miR-363-3p;hsa-miR-367-3p##hsa-miR-137
G9845.1	chr11	+	TAGGCTCATGACTGCAGACA	12965427	12965446	6	12965435	0.706495	1	6	18	utr3	ENSE00001481739	TEAD1	12965438##12965439	12965445##12965445	TCTGCAGT##TCTGCAG	7mer1A##6mer1A	hsa-miR-17-3p##hsa-miR-1205;hsa-miR-1184;hsa-miR-3158-5p
G11657.1	chr11	-	CAAGTGATGCACTTTAAATAA	1297154	1297174	68	1297167	0.817442	1	68	340	utr3	ENSE00001339630	TOLLIP	1297159##1297159##1297161##1297168	1297165##1297166##1297168##1297174	TAAAGTG##TAAAGTGC##AAGTGCAT##TCACTTG	6mer1A##7mer1A##8mer##6mer1A	hsa-miR-3609;hsa-miR-4796-3p;hsa-miR-548ah-5p##hsa-miR-519d;hsa-miR-17-5p;hsa-miR-20a-5p;hsa-miR-106a-5p;hsa-miR-106b-5p;hsa-miR-526b-3p;hsa-miR-20b-5p;hsa-miR-93-5p##hsa-miR-519c-3p;hsa-miR-519a-3p;hsa-miR-519b-3p##hsa-miR-3614-5p
G11587.1	chr11	+	CGGGGAGGTTTGTTTGTGTGAAAGGA	130014327	130014352	50	130014340	0.635152	1	50	350	utr3	ENSE00001279861	SNX16	130014341##130014342	130014348##130014349	TCACACAA##TTCACACA	8mer##7mer1A	hsa-miR-377-3p##hsa-miR-377-3p
G13156.1	chr11	-	GAGACTTATTACTTGAATGAA	130099960	130099980	54	130099972	0.659324	1	54	324	utr3	ENSE00002166795	ZBTB44	130099964##130099965##130099965##130099973	130099971##130099971##130099972##130099979	TTCAAGTA##TCAAGTA##TCAAGTAA##TAAGTCT	7mer1A##6mer1A##8mer##6mer1A	hsa-miR-4465;hsa-miR-26b-5p;hsa-miR-1297;hsa-miR-26a-5p##hsa-miR-5697##hsa-miR-26b-5p;hsa-miR-1297;hsa-miR-26a-5p##hsa-miR-1264
G11629.1	chr11	+	CAGCTCTCAGGTGGGCACTGCAGGGACACTGGTGTCTTCCATGTAGCGTCC	134020415	134020465	5	134020451	0.803692	1	5	55	utr3	ENSE00002155328	JAM3	134020453	134020460	TACATGGA	7mer1A	hsa-miR-4802-3p
G11788.1	chr11	-	TATATAGTTGCACTTTATAAA	13409988	13410008	54	13410000	0.758886	2	54	402	utr3	ENSE00002200612	BTBD10	13409990##13409992##13409992##13409994##13409995	13409997##13409998##13409999##13410000##13410001	TATAAAGT##TAAAGTG##TAAAGTGC##AAGTGCA##AGTGCAA	7mer1A##6mer1A##7mer1A##7mer##7mer	hsa-miR-142-5p;hsa-miR-5590-3p##hsa-miR-3609;hsa-miR-4796-3p;hsa-miR-548ah-5p##hsa-miR-519d;hsa-miR-17-5p;hsa-miR-20a-5p;hsa-miR-106a-5p;hsa-miR-106b-5p;hsa-miR-526b-3p;hsa-miR-20b-5p;hsa-miR-93-5p##hsa-miR-519c-3p;hsa-miR-519a-3p;hsa-miR-519b-3p##hsa-miR-3666;hsa-miR-130a-3p;hsa-miR-454-3p;hsa-miR-130b-3p;hsa-miR-301a-3p;hsa-miR-4295;hsa-miR-301b
G9857.1	chr11	+	TTATCAAGTTGTACTGTATTAGATAATCAGCA	13751675	13751706	69	13751683	0.640586	4	81	628	utr3	ENSE00001252661	FAR1	13751686##13751687	13751693##13751693	TACAGTAC##TACAGTA	7mer1A##6mer1A	hsa-miR-101-3p##hsa-miR-144-3p
G11798.1	chr11	-	CTTAAATACACTGAATTGA	14300407	14300425	8	14300418	0.826638	1	8	40	utr3	ENSE00002251906	RRAS2	14300411##14300412	14300417##14300418	TTCAGTG##TCAGTGT	6mer1A##6mer1A	hsa-miR-4276##hsa-miR-4302
G11799.1	chr11	-	CTAGTCCTTTCTGTGAAGCTA	14300728	14300748	18	14300740	0.661873	1	18	126	utr3	ENSE00002251906	RRAS2	14300732	14300738	TTCACAG	6mer1A	hsa-miR-513a-5p;hsa-miR-27a-3p;hsa-miR-27b-3p
G11801.1	chr11	-	CTATACTTTGAACCAAAA	14526649	14526666	13	14526663	0.719781	1	10	55	utr3	ENSE00002159257	PSMA1	14526656##14526656##14526658	14526662##14526663##14526664	TCAAAGT##TCAAAGTA##AAAGTAT	6mer1A##7mer1A##7mer	hsa-miR-520h;hsa-miR-520g##hsa-miR-3973##hsa-miR-548l
G9873.1	chr11	+	GAAGGGATTTATTCTTTAGTCA	14891968	14891989	68	14891968	0.925467	1	68	544	utr3	ENSE00001329007	PDE3B	14891979##14891980	14891986##14891986	TAAAGAAT##TAAAGAA	7mer1A##6mer1A	hsa-miR-186-5p##hsa-miR-3133
G11660.1	chr11	-	AGCTTTCGTGCACTTTTTACATA	1577392	1577414	48	1577406	0.770806	3	65	384	utr3	ENSE00002185560	DUSP8	1577399##1577400	1577405##1577406	AAAGTGC##AAGTGCA	7mer##7mer	hsa-miR-519d;hsa-miR-17-5p;hsa-miR-20a-5p;hsa-miR-106a-5p;hsa-miR-106b-5p;hsa-miR-526b-3p;hsa-miR-20b-5p;hsa-miR-93-5p##hsa-miR-519c-3p;hsa-miR-519a-3p;hsa-miR-519b-3p
G11813.1	chr11	-	TATGCTCATTTACCTCAAGACTGTCC	15988079	15988104	8	15988096	0.72645	1	8	64	utr3	ENSE00001644501	SOX6	15988088	15988094	TGAGGTA	6mer1A	hsa-miR-4458;hsa-let-7a-5p;hsa-miR-202-3p;hsa-miR-98;hsa-let-7d-5p;hsa-let-7c;hsa-let-7b-5p;hsa-let-7e-5p;hsa-let-7f-5p;hsa-miR-4500;hsa-let-7g-5p;hsa-let-7i-5p
G11814.1	chr11	-	TAGTGTCTATTGCTGCTTTGAATA	15988633	15988656	363	15988647	0.738936	4	370	2950	utr3	ENSE00001644501	SOX6	15988640##15988640##15988643	15988646##15988647##15988649	AGCAGCA##AGCAGCAA##AGCAATA	7mer##8mer##7mer	hsa-miR-16-5p;hsa-miR-195-5p;hsa-miR-497-5p;hsa-miR-15a-5p;hsa-miR-15b-5p##hsa-miR-424-5p##hsa-miR-3942-5p;hsa-miR-4703-5p
G11815.1	chr11	-	CAGCTAGAGGAATGTATTGAAATTACTACTGGG	15989865	15989897	23	15989881	0.767277	1	23	184	utr3	ENSE00001644501	SOX6	15989882	15989888	TACATTC	6mer1A	hsa-miR-181d;hsa-miR-181a-5p;hsa-miR-181b-5p;hsa-miR-4262;hsa-miR-181c-5p
G11818.1	chr11	-	CACTACATCCATTATCCCTTTGCCTTTAACCCTGA	15993446	15993480	41	15993461	0.797922	1	41	448	utr3	ENSE00001644501	SOX6	15993453##15993453	15993459##15993460	TAAAGGC##TAAAGGCA	6mer1A##7mer1A	hsa-miR-4484##hsa-miR-548an
G9888.1	chr11	+	AGTAAGCCTTATTGTTACAATGCA	16776680	16776703	110	16776691	0.639027	1	110	676	utr3	ENSE00002190925	C11orf58	16776693	16776699	TGTAACA	6mer1A	hsa-miR-194-5p
G9889.1	chr11	+	ACCCTCTAATTCACCTTATGGGGGAA	16776909	16776934	7	16776918	0.744791	1	7	42	utr3	ENSE00002190925	C11orf58	16776921	16776927	TAAGGTG	6mer1A	hsa-miR-18a-5p;hsa-miR-18b-5p;hsa-miR-4735-3p
G11830.1	chr11	-	TGACAAAATATGCAATAAAGA	17109618	17109638	39	17109632	0.78475	1	39	117	utr3	ENSE00000886078	PIK3C2A	17109621##17109622	17109627##17109628	TTATTGC##TATTGCA	6mer1A##6mer1A	hsa-miR-137##hsa-miR-32-5p;hsa-miR-25-3p;hsa-miR-92a-3p;hsa-miR-92b-3p;hsa-miR-363-3p;hsa-miR-367-3p
G11831.1	chr11	-	AGACTCACCAATGTGATTGTACAA	17110442	17110465	13	17110456	0.836289	1	13	65	utr3	ENSE00000886078	PIK3C2A	17110447	17110453	CAATCAC	7mer	hsa-miR-4705
G11836.1	chr11	-	GAATCATGCACTTTTTAAA	18300466	18300484	76	18300479	0.83533	2	76	456	utr3	ENSE00001231177	HPS5	18300471##18300472	18300477##18300479	AAAGTGC##AAGTGCAT	7mer##8mer	hsa-miR-519d;hsa-miR-17-5p;hsa-miR-20a-5p;hsa-miR-106a-5p;hsa-miR-106b-5p;hsa-miR-526b-3p;hsa-miR-20b-5p;hsa-miR-93-5p##hsa-miR-519c-3p;hsa-miR-519a-3p;hsa-miR-519b-3p
G11842.1	chr11	-	GTTTTCTGGTGCTGTTGA	18628040	18628057	11	18628050	0.723395	1	11	88	utr3	ENSE00001306504	SPTY2D1	18628044##18628045	18628051##18628051	CAGCACCA##AGCACCA	8mer##7mer	hsa-miR-3065-3p##hsa-miR-29c-3p;hsa-miR-29a-3p;hsa-miR-29b-3p
G11843.1	chr11	-	TCCCCAAGATTTTCTCCAAGAAATA	18628356	18628380	15	18628374	0.768638	1	15	90	utr3	ENSE00001306504	SPTY2D1	18628362##18628362##18628363##18628372	18628368##18628369##18628369##18628378	TTGGAGA##TTGGAGAA##TGGAGAA##TCTTGGG	6mer1A##7mer1A##6mer1A##6mer1A	hsa-miR-620;hsa-miR-1270##hsa-miR-4531##hsa-miR-4434;hsa-miR-5703;hsa-miR-4516##hsa-miR-635
G11844.1	chr11	-	TTTTTGCCCATATTGCACTTTGA	18630363	18630385	6	18630376	0.839423	1	6	60	utr3	ENSE00001306504	SPTY2D1	18630367	18630374	AGTGCAAT	8mer	hsa-miR-130a-3p;hsa-miR-454-3p;hsa-miR-130b-3p;hsa-miR-301a-3p;hsa-miR-4295;hsa-miR-301b
G9657.1	chr11	+	ATGTGCTGCACTTCCCAGGGAGAAA	214765	214789	26	214771	0.744948	1	26	104	utr3	ENSE00001267721	RIC8A	214772##214776	214778##214782	AAGTGCA##TGGGAAG	7mer##6mer1A	hsa-miR-519c-3p;hsa-miR-519a-3p;hsa-miR-519b-3p##hsa-miR-5196-5p;hsa-miR-4747-5p
G9658.1	chr11	+	AGGAAAATGCCCCTCGTGTGA	215012	215032	69	215012	0.96003	3	79	197	utr3	ENSE00001267721	RIC8A	215020##215020##215021	215026##215027##215027	AGGGGCA##GAGGGGCA##GAGGGGC	7mer##8mer##7mer	hsa-miR-4688##hsa-miR-423-5p##hsa-miR-3184-5p
G11870.1	chr11	-	TGCCTTCGTGTGTCCAAAGTA	22646136	22646156	7	22646148	0.694754	2	8	41	utr3	ENSE00001308799	FANCF	22646139##22646139##22646140	22646145##22646146##22646146	TTTGGAC##TTTGGACA##TTGGACA	6mer1A##7mer1A##6mer1A	hsa-miR-4529-3p##hsa-miR-4520b-3p##hsa-miR-4520a-3p
G9984.1	chr11	+	CATCTCTGGGATTTGAAA	26682130	26682147	8	26682136	0.737691	1	8	40	utr3	ENSE00001227209	ANO3	26682137##26682140##26682141	26682144##26682146##26682147	AAATCCCA##TCAAATC##TTCAAAT	8mer##6mer1A##6mer1A	hsa-miR-605##hsa-miR-4762-5p##hsa-miR-3671
G11903.1	chr11	-	TCAACACTTAATGTGATTATTGACA	27360261	27360285	18	27360278	0.809034	2	19	143	utr3	ENSE00001777717	CCDC34	27360270	27360276	TCACATT	7mer	hsa-miR-130a-5p;hsa-miR-23c;hsa-miR-23b-3p;hsa-miR-23a-3p
G11905.1	chr11	-	ACTGTACATACTGTGCATATAATGA	27388021	27388045	64	27388039	0.778693	2	77	393	utr3	ENSE00001480120	LGR4	27388032	27388038	ACAGTAT	7mer	hsa-miR-144-3p
G11909.1	chr11	-	GTTTGTGAATATTTTATAATGTGGA	27516508	27516532	19	27516522	0.746573	1	19	209	utr3	ENSE00001215658	LIN7C	27516514	27516520	TTATAAA	6mer1A	hsa-miR-340-5p
G11910.1	chr11	-	CTCAAGTACTTTGTTTACAATTA	27516625	27516647	118	27516638	0.714004	3	120	1058	utr3	ENSE00001215658	LIN7C	27516629	27516636	TGTAAACA	7mer1A	hsa-miR-30a-5p;hsa-miR-30b-5p;hsa-miR-30e-5p;hsa-miR-30d-5p;hsa-miR-30c-5p
G11912.1	chr11	-	AAACTCCTTGGCTTCCACCTCAGCCTCCCA	27517417	27517446	40	27517438	0.69958	1	8	269	utr3	ENSE00001215658	LIN7C	27517430##27517432	27517437##27517438	TGGAAGCC##GAAGCCA	7mer1A##7mer	hsa-miR-671-5p##hsa-miR-4786-3p
G11913.1	chr11	-	GTTCAATTTGCAGCTACTTA	27517582	27517601	86	27517595	0.710464	3	91	595	utr3	ENSE00001215658	LIN7C	27517586	27517592	TAGCTGC	6mer1A	hsa-miR-22-3p
G11916.1	chr11	-	TATGTATCAACATTTCATTATAAA	27518311	27518334	37	27518327	0.850005	1	37	333	utr3	ENSE00001215658	LIN7C	27518321	27518327	AATGTTG	7mer	hsa-miR-409-3p
G11917.1	chr11	-	GAGGTATTGGTGCATATA	27518438	27518455	57	27518448	0.677549	2	57	285	utr3	ENSE00001215658	LIN7C	27518440	27518447	TATGCACC	7mer1A	hsa-miR-502-3p;hsa-miR-501-3p
G11919.1	chr11	-	AAGGTATTGAACACTGGATTGCATGGTTGAATGTGTCTTTAATCCA	27518621	27518666	98	27518658	0.7523	4	124	648	utr3	ENSE00001215658	LIN7C	27518649##27518652##27518653	27518656##27518659##27518659	TCCAGTGT##AGTGTTCA##GTGTTCA	7mer1A##8mer##7mer	hsa-miR-199b-5p;hsa-miR-199a-5p##hsa-miR-4255##hsa-miR-124-5p
G11920.1	chr11	-	TTGTGATCACTGTGAGTCTCA	27518732	27518752	13	27518746	0.731138	2	13	91	utr3	ENSE00001215658	LIN7C	27518738##27518738##27518739##27518742	27518745##27518745##27518746##27518748	TCACAGTG##TCACAGTG##CACAGTGA##AGTGATC	7mer1A##8mer##8mer##7mer	hsa-miR-3681-3p;hsa-miR-128##hsa-miR-27a-3p;hsa-miR-27b-3p##hsa-miR-128##hsa-miR-1245a
G11921.1	chr11	-	TGTAACATTCCTTCAGGAA	27518783	27518801	7	27518794	0.709982	2	7	35	utr3	ENSE00001215658	LIN7C	27518784	27518790	TCCTGAA	6mer1A	hsa-miR-3140-5p
G11922.1	chr11	-	GCAAGTTTTTTCACTTTTACTTA	27519593	27519615	47	27519605	0.706736	3	49	515	utr3	ENSE00001215658	LIN7C	27519597##27519597##27519598##27519599	27519603##27519604##27519605##27519605	TAAAAGT##TAAAAGTG##AAAAGTGA##AAAGTGA	6mer1A##7mer1A##8mer##7mer	hsa-miR-548n##hsa-miR-548t-5p##hsa-miR-548t-5p##hsa-miR-3609;hsa-miR-548ah-5p
G11923.1	chr11	-	TTGCTGCATTTTGTACTTTGAA	27519664	27519685	33	27519678	0.756984	2	31	311	utr3	ENSE00001215658	LIN7C	27519673##27519678	27519679##27519684	CAAAATG##TGCAGCA	7mer##6mer1A	hsa-miR-4698##hsa-miR-103a-3p;hsa-miR-107
G11925.1	chr11	-	AATGTACTTTTACATTCTTA	27519869	27519888	8	27519882	0.714931	1	8	72	utr3	ENSE00001215658	LIN7C	27519874	27519880	ATGTAAA	7mer	hsa-miR-4495
G11935.1	chr11	-	AATTGCATGCTGCTTTAATTGTGA	27679052	27679075	9	27679068	0.848559	1	9	81	utr3	ENSE00002197607	BDNF	27679059##27679062##27679063	27679065##27679068##27679069	TAAAGCA##AGCAGCA##GCAGCAT	6mer1A##7mer##7mer	hsa-miR-4422##hsa-miR-16-5p;hsa-miR-195-5p;hsa-miR-497-5p;hsa-miR-15a-5p;hsa-miR-15b-5p;hsa-miR-424-5p##hsa-miR-103a-3p;hsa-miR-107
G9997.1	chr11	+	GGAAGAAGTCTCTATGAGAAGA	28352253	28352274	8	28352253	0.949005	1	8	24	utr3	ENSE00001770608	METTL15	28352262##28352263	28352268##28352270	ATAGAGA##TCATAGAG	7mer##8mer	hsa-miR-3976##hsa-miR-376a-3p;hsa-miR-376b
G9998.1	chr11	+	CTCAAGCTACCAAAGAGAAA	28352706	28352725	9	28352718	0.984013	1	9	9	utr3	ENSE00001770608	METTL15	28352715##28352718	28352722##28352724	TCTTTGGT##TCTCTTT	7mer1A##6mer1A	hsa-miR-9-5p##hsa-miR-130b-5p
G10018.1	chr11	+	CTTTATTTCTAAAAATCTGTTACTCTAAGA	30358376	30358405	32	30358390	0.886516	1	32	384	utr3	ENSE00001400052	C11orf46	30358393	30358399	GTAACAG	7mer	hsa-miR-194-5p
G10019.1	chr11	+	CAGTCTACAAATCGCTATGTAA	30358770	30358791	52	30358780	0.870715	1	52	260	utr3	ENSE00001400052	C11orf46	30358785	30358791	TACATAG	6mer1A	hsa-miR-376c
G10025.1	chr11	+	TTACAAGTTGTCACAAAAATA	31452143	31452163	5	31452151	0.68012	1	5	25	utr3	ENSE00001916957	DNAJC24	31452153##31452155	31452160##31452161	TTTGTGAC##TTTTGTG	7mer1A##6mer1A	hsa-miR-758##hsa-miR-2113;hsa-miR-5010-3p
G10026.1	chr11	+	GTGAATAATGTGAGGCCAGTTCTTCCA	31452377	31452403	67	31452381	0.84631	1	67	469	utr3	ENSE00001916957	DNAJC24	31452384	31452390	TCACATT	7mer	hsa-miR-130a-5p;hsa-miR-23c;hsa-miR-23b-3p;hsa-miR-23a-3p
G10039.1	chr11	+	CCAGTATGGATCTGCTAATATGCACAGTAAA	32126586	32126616	121	32126591	0.811566	5	98	547	utr3	ENSE00001211610	RCN1	32126604##32126609	32126610##32126615	TGCATAT##TACTGTG	7mer##6mer1A	hsa-miR-448##hsa-miR-4318;hsa-miR-892a
G10040.1	chr11	+	AGCAATCAAGAAAGATAATGTGAAAAAGAAAGGAATTTAGAGGTAGGGAAAAGATGAATGTCAGACATTTGAAGAA	32126647	32126722	503	32126658	0.863703	4	447	1326	utr3	ENSE00001211610	RCN1	32126664##32126667	32126671##32126673	TTCACATT##TTTTCAC	7mer1A##6mer1A	hsa-miR-130a-5p;hsa-miR-23c;hsa-miR-23b-3p;hsa-miR-23a-3p##hsa-miR-5096
G10041.1	chr11	+	ACACTAAATATACTTGAGAAAA	32126740	32126761	52	32126749	0.666858	2	52	208	utr3	ENSE00001211610	RCN1	32126751##32126753	32126757##32126760	TCAAGTA##TTCTCAAG	7mer##7mer1A	hsa-miR-4465;hsa-miR-26b-5p;hsa-miR-1297;hsa-miR-26a-5p##hsa-miR-514b-5p;hsa-miR-513c-5p
G10043.1	chr11	+	AACAGCTTATACCATGGAATGA	32126947	32126968	10	32126957	0.712139	1	10	40	utr3	ENSE00001211610	RCN1	32126960	32126966	TTCCATG	6mer1A	hsa-miR-5581-3p
G10065.1	chr11	+	CTTTTTATAGCACTAATGA	32998041	32998059	18	32998050	0.780536	1	18	126	utr3	ENSE00001655157	QSER1	32998050##32998050##32998051	32998056##32998057##32998057	TAGTGCT##TTAGTGCT##TTAGTGC	6mer1A##7mer1A##6mer1A	hsa-miR-512-3p;hsa-miR-520f##hsa-miR-4473##hsa-miR-4671-3p
G10067.1	chr11	+	AGTTGTATTTTTCACAAGGA	32998756	32998775	44	32998763	0.612478	1	44	308	utr3	ENSE00001655157	QSER1	32998767	32998773	TTGTGAA	6mer1A	hsa-miR-3611
G11979.1	chr11	-	AGCAAATCTGTATGAAAAAAA	32998889	32998909	22	32998909	0.926131	1	22	66	utr3	ENSE00001655157	QSER1	32998894	32998901	TTCATACA	7mer1A	hsa-miR-539-3p;hsa-miR-485-3p
G10069.1	chr11	+	CTATTTCTCCAAGATGCTTTTCA	33001465	33001487	99	33001472	0.747349	3	101	889	utr3	ENSE00001655157	QSER1	33001472	33001479	TCTTGGAG	7mer1A	hsa-miR-432-5p
G11985.1	chr11	-	TTGTTGCATTTTGGAGTTGCAACAACATTA	33162994	33163023	9	33163006	0.878396	1	9	99	utr3	ENSE00001613705	CSTF3	33162999##33163000	33163005##33163007	TTGTTGC##TGTTGCAA	6mer1A##7mer1A	hsa-miR-744-3p##hsa-miR-4684-3p
G11986.1	chr11	-	TGAACGCCTTGTTGCCCAGTTCCCCA	33163251	33163276	13	33163269	0.725159	1	13	78	utr3	ENSE00001613705	CSTF3	33163261	33163268	GGCAACAA	8mer	hsa-miR-196a-3p
G10080.1	chr11	+	ACAACTTTGAGCTTTAAAAA	33375239	33375258	53	33375246	0.69165	1	53	265	utr3	ENSE00001479517	HIPK3	33375249##33375249	33375255##33375256	TAAAGCT##TTAAAGCT	6mer1A##7mer1A	hsa-miR-4429;hsa-miR-320d;hsa-miR-320c;hsa-miR-320a;hsa-miR-320b##hsa-miR-9-3p
G10083.1	chr11	+	TGAGAGTGTTTGCTGTATAATTGGACTTA	33376019	33376047	5	33376029	0.761939	1	5	55	utr3	ENSE00001479517		33376032##33376033	33376039##33376039	TTATACAG##TTATACA	7mer1A##6mer1A	hsa-miR-1185-1-3p;hsa-miR-1185-2-3p;hsa-let-7f-2-3p##hsa-let-7a-3p;hsa-let-7f-1-3p;hsa-let-7b-3p;hsa-miR-4789-5p
G10086.1	chr11	+	AGGTAGCTACTTTTTGCATAGACCTCAAGTA	33376494	33376524	18	33376514	0.677894	2	26	134	utr3	ENSE00001479517	HIPK3	33376506	33376512	TGCAAAA	7mer	hsa-miR-548aw
G10087.2	chr11	+	GATTGCCACTTCAGATAGCTGTGAAATTAGGTGA	33376647	33376680	196	33376661	0.814637	3	196	1325	utr3	ENSE00001479517	HIPK3	33376666	33376672	TTCACAG	6mer1A	hsa-miR-513a-5p;hsa-miR-27a-3p;hsa-miR-27b-3p
G10092.1	chr11	+	TTGATAAATGAATTGTATACCA	33377098	33377119	13	33377106	0.831062	1	13	91	utr3	ENSE00001479517	HIPK3	33377106##33377110##33377111	33377112##33377117##33377117	AATTCAT##TATACAAT##TATACAA	7mer##7mer1A##6mer1A	hsa-miR-4760-3p##hsa-miR-4666a-3p##hsa-miR-300;hsa-miR-381
G10093.1	chr11	+	CTACACTAGTTTGCCATGTAGCAATTGCACTGTGCAATATTACAATAAGGACTGGGAA	33378312	33378369	107	33378332	0.809163	6	155	582	utr3	ENSE00001479517	HIPK3	33378343##33378344	33378350##33378351	ATTGCACA##TATTGCAC	8mer##7mer1A	hsa-miR-32-5p##hsa-miR-32-5p;hsa-miR-25-3p;hsa-miR-92a-3p;hsa-miR-92b-3p;hsa-miR-363-3p;hsa-miR-367-3p
G10094.1	chr11	+	CTAGTTCTCAGTGATTTAAATGTGACCA	33378417	33378444	34	33378422	0.793412	1	34	306	utr3	ENSE00001479517	HIPK3	33378422	33378428	CTGAGAA	7mer	hsa-miR-4251
G10096.1	chr11	+	TGGTGTATTACTGTCGATTCACTTTGAATTAAAATATA	33378518	33378555	449	33378518	0.773307	8	472	4159	utr3	ENSE00001479517	HIPK3	33378537##33378538##33378539	33378543##33378545##33378545	AAAGTGA##TCAAAGTG##TCAAAGT	7mer##7mer1A##6mer1A	hsa-miR-3609;hsa-miR-548ah-5p##hsa-miR-520h;hsa-miR-520g##hsa-miR-3973
G10102.1	chr11	+	TAGAAGCTTCTGAATGTAGAA	33690722	33690742	74	33690727	0.699398	2	45	351	utr3	ENSE00001281991	ACACA	33690732##33690733	33690739##33690740	ACATTCAG##TACATTCA	8mer##7mer1A	hsa-miR-4262##hsa-miR-181d;hsa-miR-181a-5p;hsa-miR-181b-5p;hsa-miR-4262;hsa-miR-181c-5p
G11992.1	chr11	-	CTCAGCATAGATTGTATAAAATA	33730676	33730698	94	33730693	0.847527	3	98	539	utr3	ENSE00002144344	CD59	33730681##33730692	33730688##33730698	TATACAAT##TGCTGAG	7mer1A##6mer1A	hsa-miR-4666a-3p##hsa-miR-4663
G11995.1	chr11	-	TACTACTGCTGCAAGAA	33731787	33731803	11	33731800	0.666507	2	11	33	utr3	ENSE00002144344	CD59	33731791##33731796	33731797##33731802	TGCAGCA##CAGTAGT	6mer1A##7mer	hsa-miR-103a-3p;hsa-miR-107##hsa-miR-199b-3p;hsa-miR-199a-3p;hsa-miR-3129-5p
G11997.1	chr11	-	ATTCCTTAGATTAAAAAAATAAATCCAAAGATAA	33765650	33765683	9	33765683	0.895701	1	9	72	utr3	ENSE00002199473	FBXO3	33765674##33765675	33765681##33765682	TCTAAGGA##CTAAGGAA	7mer1A##8mer	hsa-miR-4521##hsa-miR-4521
G11998.1	chr11	-	GGAATTTGCTGCTTTGCATAA	33767784	33767804	47	33767802	0.765898	1	47	329	utr3	ENSE00002199473	FBXO3	33767792##33767792##33767794	33767798##33767799##33767800	AGCAGCA##AGCAGCAA##CAGCAAA	7mer##8mer##7mer	hsa-miR-16-5p;hsa-miR-195-5p;hsa-miR-497-5p;hsa-miR-15a-5p;hsa-miR-15b-5p##hsa-miR-424-5p##hsa-miR-545-3p
G11672.1	chr11	-	GAGGATATGGAAATTGTGGCCTTGATA	3381694	3381720	35	3381707	0.773957	1	35	245	utr3	ENSE00001886012	ZNF195	3381696##3381699	3381703##3381706	TCAAGGCC##AGGCCACA	7mer1A##8mer	hsa-miR-3922-5p##hsa-miR-4717-5p
G10117.1	chr11	+	ATATAAACTGTCTTGAAAACTAGAACA	34119509	34119535	16	34119516	0.773823	1	16	96	utr3	ENSE00002176042	CAPRIN1	34119521##34119522	34119527##34119528	TTTCAAG##TTTTCAA	6mer1A##6mer1A	hsa-miR-498##hsa-miR-1305
G10118.1	chr11	+	TTTGGACCTCTATTAGTGATATAA	34119812	34119835	5	34119825	0.749337	1	5	45	utr3	ENSE00002176042	CAPRIN1	34119825##34119826##34119829	34119832##34119833##34119835	ATCACTAA##TATCACTA##TATATCA	8mer##7mer1A##6mer1A	hsa-miR-34c-3p##hsa-miR-34c-3p##hsa-miR-3074-3p
G10121.1	chr11	+	TTATACAGTTTTGAATGTTATGTA	34120353	34120376	234	34120364	0.712319	3	231	1948	utr3	ENSE00002176042	CAPRIN1	34120364##34120365##34120366	34120371##34120371##34120373	ACATTCAA##ACATTCA##TAACATTC	8mer##7mer##7mer1A	hsa-miR-181a-5p;hsa-miR-181c-5p##hsa-miR-181d;hsa-miR-181b-5p;hsa-miR-4262##hsa-miR-543
G10123.1	chr11	+	TGATGTTACTTACTACTGAAATGTAAGCTAGAGTGTA	34120445	34120481	272	34120456	0.746311	3	256	1925	utr3	ENSE00002176042	CAPRIN1	34120457##34120458##34120458	34120464##34120464##34120465	TCAGTAGT##TCAGTAG##TTCAGTAG	7mer1A##6mer1A##7mer1A	hsa-miR-199b-3p;hsa-miR-199a-3p;hsa-miR-3129-5p##hsa-miR-936##hsa-miR-222-5p
G10124.1	chr11	+	TACCTTGTCTGTCTTCTCTGCTGTATCTA	34120511	34120539	1146	34120527	0.721018	13	1478	11833	utr3	ENSE00002176042	CAPRIN1	34120527##34120530	34120534##34120536	CAGCAGAG##TACAGCA	8mer##6mer1A	hsa-miR-922##hsa-miR-3120-3p
G10130.1	chr11	+	GGCCGCTTCTGTACTTAATGTGAAATATTTA	34121640	34121670	53	34121656	0.794797	2	66	442	utr3	ENSE00002195690	CAPRIN1	34121657	34121664	TTCACATT	7mer1A	hsa-miR-130a-5p;hsa-miR-23c;hsa-miR-23b-3p;hsa-miR-23a-3p
G10134.1	chr11	+	GAAGTTAATGCTGCTTATTG	34122370	34122389	34	34122378	0.774062	1	34	238	utr3	ENSE00002195690	CAPRIN1	34122377##34122377##34122379	34122383##34122384##34122385	CAGCATT##GCAGCATT##AGCAGCA	7mer##8mer##7mer	hsa-miR-4310##hsa-miR-103a-3p;hsa-miR-107##hsa-miR-16-5p;hsa-miR-195-5p;hsa-miR-497-5p;hsa-miR-15a-5p;hsa-miR-15b-5p;hsa-miR-424-5p
G10135.1	chr11	+	CATGGAGAATTAATCCCACCTTTAAGCA	34122404	34122431	15	34122413	0.785891	1	15	90	utr3	ENSE00002195690	CAPRIN1	34122416	34122422	TGGGATT	7mer	hsa-miR-5089
G10136.1	chr11	+	CTGGAGTTTTTGCTGGTTTTGTA	34122564	34122586	62	34122574	0.771281	2	63	565	utr3	ENSE00002195690	CAPRIN1	34122573##34122575	34122579##34122581	CAGCAAA##ACCAGCA	7mer##7mer	hsa-miR-545-3p##hsa-miR-634
G10142.1	chr11	+	CCTACCCCTTGCCCCTCCATGCCAGACTTA	34173186	34173215	16	34173195	0.821121	1	16	96	utr3	ENSE00001308032	ABTB2	34173196##34173196##34173197	34173202##34173203##34173203	AGGGGCA##GAGGGGCA##GAGGGGC	7mer##8mer##7mer	hsa-miR-4688##hsa-miR-423-5p##hsa-miR-3184-5p
G10158.1	chr11	+	AACCTCTGGTGCTGTATAA	35016965	35016983	21	35016970	0.756693	1	21	105	utr3	ENSE00002175544	PDHX	35016972##35016972##35016975	35016978##35016979##35016981	AGCACCA##CAGCACCA##TACAGCA	7mer##8mer##6mer1A	hsa-miR-29c-3p;hsa-miR-29a-3p;hsa-miR-29b-3p##hsa-miR-3065-3p##hsa-miR-3120-3p
G10159.1	chr11	+	AGCACTGCTCTAGATATACTTGAAGAA	35017171	35017197	80	35017185	0.749935	2	79	479	utr3	ENSE00002175544	PDHX	35017188##35017188	35017194##35017195	TCAAGTA##TTCAAGTA	6mer1A##7mer1A	hsa-miR-5697##hsa-miR-4465;hsa-miR-26b-5p;hsa-miR-1297;hsa-miR-26a-5p
G10168.1	chr11	+	TTGCGTTTGAGCCGTTGA	35641878	35641895	8	35641885	0.691101	1	8	48	utr3	ENSE00001257528	FJX1	35641883	35641889	CTCAAAC	7mer	hsa-miR-371a-5p
G10169.1	chr11	+	TCTTCCTCCCTCTCGCAACCGACCAA	35642191	35642216	7	35642216	0.947895	1	7	35	utr3	ENSE00001257528	FJX1	35642203	35642209	TTGCGAG	6mer1A	hsa-miR-4737
G10170.1	chr11	+	TACAGAATTTACCTTCTCTGTA	35642320	35642341	8	35642325	0.813213	1	8	64	utr3	ENSE00001257528	FJX1	35642329	35642335	AAGGTAA	7mer	hsa-miR-570-5p;hsa-miR-548ag;hsa-miR-548ai
G10175.1	chr11	+	GGCACATATCTCTCCAAGGGA	35828074	35828094	67	35828081	0.610783	1	67	201	utr3	ENSE00001302363	TRIM44	35828083##35828084##35828085	35828090##35828090##35828091	TGGAGAGA##TGGAGAG##TTGGAGA	7mer1A##6mer1A##6mer1A	hsa-miR-4306;hsa-miR-4644;hsa-miR-185-5p##hsa-miR-5192##hsa-miR-620;hsa-miR-1270;hsa-miR-4531
G10177.1	chr11	+	GTCCAGTTCTACATTTGTGA	35828423	35828442	58	35828436	0.70005	1	58	406	utr3	ENSE00001302363	TRIM44	35828436	35828442	CACAAAT	7mer	hsa-miR-4719
G10178.1	chr11	+	AAATTGTGGTGCCATGA	35828443	35828459	5	35828450	0.651232	1	5	20	utr3	ENSE00001302363	TRIM44	35828450	35828457	TGGCACCA	7mer1A	hsa-miR-593-5p
G10180.1	chr11	+	AGTCCTGTGAATGCTGTGAAAAGA	35829624	35829647	144	35829635	0.753295	3	146	625	utr3	ENSE00001302363	TRIM44	35829638##35829640	35829644##35829646	TTCACAG##TTTTCAC	6mer1A##6mer1A	hsa-miR-27a-3p;hsa-miR-27b-3p##hsa-miR-5096
G10191.1	chr11	+	GTGAAAATAGCCTGAAGCCCCTA	36484780	36484802	30	36484787	0.861744	1	30	90	utr3	ENSE00002180775	PRR5L	36484789	36484795	TCAGGCT	6mer1A	hsa-miR-484;hsa-miR-3155b;hsa-miR-3155a
G10193.1	chr11	+	TGTTTGCAAATTTTGCACATAGGA	36485206	36485229	93	36485214	0.702188	2	93	578	utr3	ENSE00002180775	PRR5L	36485217##36485218##36485221	36485223##36485225##36485227	TGCAAAA##TGTGCAAA##TATGTGC	7mer##7mer1A##6mer1A	hsa-miR-548aw##hsa-miR-19b-3p;hsa-miR-19a-3p##hsa-miR-455-5p
G9660.1	chr11	+	GAAATTTTGCTGTAGCGA	382017	382034	49	382018	0.673667	1	49	245	utr3	ENSE00002169286	B4GALNT4	382022##382023##382024	382028##382029##382031	AGCAAAA##CAGCAAA##TACAGCAA	7mer##7mer##7mer1A	hsa-miR-548p##hsa-miR-545-3p##hsa-miR-3120-3p
G9698.1	chr11	+	AGCTCCACCATTTGGTGCTAAAA	3846935	3846957	51	3846947	0.657929	1	51	255	utr3	ENSE00001526986	PGAP2	3846948##3846949##3846951	3846955##3846956##3846957	TAGCACCA##TTAGCACC##TTTAGCA	7mer1A##7mer1A##6mer1A	hsa-miR-29c-3p;hsa-miR-29a-3p;hsa-miR-29b-3p##hsa-miR-5682##hsa-miR-374b-3p
G12057.1	chr11	-	GGGCTAAATCTACTGTTTCAA	40135828	40135848	55	40135841	0.795408	1	55	330	utr3	ENSE00000988252	LRRC4C	40135834	40135840	CAGTAGA	7mer	hsa-miR-936
G10255.1	chr11	+	AGCATTCTTCAGCATTGTCA	43364071	43364090	8	43364079	0.704298	1	8	48	utr3	ENSE00002164145	API5	43364080	43364086	ATGCTGA	7mer	hsa-miR-4728-3p
G10256.1	chr11	+	AACAGACTGCTGCCTTCA	43364147	43364164	8	43364147	0.975384	1	8	24	utr3	ENSE00002164145	API5	43364156	43364163	AAGGCAGC	8mer	hsa-miR-3714
G10257.1	chr11	+	CAGTCTAGTTCTGCTGATAAA	43364385	43364405	20	43364393	0.687919	2	20	120	utr3	ENSE00002164145	API5	43364395##43364396	43364402##43364402	TCAGCAGA##TCAGCAG	7mer1A##6mer1A	hsa-miR-922##hsa-miR-3619-5p;hsa-miR-761;hsa-miR-214-3p
G10260.1	chr11	+	CTGCATTTGAATGTTTCGTA	43365311	43365330	27	43365318	0.742107	1	27	216	utr3	ENSE00002168581	API5	43365318##43365319##43365320	43365325##43365325##43365326	ACATTCAA##ACATTCA##AACATTC	8mer##7mer##7mer	hsa-miR-181a-5p;hsa-miR-181c-5p##hsa-miR-181d;hsa-miR-181b-5p;hsa-miR-4262##hsa-miR-543
G10261.1	chr11	+	GCAGGTGTCTTCATTACCATTACCTCTACACTGCA	43365446	43365480	36	43365473	0.708049	3	42	192	utr3	ENSE00002168581	API5	43365472	43365478	AGTGTAG	7mer	hsa-miR-4280
G10263.1	chr11	+	TTCCGAATTTGAATGAAAAA	43365956	43365975	27	43365964	0.614096	2	27	107	utr3	ENSE00002168581	API5	43365963##43365967	43365969##43365973	TTCAAAT##TTCATTC	7mer##6mer1A	hsa-miR-607##hsa-miR-1298
G12078.1	chr11	-	TTGAGCTCACAGTCTAGTA	43467952	43467970	6	43467969	0.837405	1	6	30	utr3	ENSE00002197390	TTC17	43467962	43467969	TGAGCTCA	7mer1A	hsa-miR-3670
G10273.1	chr11	+	ATCACCTGACCTTTGTAATGTTATTTA	43516058	43516084	58	43516071	0.771404	1	58	638	utr3	ENSE00002142067	TTC17	43516072##43516075	43516079##43516081	ACATTACA##TAACATT	8mer##6mer1A	hsa-miR-323a-3p##hsa-miR-543
G10274.1	chr11	+	GGGCACATACTGAGAAAAAAAATAA	43516439	43516463	33	43516439	0.968085	1	33	66	utr3	ENSE00002142067	TTC17	43516447##43516448	43516454##43516454	TCTCAGTA##TCTCAGT	7mer1A##6mer1A	hsa-miR-4797-3p##hsa-miR-4264
G10281.1	chr11	+	AGCATATGCACGTTCACTGCAAAGCA	43876836	43876861	16	43876842	0.798935	1	16	64	utr3	ENSE00002201515	HSD17B12	43876841	43876848	CGTGCATA	8mer	hsa-miR-4536-3p
G10285.1	chr11	+	AGAATTCAATACTGTGAAATATGCAGCAAGAA	43877859	43877890	202	43877868	0.784117	2	215	1169	utr3	ENSE00002201515	HSD17B12	43877867##43877868##43877870##43877870##43877871	43877873##43877874##43877876##43877877##43877877	CAGTATT##ACAGTAT##TCACAGT##TTCACAGT##TTCACAG	7mer##7mer##6mer1A##7mer1A##6mer1A	hsa-miR-16-1-3p##hsa-miR-144-3p##hsa-miR-3681-3p;hsa-miR-128##hsa-miR-27a-3p;hsa-miR-27b-3p##hsa-miR-513a-5p
G10296.1	chr11	+	AACCAAACCCAGAATTCGGTGCAAAA	44266293	44266318	22	44266296	0.861007	1	22	44	utr3	ENSE00001385304	EXT2	44266311	44266317	TTGCACC	6mer1A	hsa-miR-500a-3p
G12084.1	chr11	-	GTAAGTTATTGCACTTACA	44282159	44282177	11	44282172	0.682064	1	11	66	utr3	ENSE00001317275	ALX4	44282161##44282163	44282168##44282170	TAAGTGCA##AGTGCAAT	7mer1A##8mer	hsa-miR-519c-3p;hsa-miR-519a-3p;hsa-miR-519b-3p##hsa-miR-130a-3p;hsa-miR-454-3p;hsa-miR-130b-3p;hsa-miR-301a-3p;hsa-miR-4295;hsa-miR-301b
G12085.1	chr11	-	AGCTAGGCCTTTATACTACTGATTTTGA	44282494	44282521	76	44282507	0.737035	2	92	639	utr3	ENSE00001317275	ALX4	44282500##44282500##44282509	44282506##44282507##44282515	TCAGTAG##TCAGTAGT##TAAAGGC	6mer1A##7mer1A##6mer1A	hsa-miR-936##hsa-miR-199b-3p;hsa-miR-199a-3p;hsa-miR-3129-5p##hsa-miR-4484;hsa-miR-548an
G12086.1	chr11	-	CTGGTCTGTTTCATGGCCCTTACTGTCCAGTGCA	44282725	44282758	15	44282739	0.853484	1	15	165	utr3	ENSE00001317275	ALX4	44282732	44282738	GACAGTA	7mer	hsa-miR-4645-3p
G12088.1	chr11	-	GGGGCCACTGCCGTGTCAGCTCCTA	44283477	44283501	17	44283501	0.998082	1	17	68	utr3	ENSE00001317275	ALX4	44283484	44283491	TGACACGG	7mer1A	hsa-miR-4462
G12090.1	chr11	-	GGCTCCCATGGTGCTAGAA	44285599	44285617	52	44285610	0.755235	1	52	156	utr3	ENSE00001317275	ALX4	44285602##44285602##44285603##44285604##44285610	44285608##44285609##44285610##44285611##44285616	TAGCACC##TAGCACCA##AGCACCAT##GCACCATG##TGGGAGC	7mer##7mer1A##8mer##8mer##6mer1A	hsa-miR-5682##hsa-miR-29c-3p;hsa-miR-29a-3p;hsa-miR-29b-3p##hsa-miR-29c-3p;hsa-miR-29a-3p;hsa-miR-29b-3p##hsa-miR-767-5p##hsa-miR-4300;hsa-miR-5591-5p;hsa-miR-920
G12103.1	chr11	-	AGGTTTTTACTGTGAGGTGA	45670665	45670684	17	45670676	0.654597	1	17	119	utr3	ENSE00001182482	CHST1	45670670##45670670##45670673	45670676##45670676##45670679	TCACAGT##TCACAGT##CAGTAAA	6mer1A##7mer##7mer	hsa-miR-3681-3p;hsa-miR-128##hsa-miR-27a-3p;hsa-miR-27b-3p##hsa-miR-545-5p
G10318.1	chr11	+	AGGCGGTCTCCTGGACCCCAGAA	45832954	45832976	25	45832954	0.901909	1	25	50	utr3	ENSE00001252334	SLC35C1	45832961##45832962	45832967##45832969	CAGGAGA##TCCAGGAG	7mer##7mer1A	hsa-miR-4768-3p##hsa-miR-665
G12109.1	chr11	-	GTGATTTTACTTGAAAACA	45954643	45954661	7	45954654	0.606051	2	7	42	utr3	ENSE00001342395	PHF21A	45954646##45954647##45954648##45954648	45954652##45954654##45954654##45954655	TTTCAAG##TTCAAGTA##TCAAGTA##TCAAGTAA	6mer1A##7mer1A##6mer1A##8mer	hsa-miR-498##hsa-miR-4465;hsa-miR-26b-5p;hsa-miR-1297;hsa-miR-26a-5p##hsa-miR-5697##hsa-miR-26b-5p;hsa-miR-1297;hsa-miR-26a-5p
G12110.1	chr11	-	TGGACCATGTTACATGAAA	45955299	45955317	25	45955312	0.753573	1	25	100	utr3	ENSE00001342395	PHF21A	45955303	45955310	ATGTAACA	8mer	hsa-miR-411-3p;hsa-miR-379-3p
G10330.1	chr11	+	TGCTCGTTAGCTTTAATCA	46405146	46405164	10	46405152	0.745192	1	10	70	utr3	ENSE00001522121	MDK	46405154##46405155##46405155	46405161##46405161##46405162	TAAAGCTA##TAAAGCT##TTAAAGCT	8mer##6mer1A##7mer1A	hsa-miR-9-3p##hsa-miR-4429;hsa-miR-320d;hsa-miR-320c;hsa-miR-320a;hsa-miR-320b##hsa-miR-9-3p
G12117.1	chr11	-	TGTGGGCTTAATGTGAATAGA	46418748	46418768	10	46418761	0.726245	1	10	60	utr3	ENSE00001680831	AMBRA1	46418752	46418759	TTCACATT	7mer1A	hsa-miR-130a-5p;hsa-miR-23c;hsa-miR-23b-3p;hsa-miR-23a-3p
G10336.1	chr11	+	CACTTGGAGTCACAGCAA	46694602	46694619	6	46694606	0.625802	1	6	12	utr3	ENSE00002160671	ATG13	46694605##46694606##46694610	46694611##46694612##46694616	CTCCAAG##ACTCCAA##TGTGACT	7mer##7mer##6mer1A	hsa-miR-5695##hsa-miR-3145-5p##hsa-miR-134;hsa-miR-3164;hsa-miR-3118
G10337.1	chr11	+	AAGTCACCTCCCAGTGTGGCTGCACTGGA	46694876	46694904	10	46694889	0.828754	1	10	50	utr3	ENSE00002160671	ATG13	46694891##46694892	46694897##46694898	AGCCACA##CAGCCAC	7mer##7mer	hsa-miR-449b-3p##hsa-miR-4691-3p
G10338.1	chr11	+	TGGAAATACCGAGCTACA	46696002	46696019	5	46696009	0.911679	1	5	10	utr3	ENSE00002160671	ATG13	46696008##46696010	46696014##46696016	TCGGTAT##GCTCGGT	7mer##7mer	hsa-miR-4798-5p##hsa-miR-423-3p
G12125.1	chr11	-	TTCACCGTTTGCACTTTTTGTA	46698655	46698676	60	46698668	0.709409	4	68	496	utr3	ENSE00001181611	ARHGAP1	46698660##46698661##46698662##46698663	46698666##46698667##46698668##46698669	AAAGTGC##AAGTGCA##AGTGCAA##GTGCAAA	7mer##7mer##7mer##7mer	hsa-miR-519d;hsa-miR-17-5p;hsa-miR-20a-5p;hsa-miR-106a-5p;hsa-miR-106b-5p;hsa-miR-526b-3p;hsa-miR-20b-5p;hsa-miR-93-5p##hsa-miR-519c-3p;hsa-miR-519a-3p;hsa-miR-519b-3p##hsa-miR-3666;hsa-miR-130a-3p;hsa-miR-454-3p;hsa-miR-130b-3p;hsa-miR-301a-3p;hsa-miR-4295;hsa-miR-301b##hsa-miR-19b-3p;hsa-miR-19a-3p
G12128.1	chr11	-	CTCTGTCAGCGTCCTGCTGCTCTA	46765378	46765401	75	46765391	0.877193	1	75	525	utr3	ENSE00002186471	CKAP5	46765383##46765385	46765389##46765391	CAGCAGG##GCAGGAC	7mer##7mer	hsa-miR-3619-5p;hsa-miR-761;hsa-miR-214-3p##hsa-miR-1286
G12138.1	chr11	-	CTGTTTTAATTGCACAGACA	47487568	47487587	24	47487587	0.548377	3	24	142	utr3	ENSE00002287391	CELF1	47487572	47487578	TGTGCAA	6mer1A	hsa-miR-19b-3p;hsa-miR-19a-3p
G12139.1	chr11	-	CTAATCACAGAGTTTGTGTAGTGAATTTAAAAA	47487693	47487725	65	47487704	0.842833	2	66	649	utr3	ENSE00002287391	CELF1	47487697	47487703	TAAATTC	6mer1A	hsa-miR-10a-3p
G12141.1	chr11	-	TGTTCTGCAGCAACAACGGGATTCAATCAA	47487914	47487943	20	47487939	0.721532	1	20	120	utr3	ENSE00002287391	CELF1	47487934	47487940	CTGCAGA	7mer	hsa-miR-3158-5p
G12143.1	chr11	-	CAGCTGCTTTTTGTGA	47488139	47488154	18	47488147	0.682756	2	18	108	utr3	ENSE00002287391	CELF1	47488139	47488145	TCACAAA	6mer1A	hsa-miR-4719
G12145.1	chr11	-	GGGAAGTAGGACTGTCCAGGGAAGGGTGGAGA	47488671	47488702	23	47488684	0.88073	1	23	69	utr3	ENSE00002287391	CELF1	47488680##47488681##47488681##47488683##47488684	47488686##47488687##47488688##47488689##47488690	TTCCCTG##TCCCTGG##TCCCTGGA##CCTGGAC##CTGGACA	6mer1A##6mer1A##7mer1A##7mer##7mer	hsa-miR-670##hsa-miR-4292##hsa-miR-4308##hsa-miR-3690##hsa-miR-4638-3p
G12146.1	chr11	-	GCTCCCAATCACCCGTAGGA	47489140	47489159	12	47489151	0.895954	1	12	24	utr3	ENSE00002287391	CELF1	47489152	47489158	TTGGGAG	6mer1A	hsa-miR-3689a-3p;hsa-miR-30b-3p;hsa-miR-3689b-3p;hsa-miR-30c-2-3p;hsa-miR-3689c;hsa-miR-30c-1-3p
G12148.1	chr11	-	TCCTTTTGTGCTGCCAAA	47490227	47490244	22	47490237	0.627804	1	8	146	utr3	ENSE00002287391	CELF1	47490229	47490235	TGGCAGC	6mer1A	hsa-miR-885-3p
G12154.1	chr11	-	TGGCCCGTTTGCAGCCCAGCTAACCTGCCCAAGGGGAAGGTGTTAATGCTGTGAATTGGCAGAGGAGA	47491554	47491621	336	47491614	0.728777	8	380	1998	utr3	ENSE00002287391	CELF1	47491567##47491571	47491573##47491577	TTCACAG##CAGCATT	6mer1A##7mer	hsa-miR-513a-5p;hsa-miR-27a-3p;hsa-miR-27b-3p##hsa-miR-4310
G12155.1	chr11	-	GAATCCAGAATGTGATTGTTATACA	47491661	47491685	109	47491677	0.840732	2	107	678	utr3	ENSE00002287391	CELF1	47491668##47491671##47491676	47491674##47491677##47491682	CAATCAC##TCACATT##TTCTGGA	7mer##7mer##6mer1A	hsa-miR-4705##hsa-miR-130a-5p;hsa-miR-23c;hsa-miR-23b-3p;hsa-miR-23a-3p##hsa-miR-1299;hsa-miR-516b-5p
G12157.1	chr11	-	CTAAAGGCTTCCAGGGTCATGA	47491904	47491925	244	47491916	0.725713	4	252	900	utr3	ENSE00002287391	CELF1	47491907##47491908##47491910	47491914##47491915##47491916	TGACCCTG##GACCCTGG##CCCTGGA	7mer1A##8mer##7mer	hsa-miR-504;hsa-miR-4725-5p##hsa-miR-504##hsa-miR-4308
G12158.1	chr11	-	TACACTTCTTAAGCTGAACCACGTAAACTTGAAA	47491976	47492009	99	47492001	0.892817	2	49	346	utr3	ENSE00002287391	CELF1	47491996	47492002	GCTTAAG	7mer	hsa-miR-4720-3p
G12160.1	chr11	-	GGAATCTGAAACCTCAACA	47492244	47492262	15	47492255	0.710861	1	15	30	utr3	ENSE00002287391	CELF1	47492247	47492253	TGAGGTT	6mer1A	hsa-miR-377-5p
G12163.1	chr11	-	ACTTTGGAGTTTAGGTGCCATA	47493542	47493563	20	47493563	0.854611	2	21	139	utr3	ENSE00002287391	CELF1	47493554	47493561	ACTCCAAA	8mer	hsa-miR-3145-5p
G12172.1	chr11	-	CTGGATCAACTTTAATAA	47597191	47597208	7	47597203	0.84072	1	7	35	utr3	ENSE00002173490	KBTBD4	47597195	47597201	TAAAGTT	6mer1A	hsa-miR-561-3p;hsa-miR-548at-5p
G10352.1	chr11	+	CAGGGAACGCATGTGGATCCTAGACA	47606037	47606062	11	47606050	0.698332	1	11	33	utr3	ENSE00002142616	NDUFS3	47606051##47606052	47606058##47606059	AGGATCCA##TAGGATCC	8mer##7mer1A	hsa-miR-4661-3p##hsa-miR-4661-3p
G12175.1	chr11	-	ATGCACTAATAAAGCTTTTTTTA	47738078	47738100	10	47738091	0.899781	1	10	90	utr3	ENSE00002182692	FNBP4	47738092	47738098	TTAGTGC	6mer1A	hsa-miR-4473
G12176.1	chr11	-	AATCAGGTAAAAGTCACTTTAAACTGAGGA	47738166	47738195	15	47738177	0.727819	1	14	86	utr3	ENSE00002182692	FNBP4	47738169	47738175	TCAGTTT	6mer1A	hsa-miR-4328
G11643.1	chr11	-	CCTGCTGCTGCTCTCCCTGGACGA	494660	494683	11	494672	0.737192	1	11	55	utr3	ENSE00002141128	RNH1	494663##494665	494669##494671	TCCAGGG##CAGGGAG	6mer1A##7mer	hsa-miR-4685-5p##hsa-miR-4441;hsa-miR-4270
G12223.1	chr11	-	CATTTATGCACTTTGTATCA	57067403	57067422	130	57067416	0.784753	2	208	962	utr3	ENSE00002188808	TNKS1BP1	57067408##57067409##57067410	57067415##57067415##57067417	CAAAGTGC##AAAGTGC##AAGTGCAT	8mer##7mer##8mer	hsa-miR-520h;hsa-miR-520g##hsa-miR-519d;hsa-miR-17-5p;hsa-miR-20a-5p;hsa-miR-106a-5p;hsa-miR-106b-5p;hsa-miR-526b-3p;hsa-miR-20b-5p;hsa-miR-93-5p##hsa-miR-519c-3p;hsa-miR-519a-3p;hsa-miR-519b-3p
G12226.1	chr11	-	CTGGTCTGTGAAAATGATTTAATAAAGGGAA	57093475	57093505	26	57093489	0.751657	1	26	208	utr3	ENSE00001745097	SSRP1	57093481	57093487	TTATTAA	6mer1A	hsa-miR-4477a
G10398.1	chr11	+	CCAGCTCAGTAGGAACAGA	57154943	57154961	5	57154957	0.937589	1	5	5	utr3	ENSE00001309153	PRG2	57154952##57154954	57154958##57154960	TTCCTAC##TGTTCCT	7mer##6mer1A	hsa-miR-3685##hsa-miR-4326
G10405.1	chr11	+	AGTTCATATTCTACCTCTAAAAA	57429029	57429051	73	57429038	0.700583	2	73	475	utr3	ENSE00002179766	CLP1	57429037##57429039##57429040##57429043	57429044##57429045##57429046##57429049	GGTAGAAT##AGGTAGA##GAGGTAG##TTAGAGG	8mer##7mer##7mer##6mer1A	hsa-miR-4650-3p##hsa-miR-3927##hsa-miR-4458;hsa-let-7a-5p;hsa-miR-98;hsa-let-7d-5p;hsa-let-7c;hsa-let-7b-5p;hsa-let-7e-5p;hsa-let-7f-5p;hsa-miR-4500;hsa-let-7g-5p;hsa-let-7i-5p##hsa-miR-877-5p
G10409.1	chr11	+	AATGCAGTAGGCTTGGGGAGTCGGAGA	57467649	57467675	21	57467649	0.983655	1	21	84	utr3	ENSE00001027388	ZDHHC5	57467650	57467656	CTGCATT	7mer	hsa-miR-20a-3p
G10410.1	chr11	+	AGTGGACATTTGTGCAATTGCTCGCCCTGGAGGGAA	57467756	57467791	70	57467791	0.822219	4	72	472	utr3	ENSE00001027388	ZDHHC5	57467767##57467768	57467774##57467774	ATTGCACA##ATTGCAC	8mer##7mer	hsa-miR-32-5p##hsa-miR-25-3p;hsa-miR-92a-3p;hsa-miR-92b-3p;hsa-miR-363-3p;hsa-miR-367-3p
G10417.1	chr11	+	GGGCTATTGCTGCTGCCCCTTA	57584472	57584493	19	57584477	0.71048	1	16	117	utr3	ENSE00002200995	CTNND1	57584477##57584479##57584480	57584483##57584486##57584486	AGCAATA##AGCAGCAA##AGCAGCA	7mer##8mer##7mer	hsa-miR-3942-5p;hsa-miR-4703-5p##hsa-miR-424-5p##hsa-miR-16-5p;hsa-miR-195-5p;hsa-miR-497-5p;hsa-miR-15a-5p;hsa-miR-15b-5p
G10418.1	chr11	+	ACTATTGGCCCTAAATAGCA	57584963	57584982	13	57584982	0.618167	2	13	52	utr3	ENSE00002200995	CTNND1	57584970##57584970##57584970##57584971	57584976##57584977##57584977##57584978	TAGGGCC##TTAGGGCC##TTAGGGCC##TTTAGGGC	6mer1A##7mer1A##8mer##7mer1A	hsa-miR-4512##hsa-miR-1296##hsa-miR-2909##hsa-miR-2909
G10420.1	chr11	+	ATTAGCAGGTTGGGCTAGAGAA	57585267	57585288	14	57585277	0.737627	1	14	56	utr3	ENSE00002200995	CTNND1	57585281##57585282	57585288##57585288	TCTCTAGC##TCTCTAG	7mer1A##6mer1A	hsa-miR-1251##hsa-miR-517-5p
G10427.1	chr11	+	GGCAGAAATTTGCACTTTGAACA	58385971	58385993	238	58385981	0.664741	3	225	1203	utr3	ENSE00001254942	CNTF	58385981##58385982##58385983##58385983##58385984##58385985	58385987##58385988##58385989##58385990##58385991##58385991	AGTGCAA##AAGTGCA##AAAGTGC##CAAAGTGC##TCAAAGTG##TCAAAGT	7mer##7mer##7mer##8mer##7mer1A##6mer1A	hsa-miR-3666;hsa-miR-130a-3p;hsa-miR-454-3p;hsa-miR-130b-3p;hsa-miR-301a-3p;hsa-miR-4295;hsa-miR-301b##hsa-miR-519c-3p;hsa-miR-519a-3p;hsa-miR-519b-3p##hsa-miR-519d;hsa-miR-17-5p;hsa-miR-20a-5p;hsa-miR-106a-5p;hsa-miR-106b-5p;hsa-miR-526b-3p;hsa-miR-20b-5p;hsa-miR-93-5p##hsa-miR-520h;hsa-miR-520g##hsa-miR-520h;hsa-miR-520g##hsa-miR-3973
G10439.1	chr11	+	CTCCCTCTTGTGGAATTCCACTGGACCCA	58922020	58922048	19	58922027	0.725563	1	19	133	utr3	ENSE00001513359	FAM111A	58922029	58922035	TTCCACA	7mer	hsa-miR-3692-3p
G12255.1	chr11	-	GTAGTATCCTGCTCAGCCAA	59343689	59343708	16	59343702	0.671947	1	16	64	utr3	ENSE00001027972	OSBP	59343694	59343700	TGAGCAG	6mer1A	hsa-miR-4468
G12257.1	chr11	-	TCTTCCCATGCTGTAACCCCAGGCTCCA	59404427	59404454	28	59404447	0.712175	2	55	141	utr3	ENSE00002181907	PATL1	59404447	59404453	TGGGAAG	6mer1A	hsa-miR-5196-5p;hsa-miR-4747-5p
G12259.1	chr11	-	GATCTTTCTGCTGTTCTTA	59404589	59404607	14	59404601	0.712505	1	14	126	utr3	ENSE00002181907	PATL1	59404595	59404601	CAGCAGA	7mer	hsa-miR-922
G12260.1	chr11	-	GCCCTGAAGAAAATTAAATCTGAATTA	59404626	59404652	24	59404639	0.793854	1	24	144	utr3	ENSE00002181907	PATL1	59404629##59404630	59404635##59404636	TTCAGAT##TCAGATT	6mer1A##6mer1A	hsa-miR-5100##hsa-miR-10b-3p
G12261.1	chr11	-	GCACACTTGCCCTGTCTTCCTGAGA	59404942	59404966	31	59404955	0.770554	1	31	186	utr3	ENSE00002181907	PATL1	59404947##59404950	59404953##59404956	GGAAGAC##AGACAGG	7mer##7mer	hsa-miR-7-5p##hsa-miR-4524b-3p
G10446.1	chr11	+	CTCCCAAGGTGCTGTATTTTTCTACCTCATGGAGTA	59568642	59568677	110	59568663	0.7256	1	110	1058	utr3	ENSE00001649306	STX3	59568662##59568663##59568664##59568665	59568668##59568669##59568671##59568671	GGTAGAA##AGGTAGA##TGAGGTAG##TGAGGTA	7mer##7mer##7mer1A##6mer1A	hsa-miR-4650-3p##hsa-miR-3927##hsa-miR-4458;hsa-let-7a-5p;hsa-miR-98;hsa-let-7d-5p;hsa-let-7c;hsa-let-7b-5p;hsa-let-7e-5p;hsa-let-7f-5p;hsa-miR-4500;hsa-let-7g-5p;hsa-let-7i-5p##hsa-miR-202-3p
G10462.1	chr11	+	GCCGCTGCTCAGATGCCTCTGCTGGAGCTGGCA	60617857	60617889	12	60617870	0.875592	1	12	72	utr3	ENSE00000851431	CCDC86	60617872	60617879	GCAGAGGC	8mer	hsa-miR-2467-3p
G10463.1	chr11	+	ACCGCCAGTGTCATACCAAAGAGCTGAGCTGCTTCGGGGC	60689654	60689693	237	60689670	0.897137	4	264	690	utr3	ENSE00000991011	TMEM109	60689669	60689676	TCTTTGGT	7mer1A	hsa-miR-9-5p
G10466.1	chr11	+	CTGCACAACTGCATGCACTTCTCTC	60690512	60690536	5	60690525	0.874861	1	5	30	utr3	ENSE00000991011	TMEM109	60690525	60690532	AAGTGCAT	8mer	hsa-miR-519c-3p;hsa-miR-519a-3p;hsa-miR-519b-3p
G12278.1	chr11	-	CATCGCCGAGATTCGA	60899217	60899232	12	60899232	0.9989	1	12	24	utr3	ENSE00001248522	VPS37C	60899222##60899222	60899228##60899229	TCTCGGC##TCTCGGCG	6mer1A##7mer1A	hsa-miR-4638-5p##hsa-miR-1307-3p
G12281.1	chr11	-	TTACCAGTCTCACATGATTCCAGCCA	61067375	61067400	11	61067393	0.830807	1	11	66	utr3	ENSE00002321622	DDB1	61067384##61067389	61067391##61067395	TCATGTGA##TGAGACT	7mer1A##7mer	hsa-miR-3607-5p##hsa-miR-3672
G10472.1	chr11	+	GATCCTCCCTCTTGCACAATTA	61136327	61136348	42	61136335	0.643372	1	1	293	utr3	ENSE00002471669	MYO5A	61136339	61136345	TGTGCAA	6mer1A	hsa-miR-19b-3p;hsa-miR-19a-3p
G12285.1	chr11	-	TTACTTATTGTGGGATAACCTGGCACTAGTAGGCA	61171092	61171126	5	61171117	0.766576	1	5	50	utr3	ENSE00001519926	CPSF7	61171110##61171112	61171116##61171118	TATCCCA##TCCCACA	6mer1A##7mer	hsa-miR-4733-5p##hsa-miR-188-3p
G12288.1	chr11	-	CCCTTCCCTTTCCTCCAAACCCCTA	61172068	61172092	5	61172081	0.690849	1	5	30	utr3	ENSE00001519926	CPSF7	61172075	61172081	TTGGAGG	6mer1A	hsa-miR-4443
G12290.1	chr11	-	ACCTGTCACAGTTTGAGGCACAGGCTCGGAA	61187423	61187453	9	61187440	0.711939	1	9	45	utr3	ENSE00002434052	ENTPD6	61187432	61187438	TGTGCCT	6mer1A	hsa-miR-550a-5p;hsa-miR-550a-3-5p;hsa-miR-1271-3p
G10474.1	chr11	+	TAGGACATACATGTAAATGCA	61213692	61213712	17	61213698	0.878642	1	17	68	utr3	ENSE00002244378	SDHAF2	61213701	61213708	TTACATGT	7mer1A	hsa-miR-4666a-5p
G10479.1	chr11	+	AGTAGTGCTAGTCCCTTTTTTACTTGATCTTAA	61564105	61564137	281	61564125	0.652269	9	416	3026	utr3	ENSE00001327269	FEN1	61564125##61564126##61564126	61564132##61564132##61564132	TCAAGTAA##TCAAGTA##TCAAGTA	8mer##6mer1A##7mer	hsa-miR-26b-5p;hsa-miR-1297;hsa-miR-26a-5p##hsa-miR-5697##hsa-miR-4465
G12297.1	chr11	-	TGTTACTTTCACTTTTTTACA	61567213	61567233	38	61567226	0.763454	1	38	418	utr3	ENSE00002257356	ATG7	61567218##61567219	61567225##61567225	AAAAGTGA##AAAGTGA	8mer##7mer	hsa-miR-548t-5p##hsa-miR-3609;hsa-miR-548ah-5p
G12299.1	chr11	-	AGGGACAATGCCACTATA	61569797	61569814	27	61569813	0.998284	1	27	54	utr3	ENSE00002257356	ATG7	61569799	61569805	TAGTGGC	6mer1A	hsa-miR-3677-5p
G12300.1	chr11	-	ATGTGTATTCAGCAGCCCTA	61641116	61641135	9	61641124	0.79907	1	9	45	utr3	ENSE00002147859	FADS3	61641121	61641127	CTGCTGA	7mer	hsa-miR-93-3p
G10487.1	chr11	+	GGATATGCCAGAGATCCCCGA	61730252	61730272	6	61730259	0.762715	1	6	12	utr3	ENSE00002166876	BEST1	61730256##61730259##61730260	61730263##61730266##61730266	CTGGCATA##TCTCTGGC##TCTCTGG	8mer##8mer##6mer1A	hsa-miR-4720-5p##hsa-miR-3191-5p##hsa-miR-518c-5p;hsa-miR-326;hsa-miR-330-5p
G12302.1	chr11	-	CTTTGATTTGTACCATTCCTTCAAATAAAGA	61732050	61732080	7	61732073	0.729202	2	7	72	utr3	ENSE00002154582	BEST1	61732066	61732072	TGGTACA	7mer	hsa-miR-150-3p
G10492.1	chr11	+	TGCTGGGTGTTTCTGCTGCAGGTGG	61919590	61919614	9	61919602	0.692447	1	9	72	utr3	ENSE00001195845	INCENP	61919602##61919604	61919608##61919610	CAGCAGA##TGCAGCA	7mer##6mer1A	hsa-miR-922##hsa-miR-103a-3p;hsa-miR-107
G12305.1	chr11	-	GGCCAATTAACTGAGAATGTAAGAAAATTGATGCTGTACAA	62283402	62283442	117	62283425	0.747143	4	142	424	utr3	ENSE00002297677	AHNAK	62283405	62283411	TACAGCA	6mer1A	hsa-miR-3120-3p
G12306.1	chr11	-	TGAGAGCTCCTGTTTACTAAG	62283918	62283938	34	62283930	0.72658	1	32	194	utr3	ENSE00001475929	AHNAK	62283922	62283928	GTAAACA	7mer	hsa-miR-30a-5p;hsa-miR-30b-5p;hsa-miR-30e-5p;hsa-miR-30d-5p;hsa-miR-30c-5p
G12307.1	chr11	-	CAGCCCATGTGCAAAGTCAACA	62283987	62284008	13	62284008	0.919485	1	13	26	utr3	ENSE00001475929	AHNAK	62283994##62284002	62284000##62284008	TTTGCAC##TGGGCTG	7mer##6mer1A	hsa-miR-557;hsa-miR-507##hsa-miR-4498;hsa-miR-4492;hsa-miR-4741;hsa-miR-762;hsa-miR-4656;hsa-miR-4675;hsa-miR-5001-5p
G12338.1	chr11	-	CTTCCTCTTGGTTCCCAGCTGTGA	62392345	62392368	8	62392354	0.834725	1	8	64	utr3	ENSE00002520582	GANAB	62392351	62392357	CTGGGAA	7mer	hsa-miR-4646-5p;hsa-miR-204-3p
G12339.1	chr11	-	CTTACCCCGGACAGGATGAATGGATCA	62392746	62392772	38	62392760	0.975378	1	38	152	utr3	ENSE00002520582	GANAB	62392757	62392763	TCCTGTC	6mer1A	hsa-miR-4421;hsa-miR-5699
G12340.1	chr11	-	ATGCCCCACCGATACACTGGGACCA	62392776	62392800	8	62392791	0.946115	1	8	16	utr3	ENSE00002520582	GANAB	62392781	62392787	CCAGTGT	7mer	hsa-miR-199b-5p;hsa-miR-199a-5p
G12341.1	chr11	-	ACTCTCTTTGTTGCACTTAGCCCTCA	62394044	62394069	45	62394062	0.693693	1	45	405	utr3	ENSE00002141396	GANAB	62394057	62394063	CAACAAA	7mer	hsa-miR-3065-5p
G12345.1	chr11	-	TGGCGAAAATGTAGGCAAAGTA	62480143	62480164	7	62480157	0.79057	1	7	21	utr3	ENSE00001275622	HNRNPUL2	62480146##62480146##62480148	62480152##62480153##62480154	TTTGCCT##TTTGCCTA##TGCCTAC	6mer1A##7mer1A##6mer1A	hsa-miR-3152-5p##hsa-miR-4774-3p##hsa-miR-24-1-5p;hsa-miR-24-2-5p
G12351.1	chr11	-	GTGTTCTGCACTTTTTAA	62559621	62559638	5	62559631	0.70782	2	7	38	utr3	ENSE00001198195	NXF1	62559625##62559626	62559631##62559632	AAAGTGC##AAGTGCA	7mer##7mer	hsa-miR-519d;hsa-miR-17-5p;hsa-miR-20a-5p;hsa-miR-106a-5p;hsa-miR-106b-5p;hsa-miR-526b-3p;hsa-miR-20b-5p;hsa-miR-93-5p##hsa-miR-519c-3p;hsa-miR-519a-3p;hsa-miR-519b-3p
G12352.1	chr11	-	TGTCATCTCCTCCTGTCTGGCCCGA	62559855	62559879	12	62559872	0.77062	1	12	84	utr3	ENSE00001198195	NXF1	62559865##62559867	62559871##62559874	CAGGAGG##GGAGGAGA	7mer##8mer	hsa-miR-4459##hsa-miR-765
G12369.1	chr11	-	AGCACTGTGACTTGAACCCCCA	63392069	63392090	61	63392084	0.658412	3	61	183	utr3	ENSE00002267761	ATL3	63392075##63392078	63392081##63392084	TTCAAGT##AAGTCAC	6mer1A##7mer	hsa-miR-4465;hsa-miR-26b-5p;hsa-miR-1297;hsa-miR-26a-5p##hsa-miR-224-5p
G12370.1	chr11	-	AGAGGATTATCTAAGCTCTTTA	63392218	63392239	14	63392229	0.735976	1	14	98	utr3	ENSE00002267761	ATL3	63392222##63392231	63392229##63392237	GAGCTTAG##TAATCCT	8mer##6mer1A	hsa-miR-27b-5p##hsa-miR-500a-5p
G12371.1	chr11	-	TAATTTTTTAAAAATTAAAACTTTAATAAA	63392907	63392936	12	63392922	0.895757	1	12	144	utr3	ENSE00002267761	ATL3	63392912	63392919	TAAAGTTT	7mer1A	hsa-miR-561-3p
G12372.1	chr11	-	TAAAATGGTGCCTTGGATAGGGTGA	63393030	63393054	12	63393050	0.858438	1	12	72	utr3	ENSE00002267761	ATL3	63393041##63393043##63393044	63393048##63393049##63393050	AAGGCACC##GGCACCA##GCACCAT	8mer##7mer##7mer	hsa-miR-506-3p##hsa-miR-593-5p##hsa-miR-767-5p
G12373.1	chr11	-	CACTGCTGTTACACTTTAGAAA	63394822	63394843	26	63394834	0.732707	2	27	155	utr3	ENSE00002267761	ATL3	63394826	63394832	TAAAGTG	6mer1A	hsa-miR-519d;hsa-miR-3609;hsa-miR-4796-3p;hsa-miR-17-5p;hsa-miR-20a-5p;hsa-miR-548ah-5p;hsa-miR-106a-5p;hsa-miR-106b-5p;hsa-miR-526b-3p;hsa-miR-20b-5p;hsa-miR-93-5p
G12375.1	chr11	-	CATATTACTCTGCTTTGTGCACTTTATGGAGGAGGAA	63396511	63396547	331	63396529	0.723736	8	345	2712	utr3	ENSE00002267761	ATL3	63396522##63396522##63396524	63396528##63396529##63396530	TAAAGTG##TAAAGTGC##AAGTGCA	6mer1A##7mer1A##7mer	hsa-miR-3609;hsa-miR-4796-3p;hsa-miR-548ah-5p##hsa-miR-519d;hsa-miR-17-5p;hsa-miR-20a-5p;hsa-miR-106a-5p;hsa-miR-106b-5p;hsa-miR-526b-3p;hsa-miR-20b-5p;hsa-miR-93-5p##hsa-miR-519c-3p;hsa-miR-519a-3p;hsa-miR-519b-3p
G10521.1	chr11	+	GTTACTTGTACTATGAAGGA	63525732	63525751	75	63525741	0.688857	1	75	450	utr3	ENSE00002319275	RTN3	63525743	63525749	TTCATAG	6mer1A	hsa-miR-376a-3p;hsa-miR-376b
G10522.1	chr11	+	AATTGATGGACTGATAAA	63525850	63525867	11	63525857	0.749145	1	11	44	utr3	ENSE00002319275	RTN3	63525856##63525857##63525858##63525860##63525861	63525863##63525864##63525864##63525866##63525867	CAGTCCAT##TCAGTCCA##TCAGTCC##TATCAGT##TTATCAG	8mer##7mer1A##6mer1A##6mer1A##6mer1A	hsa-miR-455-3p##hsa-miR-455-3p##hsa-miR-1910##hsa-miR-5094##hsa-miR-361-5p
G10531.1	chr11	+	CTGTCTAATGGGTCTTCTGA	63590228	63590247	62	63590236	0.801727	1	62	434	utr3	ENSE00002273380	C11orf84	63590235##63590237	63590241##63590244	ACCCATT##AAGACCCA	7mer##8mer	hsa-miR-660-5p##hsa-miR-3667-5p
G10532.1	chr11	+	GATCCTGCCACTTTAAAAAA	63590822	63590841	51	63590827	0.82357	1	51	204	utr3	ENSE00002307168	C11orf84	63590829##63590830##63590831	63590836##63590837##63590837	AAAGTGGC##TAAAGTGG##TAAAGTG	8mer##7mer1A##6mer1A	hsa-miR-4796-3p##hsa-miR-4796-3p##hsa-miR-519d;hsa-miR-3609;hsa-miR-17-5p;hsa-miR-20a-5p;hsa-miR-548ah-5p;hsa-miR-106a-5p;hsa-miR-106b-5p;hsa-miR-526b-3p;hsa-miR-20b-5p;hsa-miR-93-5p
G10535.1	chr11	+	TCGGTACTGCGGTTGCACAGAGTA	63676991	63677014	5	63677004	0.771835	1	5	25	utr3	ENSE00002324330	MARK2	63677006	63677012	TCTGTGC	6mer1A	hsa-miR-5008-3p
G10536.1	chr11	+	GGCTGGAACACTCTCAGGCAAGA	63677149	63677171	17	63677158	0.733393	1	17	34	utr3	ENSE00002324330	MARK2	63677161	63677167	CCTGAGA	7mer	hsa-miR-4324
G10537.1	chr11	+	AACACGTAATAAAGAGAATGTTTGGA	63678461	63678486	16	63678472	0.922961	2	17	79	utr3	ENSE00002324330	MARK2	63678472##63678472	63678478##63678479	TCTCTTT##TTCTCTTT	6mer1A##7mer1A	hsa-miR-130b-5p##hsa-miR-4753-3p
G10546.1	chr11	+	CAGCCATGCGCCTTATCCTGGAA	63971040	63971062	37	63971052	0.651784	2	37	148	utr3	ENSE00002308105	STIP1	63971056	63971062	TCCAGGA	6mer1A	hsa-miR-665
G10547.1	chr11	+	TGTGGGTCTGATTGCAATTCGGTGA	63971574	63971598	7	63971582	0.780437	1	7	56	utr3	ENSE00002308105	STIP1	63971585	63971591	TTGCAAT	6mer1A	hsa-miR-106a-3p
G10548.1	chr11	+	TGCTGTCTCGGCTGCTCTCCCA	63971852	63971873	5	63971854	0.736086	2	6	29	utr3	ENSE00002207017	STIP1	63971855	63971861	GAGACAG	7mer	hsa-miR-4524a-3p
G10555.1	chr11	+	AGAAACCTATCTCAGGGAGGGAAGGGGA	64083740	64083767	19	64083767	0.798893	1	19	38	utr3	ENSE00001564429	ESRRA	64083750##64083750##64083751##64083751##64083752	64083756##64083757##64083758##64083758##64083758	CCTGAGA##CCCTGAGA##TCCCTGAG##TCCCTGAG##TCCCTGA	7mer##8mer##7mer1A##8mer##6mer1A	hsa-miR-4324##hsa-miR-125b-5p;hsa-miR-125a-5p##hsa-miR-125b-5p;hsa-miR-4319;hsa-miR-125a-5p##hsa-miR-670##hsa-miR-345-3p;hsa-miR-4732-3p
G10557.1	chr11	+	AAAATATATAATACCGAGCTCAAA	64084190	64084213	49	64084203	0.862809	1	49	181	utr3	ENSE00001564429	ESRRA	64084201##64084203##64084206	64084207##64084209##64084212	TCGGTAT##GCTCGGT##TGAGCTC	7mer##7mer##6mer1A	hsa-miR-4798-5p##hsa-miR-423-3p##hsa-miR-3670
G12398.1	chr11	-	ACCTGCATTCTCAGGGGAAGA	64569199	64569219	15	64569210	0.591151	1	15	45	utr3	ENSE00001951157	MAP4K2	64569202##64569204##64569204##64569205##64569206	64569208##64569210##64569211##64569211##64569212	TCCCCTG##CCCTGAG##CCCTGAGA##CCTGAGA##CTGAGAA	6mer1A##7mer##8mer##7mer##7mer	hsa-miR-331-3p##hsa-miR-4319##hsa-miR-125b-5p;hsa-miR-125a-5p##hsa-miR-4324##hsa-miR-4251
G12401.1	chr11	-	AGGAGAATGTCTTCCAGAA	64621128	64621146	11	64621146	0.93906	1	11	33	utr3	ENSE00001813867	EHD1	64621131##64621134##64621140	64621138##64621140##64621146	TGGAAGAC##AAGACAT##TTCTCCT	7mer1A##7mer##6mer1A	hsa-miR-7-5p##hsa-miR-3617;hsa-miR-641##hsa-miR-4279
G12406.1	chr11	-	GTTGCCAATCTGCTGTGAGA	64662291	64662310	17	64662303	0.783384	1	17	85	utr3	ENSE00000863733	ATG2A	64662296	64662302	CAGCAGA	7mer	hsa-miR-922
G12407.1	chr11	-	AACGCTCTGTGGTTTGTCAGACCTGCAAGCAA	64845173	64845204	10	64845190	0.690412	2	11	69	utr3	ENSE00001193157	CDCA5	64845184	64845190	TCTGACA	6mer1A	hsa-miR-3660;hsa-miR-4526
G12408.1	chr11	-	AGTTCTGGTCTGCTGTTGAGA	64845892	64845912	46	64845904	0.643872	2	3	365	utr3	ENSE00001193157	CDCA5	64845898	64845904	CAGCAGA	7mer	hsa-miR-922
G12409.1	chr11	-	CTCCTGGTTGAATGAGATGCA	64846573	64846593	34	64846586	0.699933	1	34	170	utr3	ENSE00001193157	CDCA5	64846581	64846587	ATTCAAC	7mer	hsa-miR-4272
G12410.1	chr11	-	TGGGCTGCGGCCATGAATGCCGAGTTTGAA	64846612	64846641	10	64846629	0.94064	1	10	60	utr3	ENSE00001193157	CDCA5	64846619	64846625	TCGGCAT	6mer1A	hsa-miR-4304
G10561.1	chr11	+	CTCTTCACTGCCCCTCTCCCTCAAGCCTA	64855667	64855695	24	64855676	0.889457	1	24	168	utr3	ENSE00002198103	ZFPL1	64855675##64855675##64855676##64855677	64855681##64855682##64855683##64855683	GGGGCAG##AGGGGCAG##GAGGGGCA##GAGGGGC	7mer##8mer##8mer##7mer	hsa-miR-486-3p##hsa-miR-4688##hsa-miR-423-5p##hsa-miR-3184-5p
G12412.1	chr11	-	AGGGCCCCAATGCCAACTCTTAA	64888153	64888175	30	64888171	0.999579	1	24	72	utr3	ENSE00002142065	FAU	64888157##64888158	64888164##64888164	GAGTTGGC##AGTTGGC	8mer##7mer	hsa-miR-571##hsa-miR-4715-5p
G10564.1	chr11	+	TTTGGCTGTATATACAATTTAAGCTATTAA	64894770	64894799	16	64894776	0.834876	1	16	192	utr3	ENSE00002148032	MRPL49	64894776##64894781	64894782##64894787	TATACAG##TTGTATA	7mer##6mer1A	hsa-miR-1185-1-3p;hsa-miR-1185-2-3p;hsa-let-7f-2-3p##hsa-miR-568
G12413.1	chr11	-	TTCAGCCCTGTGTTCTGCTGGGGCCATGA	64895594	64895622	9	64895609	0.711138	1	9	72	utr3	ENSE00002168773	SYVN1	64895602##64895603	64895608##64895609	CCAGCAG##CAGCAGA	7mer##7mer	hsa-miR-4530##hsa-miR-922
G9732.1	chr11	+	TTACTCAGTTTGATTTATATTCTGGGCAA	6503607	6503635	5	6503615	0.790072	1	5	60	utr3	ENSE00000988631	FXC1	6503617	6503624	TAAATCAA	7mer1A	hsa-miR-551b-5p
G10574.1	chr11	+	TGCTGCTTTGATTCCAGGTGATTTTA	65180436	65180461	21	65180436	0.951528	2	22	230	utr3	ENSE00002158287	FRMD8	65180437##65180440	65180443##65180447	AGCAGCA##TCAAAGCA	7mer##7mer1A	hsa-miR-16-5p;hsa-miR-195-5p;hsa-miR-497-5p;hsa-miR-15a-5p;hsa-miR-15b-5p;hsa-miR-424-5p##hsa-miR-330-3p
G10590.1	chr11	+	GCCTCCCGATGCCAGCCTGCCTCCTGA	65341007	65341033	19	65341017	0.962914	1	19	76	utr3	ENSE00002187088	FAM89B	65341016	65341022	CTGGCAT	7mer	hsa-miR-5588-5p;hsa-miR-4720-5p;hsa-miR-4799-3p
G10592.1	chr11	+	AGGCCCCGTGCTGGATATT	65341589	65341607	11	65341589	0.984293	1	11	44	utr3	ENSE00002187088	FAM89B	65341599	65341606	TATCCAGC	7mer1A	hsa-miR-5586-5p
G12423.1	chr11	-	AGGAGTCACAGCATACACTGGAACA	65365698	65365722	66	65365710	0.902631	1	66	132	utr3	ENSE00001191629	MAP3K11	65365700##65365701##65365701	65365706##65365707##65365708	TTCCAGT##TCCAGTG##TCCAGTGT	6mer1A##6mer1A##7mer1A	hsa-miR-145-5p;hsa-miR-5195-3p##hsa-miR-1825##hsa-miR-199b-5p;hsa-miR-199a-5p
G12424.1	chr11	-	TATCAAGTGTCTTCCATCA	65421456	65421474	5	65421468	0.758995	1	5	30	utr3	ENSE00002143407	RELA	65421459	65421466	TGGAAGAC	7mer1A	hsa-miR-7-5p
G12425.1	chr11	-	AGCCCTGCTGAGTCAGATCA	65421857	65421876	6	65421868	0.72771	1	6	18	utr3	ENSE00002143407	RELA	65421860##65421864	65421867##65421870	TCTGACTC##ACTCAGC	7mer1A##7mer	hsa-miR-345-5p##hsa-miR-512-5p
G12430.1	chr11	-	TGATTCCTCTTGGGCTGAA	65622567	65622585	10	65622578	0.676864	1	10	60	utr3	ENSE00002145277	CFL1	65622568	65622575	TCAGCCCA	7mer1A	hsa-miR-4690-3p;hsa-miR-5685
G12436.1	chr11	-	GAAGGTGCCACTTTACCCA	65659952	65659970	9	65659970	0.997159	1	9	27	utr3	ENSE00001665153	FOSL1	65659956##65659956##65659957	65659962##65659963##65659964	TAAAGTG##TAAAGTGG##AAAGTGGC	6mer1A##7mer1A##8mer	hsa-miR-519d;hsa-miR-3609;hsa-miR-17-5p;hsa-miR-20a-5p;hsa-miR-548ah-5p;hsa-miR-106a-5p;hsa-miR-106b-5p;hsa-miR-526b-3p;hsa-miR-20b-5p;hsa-miR-93-5p##hsa-miR-4796-3p##hsa-miR-4796-3p
G10613.1	chr11	+	AAATCCAATGCTCCTCACATA	66277065	66277085	5	66277072	0.789878	1	5	20	utr3	ENSE00001433341	DPP3	66277076##66277078	66277082##66277084	TGAGGAG##TGTGAGG	6mer1A##6mer1A	hsa-miR-4784;hsa-miR-3150b-3p##hsa-miR-4316;hsa-miR-1294
G10620.1	chr11	+	GCCTCCTGCGGCTGTTGGATTTGGGAA	66413801	66413827	35	66413816	0.74265	1	35	245	utr3	ENSE00002526696	RBM4	66413821	66413827	TCCCAAA	6mer1A	hsa-miR-186-3p
G12450.1	chr11	-	TGCTCTCAATGGCTTCCAGGTG	66452788	66452809	6	66452800	0.805966	1	6	36	utr3	ENSE00002188137	SPTBN2	66452792##66452794	66452799##66452800	TGGAAGCC##GAAGCCA	7mer1A##7mer	hsa-miR-671-5p##hsa-miR-4786-3p
G12451.1	chr11	-	CCCTTCTCTTCTGCTGTTTAA	66453150	66453170	14	66453161	0.73066	1	14	126	utr3	ENSE00002188137	SPTBN2	66453155##66453157	66453161##66453163	CAGCAGA##GCAGAAG	7mer##7mer	hsa-miR-922##hsa-miR-298
G10625.1	chr11	+	CCCGAGATCTCAGGAATT	66613655	66613672	6	66613655	0.926864	1	6	18	utr3	ENSE00002157919	RCE1	66613663##66613664##66613664##66613665	66613670##66613670##66613671##66613671	TCCTGAGA##TCCTGAG##TTCCTGAG##TTCCTGA	7mer1A##6mer1A##7mer1A##6mer1A	hsa-miR-4324##hsa-miR-544b##hsa-miR-1200##hsa-miR-378a-5p
G10636.1	chr11	+	TGGTTCTGCCCAGCACTCGTG	67023124	67023144	14	67023133	0.841126	1	14	70	utr3	ENSE00001750760	KDM2A	67023130##67023131##67023133	67023137##67023137##67023139	CTGGGCAG##CTGGGCA##TGCTGGG	8mer##7mer##6mer1A	hsa-miR-612;hsa-miR-3187-5p##hsa-miR-5189;hsa-miR-1285-3p##hsa-miR-5589-5p;hsa-miR-4731-5p
[truncated: 6,285 more rows]

## Sheet: Exp2(L3, no dox)
ClusterID	Chromosome	Strand	ClusterSequence	ClusterStart	ClusterEnd	ReadCount	ModeLocation	ModeScore	ConversionLocationCount	ConversionEventCount	NonConversionEventCount	TranscriptLocation	TranscriptID	GeneName	SiteStart	SiteEnd	SeedSequence	SeedType	miRNAs
[truncated: 7,340 more rows]

## Sheet: Exp3(L7,dox)
ClusterID	Chromosome	Strand	ClusterSequence	ClusterStart	ClusterEnd	ReadCount	ModeLocation	ModeScore	ConversionLocationCount	ConversionEventCount	NonConversionEventCount	TranscriptLocation	TranscriptID	GeneName	SiteStart	SiteEnd	SeedSequence	SeedType	miRNAs
[truncated: 10,601 more rows]
