# Supplementary material for: The role of miR-17-92 in the miRegulatory landscape of Ewing sarcoma
Source: Oncotarget. 2016 Dec 22;8(7):10980–93. doi: 10.18632/oncotarget.14091 (PMC5355239; doi:10.18632/oncotarget.14091)
Supplement: Supplementary file 4 [file oncotarget-08-10980-s004.xlsx]

## Sheet: 2331intGenes_MSigDb_miRs
Overlap Results
Collection(s):	MIR
# overlaps shown:	50
# genesets in collections:	221
# genes in comparison (n):	2116
# genes in universe (N):	45956
Gene Set Name	# Genes in Gene Set (K)	Description	# Genes in Overlap (k)	k/K	p-value	FDR q-value
GCACTTT,MIR-17-5P,MIR-20A,MIR-106A,MIR-106B,MIR-20B,MIR-519D	595	Targets of MicroRNA GCACTTT,MIR-17-5P,MIR-20A,MIR-106A,MIR-106B,MIR-20B,MIR-519D	237	0.3983	1.6e-157	3.54e-155
TTTGCAC,MIR-19A,MIR-19B	516	Targets of MicroRNA TTTGCAC,MIR-19A,MIR-19B	207	0.4012	5.26e-138	5.81e-136
TGCACTT,MIR-519C,MIR-519B,MIR-519A	448	Targets of MicroRNA TGCACTT,MIR-519C,MIR-519B,MIR-519A	184	0.4107	1.04e-124	7.68e-123
TGAATGT,MIR-181A,MIR-181B,MIR-181C,MIR-181D	484	Targets of MicroRNA TGAATGT,MIR-181A,MIR-181B,MIR-181C,MIR-181D	181	0.374	3.96e-114	2.19e-112
TTGCACT,MIR-130A,MIR-301,MIR-130B	403	Targets of MicroRNA TTGCACT,MIR-130A,MIR-301,MIR-130B	164	0.4069	2.75e-110	1.21e-108
GTGCCTT,MIR-506	727	Targets of MicroRNA GTGCCTT,MIR-506	212	0.2916	4.19e-109	1.54e-107
TGCTGCT,MIR-15A,MIR-16,MIR-15B,MIR-195,MIR-424,MIR-497	601	Targets of MicroRNA TGCTGCT,MIR-15A,MIR-16,MIR-15B,MIR-195,MIR-424,MIR-497	194	0.3228	9.94e-109	3.14e-107
CAGTATT,MIR-200B,MIR-200C,MIR-429	469	Targets of MicroRNA CAGTATT,MIR-200B,MIR-200C,MIR-429	164	0.3497	5.48e-98	1.51e-96
TGTTTAC,MIR-30A-5P,MIR-30C,MIR-30D,MIR-30B,MIR-30E-5P	579	Targets of MicroRNA TGTTTAC,MIR-30A-5P,MIR-30C,MIR-30D,MIR-30B,MIR-30E-5P	180	0.3109	1.12e-97	2.76e-96
TGCCTTA,MIR-124A	552	Targets of MicroRNA TGCCTTA,MIR-124A	174	0.3152	1.66e-95	3.68e-94
TGGTGCT,MIR-29A,MIR-29B,MIR-29C	521	Targets of MicroRNA TGGTGCT,MIR-29A,MIR-29B,MIR-29C	166	0.3186	6.51e-92	1.31e-90
AATGTGA,MIR-23A,MIR-23B	419	Targets of MicroRNA AATGTGA,MIR-23A,MIR-23B	149	0.3556	3.3e-90	6.07e-89
ACTGTGA,MIR-27A,MIR-27B	474	Targets of MicroRNA ACTGTGA,MIR-27A,MIR-27B	157	0.3312	9.43e-90	1.6e-88
TGCACTG,MIR-148A,MIR-152,MIR-148B	304	Targets of MicroRNA TGCACTG,MIR-148A,MIR-152,MIR-148B	120	0.3947	7.18e-79	1.13e-77
GTGCAAT,MIR-25,MIR-32,MIR-92,MIR-363,MIR-367	311	Targets of MicroRNA GTGCAAT,MIR-25,MIR-32,MIR-92,MIR-363,MIR-367	121	0.3891	1.2e-78	1.77e-77
TACTTGA,MIR-26A,MIR-26B	300	Targets of MicroRNA TACTTGA,MIR-26A,MIR-26B	119	0.3967	1.65e-78	2.27e-77
GTACTGT,MIR-101	257	Targets of MicroRNA GTACTGT,MIR-101	109	0.4241	1.08e-75	1.41e-74
AGCACTT,MIR-93,MIR-302A,MIR-302B,MIR-302C,MIR-302D,MIR-372,MIR-373,MIR-520E,MIR-520A,MIR-526B,MIR-520B,MIR-520C,MIR-520D	343	Targets of MicroRNA AGCACTT,MIR-93,MIR-302A,MIR-302B,MIR-302C,MIR-302D,MIR-372,MIR-373,MIR-520E,MIR-520A,MIR-526B,MIR-520B,MIR-520C,MIR-520D	122	0.3557	6.34e-74	7.78e-73
CTTTGTA,MIR-524	433	Targets of MicroRNA CTTTGTA,MIR-524	134	0.3095	2.11e-72	2.46e-71
ACATTCC,MIR-1,MIR-206	300	Targets of MicroRNA ACATTCC,MIR-1,MIR-206	111	0.37	1.92e-69	2.12e-68
TTTGTAG,MIR-520D	336	Targets of MicroRNA TTTGTAG,MIR-520D	115	0.3423	1.32e-67	1.39e-66
ACCAAAG,MIR-9	499	Targets of MicroRNA ACCAAAG,MIR-9	136	0.2725	9.2e-66	9.25e-65
CAGTGTT,MIR-141,MIR-200A	310	Targets of MicroRNA CAGTGTT,MIR-141,MIR-200A	109	0.3516	1.62e-65	1.56e-64
ATGTACA,MIR-493	314	Targets of MicroRNA ATGTACA,MIR-493	109	0.3471	7.55e-65	6.95e-64
ATTCTTT,MIR-186	272	Targets of MicroRNA ATTCTTT,MIR-186	101	0.3713	1.95e-63	1.72e-62
TGCTTTG,MIR-330	335	Targets of MicroRNA TGCTTTG,MIR-330	109	0.3254	1.59e-61	1.35e-60
CTACCTC,LET-7A,LET-7B,LET-7C,LET-7D,LET-7E,LET-7F,MIR-98,LET-7G,LET-7I	391	Targets of MicroRNA CTACCTC,LET-7A,LET-7B,LET-7C,LET-7D,LET-7E,LET-7F,MIR-98,LET-7G,LET-7I	116	0.2967	1.56e-60	1.28e-59
TTGCCAA,MIR-182	327	Targets of MicroRNA TTGCCAA,MIR-182	104	0.318	1.2e-57	9.49e-57
CACTGTG,MIR-128A,MIR-128B	337	Targets of MicroRNA CACTGTG,MIR-128A,MIR-128B	104	0.3086	3.28e-56	2.5e-55
ATACTGT,MIR-144	199	Targets of MicroRNA ATACTGT,MIR-144	81	0.407	8.67e-55	6.38e-54
TTTGCAG,MIR-518A-2	210	Targets of MicroRNA TTTGCAG,MIR-518A-2	82	0.3905	9.77e-54	6.97e-53
ACTTTAT,MIR-142-5P	288	Targets of MicroRNA ACTTTAT,MIR-142-5P	93	0.3229	2.63e-52	1.82e-51
GTTTGTT,MIR-495	257	Targets of MicroRNA GTTTGTT,MIR-495	88	0.3424	5.73e-52	3.84e-51
AACTGGA,MIR-145	234	Targets of MicroRNA AACTGGA,MIR-145	83	0.3547	1.78e-50	1.16e-49
CTTTGCA,MIR-527	235	Targets of MicroRNA CTTTGCA,MIR-527	83	0.3532	2.64e-50	1.67e-49
CACTTTG,MIR-520G,MIR-520H	237	Targets of MicroRNA CACTTTG,MIR-520G,MIR-520H	83	0.3502	5.72e-50	3.51e-49
AAGCCAT,MIR-135A,MIR-135B	335	Targets of MicroRNA AAGCCAT,MIR-135A,MIR-135B	96	0.2866	9.11e-49	5.44e-48
CTACTGT,MIR-199A	183	Targets of MicroRNA CTACTGT,MIR-199A	73	0.3989	9.45e-49	5.5e-48
TAGCTTT,MIR-9	236	Targets of MicroRNA TAGCTTT,MIR-9	81	0.3432	5.13e-48	2.91e-47
CAGCTTT,MIR-320	256	Targets of MicroRNA CAGCTTT,MIR-320	84	0.3281	5.62e-48	3.11e-47
AAGCACA,MIR-218	398	Targets of MicroRNA AAGCACA,MIR-218	103	0.2588	1.11e-47	5.96e-47
ACTGAAA,MIR-30A-3P,MIR-30E-3P	201	Targets of MicroRNA ACTGAAA,MIR-30A-3P,MIR-30E-3P	75	0.3731	1.44e-47	7.6e-47
CATTTCA,MIR-203	287	Targets of MicroRNA CATTTCA,MIR-203	87	0.3031	1.74e-46	8.93e-46
GTGCCAA,MIR-96	303	Targets of MicroRNA GTGCCAA,MIR-96	89	0.2937	2.87e-46	1.44e-45
ATGTTAA,MIR-302C	243	Targets of MicroRNA ATGTTAA,MIR-302C	80	0.3292	7.15e-46	3.51e-45
ATGCTGC,MIR-103,MIR-107	221	Targets of MicroRNA ATGCTGC,MIR-103,MIR-107	75	0.3394	3.78e-44	1.79e-43
TAATGTG,MIR-323	160	Targets of MicroRNA TAATGTG,MIR-323	65	0.4062	3.8e-44	1.79e-43
TTTTGAG,MIR-373	225	Targets of MicroRNA TTTTGAG,MIR-373	75	0.3333	1.62e-43	7.45e-43
CATGTAA,MIR-496	176	Targets of MicroRNA CATGTAA,MIR-496	66	0.375	3.58e-42	1.61e-41
AAAGGGA,MIR-204,MIR-211	224	Targets of MicroRNA AAAGGGA,MIR-204,MIR-211	73	0.3259	1.27e-41	5.62e-41
Gene/Gene Set Overlap Matrix
Entrez Gene Id	Gene Symbol	Gene Description	GCACTTT,MIR-17-5P,MIR-20A,MIR-106A,MIR-106B,MIR-20B,MIR-519D	TTTGCAC,MIR-19A,MIR-19B	TGCACTT,MIR-519C,MIR-519B,MIR-519A	TGAATGT,MIR-181A,MIR-181B,MIR-181C,MIR-181D	TTGCACT,MIR-130A,MIR-301,MIR-130B	GTGCCTT,MIR-506	TGCTGCT,MIR-15A,MIR-16,MIR-15B,MIR-195,MIR-424,MIR-497	CAGTATT,MIR-200B,MIR-200C,MIR-429	TGTTTAC,MIR-30A-5P,MIR-30C,MIR-30D,MIR-30B,MIR-30E-5P	TGCCTTA,MIR-124A	TGGTGCT,MIR-29A,MIR-29B,MIR-29C	AATGTGA,MIR-23A,MIR-23B	ACTGTGA,MIR-27A,MIR-27B	TGCACTG,MIR-148A,MIR-152,MIR-148B	GTGCAAT,MIR-25,MIR-32,MIR-92,MIR-363,MIR-367	TACTTGA,MIR-26A,MIR-26B	GTACTGT,MIR-101	AGCACTT,MIR-93,MIR-302A,MIR-302B,MIR-302C,MIR-302D,MIR-372,MIR-373,MIR-520E,MIR-520A,MIR-526B,MIR-520B,MIR-520C,MIR-520D	CTTTGTA,MIR-524	ACATTCC,MIR-1,MIR-206	TTTGTAG,MIR-520D	ACCAAAG,MIR-9	CAGTGTT,MIR-141,MIR-200A	ATGTACA,MIR-493	ATTCTTT,MIR-186	TGCTTTG,MIR-330	CTACCTC,LET-7A,LET-7B,LET-7C,LET-7D,LET-7E,LET-7F,MIR-98,LET-7G,LET-7I	TTGCCAA,MIR-182	CACTGTG,MIR-128A,MIR-128B	ATACTGT,MIR-144	TTTGCAG,MIR-518A-2	ACTTTAT,MIR-142-5P	GTTTGTT,MIR-495	AACTGGA,MIR-145	CTTTGCA,MIR-527	CACTTTG,MIR-520G,MIR-520H	AAGCCAT,MIR-135A,MIR-135B	CTACTGT,MIR-199A	TAGCTTT,MIR-9	CAGCTTT,MIR-320	AAGCACA,MIR-218	ACTGAAA,MIR-30A-3P,MIR-30E-3P	CATTTCA,MIR-203	GTGCCAA,MIR-96	ATGTTAA,MIR-302C	ATGCTGC,MIR-103,MIR-107	TAATGTG,MIR-323
9444	QKI	QKI, KH domain containing, RNA binding	GCACTTT,MIR-17-5P,MIR-20A,MIR-106A,MIR-106B,MIR-20B,MIR-519D	TTTGCAC,MIR-19A,MIR-19B	TGCACTT,MIR-519C,MIR-519B,MIR-519A	TGAATGT,MIR-181A,MIR-181B,MIR-181C,MIR-181D	TTGCACT,MIR-130A,MIR-301,MIR-130B	GTGCCTT,MIR-506	TGCTGCT,MIR-15A,MIR-16,MIR-15B,MIR-195,MIR-424,MIR-497	CAGTATT,MIR-200B,MIR-200C,MIR-429	TGTTTAC,MIR-30A-5P,MIR-30C,MIR-30D,MIR-30B,MIR-30E-5P	TGCCTTA,MIR-124A	TGGTGCT,MIR-29A,MIR-29B,MIR-29C	AATGTGA,MIR-23A,MIR-23B	ACTGTGA,MIR-27A,MIR-27B	TGCACTG,MIR-148A,MIR-152,MIR-148B			GTACTGT,MIR-101		CTTTGTA,MIR-524	ACATTCC,MIR-1,MIR-206	TTTGTAG,MIR-520D	ACCAAAG,MIR-9	CAGTGTT,MIR-141,MIR-200A		ATTCTTT,MIR-186	TGCTTTG,MIR-330		TTGCCAA,MIR-182		ATACTGT,MIR-144	TTTGCAG,MIR-518A-2	ACTTTAT,MIR-142-5P		AACTGGA,MIR-145			AAGCCAT,MIR-135A,MIR-135B	CTACTGT,MIR-199A	TAGCTTT,MIR-9	CAGCTTT,MIR-320		ACTGAAA,MIR-30A-3P,MIR-30E-3P
53944	CSNK1G1	casein kinase 1, gamma 1	GCACTTT,MIR-17-5P,MIR-20A,MIR-106A,MIR-106B,MIR-20B,MIR-519D	TTTGCAC,MIR-19A,MIR-19B	TGCACTT,MIR-519C,MIR-519B,MIR-519A	TGAATGT,MIR-181A,MIR-181B,MIR-181C,MIR-181D	TTGCACT,MIR-130A,MIR-301,MIR-130B		TGCTGCT,MIR-15A,MIR-16,MIR-15B,MIR-195,MIR-424,MIR-497		TGTTTAC,MIR-30A-5P,MIR-30C,MIR-30D,MIR-30B,MIR-30E-5P	TGCCTTA,MIR-124A		AATGTGA,MIR-23A,MIR-23B	ACTGTGA,MIR-27A,MIR-27B			TACTTGA,MIR-26A,MIR-26B																					AAGCCAT,MIR-135A,MIR-135B	CTACTGT,MIR-199A
4204	MECP2	methyl CpG binding protein 2 (Rett syndrome)	GCACTTT,MIR-17-5P,MIR-20A,MIR-106A,MIR-106B,MIR-20B,MIR-519D	TTTGCAC,MIR-19A,MIR-19B	TGCACTT,MIR-519C,MIR-519B,MIR-519A	TGAATGT,MIR-181A,MIR-181B,MIR-181C,MIR-181D	TTGCACT,MIR-130A,MIR-301,MIR-130B				TGTTTAC,MIR-30A-5P,MIR-30C,MIR-30D,MIR-30B,MIR-30E-5P	TGCCTTA,MIR-124A								AGCACTT,MIR-93,MIR-302A,MIR-302B,MIR-302C,MIR-302D,MIR-372,MIR-373,MIR-520E,MIR-520A,MIR-526B,MIR-520B,MIR-520C,MIR-520D			TTTGTAG,MIR-520D		CAGTGTT,MIR-141,MIR-200A				CTACCTC,LET-7A,LET-7B,LET-7C,LET-7D,LET-7E,LET-7F,MIR-98,LET-7G,LET-7I								CTTTGCA,MIR-527				TAGCTTT,MIR-9	CAGCTTT,MIR-320	AAGCACA,MIR-218	ACTGAAA,MIR-30A-3P,MIR-30E-3P	CATTTCA,MIR-203	GTGCCAA,MIR-96
659	BMPR2	bone morphogenetic protein receptor, type II (serine/threonine kinase)	GCACTTT,MIR-17-5P,MIR-20A,MIR-106A,MIR-106B,MIR-20B,MIR-519D	TTTGCAC,MIR-19A,MIR-19B	TGCACTT,MIR-519C,MIR-519B,MIR-519A	TGAATGT,MIR-181A,MIR-181B,MIR-181C,MIR-181D	TTGCACT,MIR-130A,MIR-301,MIR-130B										GTGCAAT,MIR-25,MIR-32,MIR-92,MIR-363,MIR-367											TGCTTTG,MIR-330											AAGCCAT,MIR-135A,MIR-135B
57659	ZBTB4	zinc finger and BTB domain containing 4	GCACTTT,MIR-17-5P,MIR-20A,MIR-106A,MIR-106B,MIR-20B,MIR-519D	TTTGCAC,MIR-19A,MIR-19B	TGCACTT,MIR-519C,MIR-519B,MIR-519A	TGAATGT,MIR-181A,MIR-181B,MIR-181C,MIR-181D	TTGCACT,MIR-130A,MIR-301,MIR-130B													AGCACTT,MIR-93,MIR-302A,MIR-302B,MIR-302C,MIR-302D,MIR-372,MIR-373,MIR-520E,MIR-520A,MIR-526B,MIR-520B,MIR-520C,MIR-520D		ACATTCC,MIR-1,MIR-206						TGCTTTG,MIR-330									CTTTGCA,MIR-527			CTACTGT,MIR-199A							ATGTTAA,MIR-302C
9752	PCDHA9	protocadherin alpha 9	GCACTTT,MIR-17-5P,MIR-20A,MIR-106A,MIR-106B,MIR-20B,MIR-519D	TTTGCAC,MIR-19A,MIR-19B	TGCACTT,MIR-519C,MIR-519B,MIR-519A	TGAATGT,MIR-181A,MIR-181B,MIR-181C,MIR-181D		GTGCCTT,MIR-506	TGCTGCT,MIR-15A,MIR-16,MIR-15B,MIR-195,MIR-424,MIR-497				TGGTGCT,MIR-29A,MIR-29B,MIR-29C							AGCACTT,MIR-93,MIR-302A,MIR-302B,MIR-302C,MIR-302D,MIR-372,MIR-373,MIR-520E,MIR-520A,MIR-526B,MIR-520B,MIR-520C,MIR-520D							ATTCTTT,MIR-186	TGCTTTG,MIR-330							GTTTGTT,MIR-495			CACTTTG,MIR-520G,MIR-520H				CAGCTTT,MIR-320	AAGCACA,MIR-218
26018	LRIG1	leucine-rich repeats and immunoglobulin-like domains 1	GCACTTT,MIR-17-5P,MIR-20A,MIR-106A,MIR-106B,MIR-20B,MIR-519D	TTTGCAC,MIR-19A,MIR-19B	TGCACTT,MIR-519C,MIR-519B,MIR-519A		TTGCACT,MIR-130A,MIR-301,MIR-130B	GTGCCTT,MIR-506	TGCTGCT,MIR-15A,MIR-16,MIR-15B,MIR-195,MIR-424,MIR-497			TGCCTTA,MIR-124A		AATGTGA,MIR-23A,MIR-23B												ATGTACA,MIR-493			CTACCTC,LET-7A,LET-7B,LET-7C,LET-7D,LET-7E,LET-7F,MIR-98,LET-7G,LET-7I																	GTGCCAA,MIR-96
23001	WDFY3	WD repeat and FYVE domain containing 3	GCACTTT,MIR-17-5P,MIR-20A,MIR-106A,MIR-106B,MIR-20B,MIR-519D	TTTGCAC,MIR-19A,MIR-19B	TGCACTT,MIR-519C,MIR-519B,MIR-519A		TTGCACT,MIR-130A,MIR-301,MIR-130B	GTGCCTT,MIR-506		CAGTATT,MIR-200B,MIR-200C,MIR-429		TGCCTTA,MIR-124A	TGGTGCT,MIR-29A,MIR-29B,MIR-29C								CTTTGTA,MIR-524				CAGTGTT,MIR-141,MIR-200A	ATGTACA,MIR-493	ATTCTTT,MIR-186	TGCTTTG,MIR-330				ATACTGT,MIR-144													CATTTCA,MIR-203
123606	NIPA1	non imprinted in Prader-Willi/Angelman syndrome 1	GCACTTT,MIR-17-5P,MIR-20A,MIR-106A,MIR-106B,MIR-20B,MIR-519D	TTTGCAC,MIR-19A,MIR-19B	TGCACTT,MIR-519C,MIR-519B,MIR-519A		TTGCACT,MIR-130A,MIR-301,MIR-130B	GTGCCTT,MIR-506		CAGTATT,MIR-200B,MIR-200C,MIR-429																			CTACCTC,LET-7A,LET-7B,LET-7C,LET-7D,LET-7E,LET-7F,MIR-98,LET-7G,LET-7I
55727	BTBD7	BTB (POZ) domain containing 7	GCACTTT,MIR-17-5P,MIR-20A,MIR-106A,MIR-106B,MIR-20B,MIR-519D	TTTGCAC,MIR-19A,MIR-19B	TGCACTT,MIR-519C,MIR-519B,MIR-519A		TTGCACT,MIR-130A,MIR-301,MIR-130B	GTGCCTT,MIR-506			TGTTTAC,MIR-30A-5P,MIR-30C,MIR-30D,MIR-30B,MIR-30E-5P			AATGTGA,MIR-23A,MIR-23B				TACTTGA,MIR-26A,MIR-26B			CTTTGTA,MIR-524													ACTTTAT,MIR-142-5P						CTACTGT,MIR-199A					CATTTCA,MIR-203
2004	ELK3	ELK3, ETS-domain protein (SRF accessory protein 2)	GCACTTT,MIR-17-5P,MIR-20A,MIR-106A,MIR-106B,MIR-20B,MIR-519D	TTTGCAC,MIR-19A,MIR-19B	TGCACTT,MIR-519C,MIR-519B,MIR-519A		TTGCACT,MIR-130A,MIR-301,MIR-130B	GTGCCTT,MIR-506				TGCCTTA,MIR-124A																											AAGCCAT,MIR-135A,MIR-135B					ACTGAAA,MIR-30A-3P,MIR-30E-3P
7465	WEE1	WEE1 homolog (S. pombe)	GCACTTT,MIR-17-5P,MIR-20A,MIR-106A,MIR-106B,MIR-20B,MIR-519D	TTTGCAC,MIR-19A,MIR-19B	TGCACTT,MIR-519C,MIR-519B,MIR-519A		TTGCACT,MIR-130A,MIR-301,MIR-130B		TGCTGCT,MIR-15A,MIR-16,MIR-15B,MIR-195,MIR-424,MIR-497						ACTGTGA,MIR-27A,MIR-27B					AGCACTT,MIR-93,MIR-302A,MIR-302B,MIR-302C,MIR-302D,MIR-372,MIR-373,MIR-520E,MIR-520A,MIR-526B,MIR-520B,MIR-520C,MIR-520D											CACTGTG,MIR-128A,MIR-128B
94134	ARHGAP12	Rho GTPase activating protein 12	GCACTTT,MIR-17-5P,MIR-20A,MIR-106A,MIR-106B,MIR-20B,MIR-519D	TTTGCAC,MIR-19A,MIR-19B	TGCACTT,MIR-519C,MIR-519B,MIR-519A		TTGCACT,MIR-130A,MIR-301,MIR-130B		TGCTGCT,MIR-15A,MIR-16,MIR-15B,MIR-195,MIR-424,MIR-497						ACTGTGA,MIR-27A,MIR-27B																CACTGTG,MIR-128A,MIR-128B														CATTTCA,MIR-203
131566	DCBLD2	discoidin, CUB and LCCL domain containing 2	GCACTTT,MIR-17-5P,MIR-20A,MIR-106A,MIR-106B,MIR-20B,MIR-519D	TTTGCAC,MIR-19A,MIR-19B	TGCACTT,MIR-519C,MIR-519B,MIR-519A		TTGCACT,MIR-130A,MIR-301,MIR-130B		TGCTGCT,MIR-15A,MIR-16,MIR-15B,MIR-195,MIR-424,MIR-497										GTACTGT,MIR-101																					CTACTGT,MIR-199A			AAGCACA,MIR-218					ATGCTGC,MIR-103,MIR-107
2182	ACSL4	acyl-CoA synthetase long-chain family member 4	GCACTTT,MIR-17-5P,MIR-20A,MIR-106A,MIR-106B,MIR-20B,MIR-519D	TTTGCAC,MIR-19A,MIR-19B	TGCACTT,MIR-519C,MIR-519B,MIR-519A		TTGCACT,MIR-130A,MIR-301,MIR-130B		TGCTGCT,MIR-15A,MIR-16,MIR-15B,MIR-195,MIR-424,MIR-497																		ATTCTTT,MIR-186					ATACTGT,MIR-144				AACTGGA,MIR-145	CTTTGCA,MIR-527
57472	CNOT6	CCR4-NOT transcription complex, subunit 6	GCACTTT,MIR-17-5P,MIR-20A,MIR-106A,MIR-106B,MIR-20B,MIR-519D	TTTGCAC,MIR-19A,MIR-19B	TGCACTT,MIR-519C,MIR-519B,MIR-519A		TTGCACT,MIR-130A,MIR-301,MIR-130B			CAGTATT,MIR-200B,MIR-200C,MIR-429	TGTTTAC,MIR-30A-5P,MIR-30C,MIR-30D,MIR-30B,MIR-30E-5P					TGCACTG,MIR-148A,MIR-152,MIR-148B				AGCACTT,MIR-93,MIR-302A,MIR-302B,MIR-302C,MIR-302D,MIR-372,MIR-373,MIR-520E,MIR-520A,MIR-526B,MIR-520B,MIR-520C,MIR-520D						ATGTACA,MIR-493				TTGCCAA,MIR-182	CACTGTG,MIR-128A,MIR-128B
29883	CNOT7	CCR4-NOT transcription complex, subunit 7	GCACTTT,MIR-17-5P,MIR-20A,MIR-106A,MIR-106B,MIR-20B,MIR-519D	TTTGCAC,MIR-19A,MIR-19B	TGCACTT,MIR-519C,MIR-519B,MIR-519A		TTGCACT,MIR-130A,MIR-301,MIR-130B			CAGTATT,MIR-200B,MIR-200C,MIR-429					ACTGTGA,MIR-27A,MIR-27B																						CTTTGCA,MIR-527					CAGCTTT,MIR-320
7764	ZNF217	zinc finger protein 217	GCACTTT,MIR-17-5P,MIR-20A,MIR-106A,MIR-106B,MIR-20B,MIR-519D	TTTGCAC,MIR-19A,MIR-19B	TGCACTT,MIR-519C,MIR-519B,MIR-519A		TTGCACT,MIR-130A,MIR-301,MIR-130B			CAGTATT,MIR-200B,MIR-200C,MIR-429						TGCACTG,MIR-148A,MIR-152,MIR-148B		TACTTGA,MIR-26A,MIR-26B
27327	TNRC6A	trinucleotide repeat containing 6A	GCACTTT,MIR-17-5P,MIR-20A,MIR-106A,MIR-106B,MIR-20B,MIR-519D	TTTGCAC,MIR-19A,MIR-19B	TGCACTT,MIR-519C,MIR-519B,MIR-519A		TTGCACT,MIR-130A,MIR-301,MIR-130B				TGTTTAC,MIR-30A-5P,MIR-30C,MIR-30D,MIR-30B,MIR-30E-5P			AATGTGA,MIR-23A,MIR-23B		TGCACTG,MIR-148A,MIR-152,MIR-148B		TACTTGA,MIR-26A,MIR-26B																	GTTTGTT,MIR-495		CTTTGCA,MIR-527	CACTTTG,MIR-520G,MIR-520H											TAATGTG,MIR-323
6659	SOX4	SRY (sex determining region Y)-box 4	GCACTTT,MIR-17-5P,MIR-20A,MIR-106A,MIR-106B,MIR-20B,MIR-519D	TTTGCAC,MIR-19A,MIR-19B	TGCACTT,MIR-519C,MIR-519B,MIR-519A		TTGCACT,MIR-130A,MIR-301,MIR-130B				TGTTTAC,MIR-30A-5P,MIR-30C,MIR-30D,MIR-30B,MIR-30E-5P						GTGCAAT,MIR-25,MIR-32,MIR-92,MIR-363,MIR-367				CTTTGTA,MIR-524																				TAGCTTT,MIR-9
27252	KLHL20	kelch-like 20 (Drosophila)	GCACTTT,MIR-17-5P,MIR-20A,MIR-106A,MIR-106B,MIR-20B,MIR-519D	TTTGCAC,MIR-19A,MIR-19B	TGCACTT,MIR-519C,MIR-519B,MIR-519A		TTGCACT,MIR-130A,MIR-301,MIR-130B				TGTTTAC,MIR-30A-5P,MIR-30C,MIR-30D,MIR-30B,MIR-30E-5P
26959	HBP1	HMG-box transcription factor 1	GCACTTT,MIR-17-5P,MIR-20A,MIR-106A,MIR-106B,MIR-20B,MIR-519D	TTTGCAC,MIR-19A,MIR-19B	TGCACTT,MIR-519C,MIR-519B,MIR-519A		TTGCACT,MIR-130A,MIR-301,MIR-130B					TGCCTTA,MIR-124A	TGGTGCT,MIR-29A,MIR-29B,MIR-29C																								CTTTGCA,MIR-527
22992	KDM2A	lysine (K)-specific demethylase 2A	GCACTTT,MIR-17-5P,MIR-20A,MIR-106A,MIR-106B,MIR-20B,MIR-519D	TTTGCAC,MIR-19A,MIR-19B	TGCACTT,MIR-519C,MIR-519B,MIR-519A		TTGCACT,MIR-130A,MIR-301,MIR-130B						TGGTGCT,MIR-29A,MIR-29B,MIR-29C																								CTTTGCA,MIR-527						AAGCACA,MIR-218
10472	ZNF238	zinc finger protein 238	GCACTTT,MIR-17-5P,MIR-20A,MIR-106A,MIR-106B,MIR-20B,MIR-519D	TTTGCAC,MIR-19A,MIR-19B	TGCACTT,MIR-519C,MIR-519B,MIR-519A		TTGCACT,MIR-130A,MIR-301,MIR-130B							AATGTGA,MIR-23A,MIR-23B		TGCACTG,MIR-148A,MIR-152,MIR-148B		TACTTGA,MIR-26A,MIR-26B							CAGTGTT,MIR-141,MIR-200A							ATACTGT,MIR-144			GTTTGTT,MIR-495					CTACTGT,MIR-199A	TAGCTTT,MIR-9			ACTGAAA,MIR-30A-3P,MIR-30E-3P			ATGTTAA,MIR-302C
7048	TGFBR2	transforming growth factor, beta receptor II (70/80kDa)	GCACTTT,MIR-17-5P,MIR-20A,MIR-106A,MIR-106B,MIR-20B,MIR-519D	TTTGCAC,MIR-19A,MIR-19B	TGCACTT,MIR-519C,MIR-519B,MIR-519A		TTGCACT,MIR-130A,MIR-301,MIR-130B							AATGTGA,MIR-23A,MIR-23B													ATTCTTT,MIR-186							ACTTTAT,MIR-142-5P		AACTGGA,MIR-145
154743	C7orf60	chromosome 7 open reading frame 60	GCACTTT,MIR-17-5P,MIR-20A,MIR-106A,MIR-106B,MIR-20B,MIR-519D	TTTGCAC,MIR-19A,MIR-19B	TGCACTT,MIR-519C,MIR-519B,MIR-519A		TTGCACT,MIR-130A,MIR-301,MIR-130B									TGCACTG,MIR-148A,MIR-152,MIR-148B														TTGCCAA,MIR-182	CACTGTG,MIR-128A,MIR-128B							CACTTTG,MIR-520G,MIR-520H						ACTGAAA,MIR-30A-3P,MIR-30E-3P
392	ARHGAP1	Rho GTPase activating protein 1	GCACTTT,MIR-17-5P,MIR-20A,MIR-106A,MIR-106B,MIR-20B,MIR-519D	TTTGCAC,MIR-19A,MIR-19B	TGCACTT,MIR-519C,MIR-519B,MIR-519A		TTGCACT,MIR-130A,MIR-301,MIR-130B
3839	KPNA3	karyopherin alpha 3 (importin alpha 4)	GCACTTT,MIR-17-5P,MIR-20A,MIR-106A,MIR-106B,MIR-20B,MIR-519D	TTTGCAC,MIR-19A,MIR-19B	TGCACTT,MIR-519C,MIR-519B,MIR-519A			GTGCCTT,MIR-506			TGTTTAC,MIR-30A-5P,MIR-30C,MIR-30D,MIR-30B,MIR-30E-5P				ACTGTGA,MIR-27A,MIR-27B										CAGTGTT,MIR-141,MIR-200A					TTGCCAA,MIR-182			TTTGCAG,MIR-518A-2				CTTTGCA,MIR-527	CACTTTG,MIR-520G,MIR-520H	AAGCCAT,MIR-135A,MIR-135B										TAATGTG,MIR-323
11329	STK38	serine/threonine kinase 38	GCACTTT,MIR-17-5P,MIR-20A,MIR-106A,MIR-106B,MIR-20B,MIR-519D	TTTGCAC,MIR-19A,MIR-19B	TGCACTT,MIR-519C,MIR-519B,MIR-519A			GTGCCTT,MIR-506																									TTTGCAG,MIR-518A-2				CTTTGCA,MIR-527
57157	PHTF2	putative homeodomain transcription factor 2	GCACTTT,MIR-17-5P,MIR-20A,MIR-106A,MIR-106B,MIR-20B,MIR-519D	TTTGCAC,MIR-19A,MIR-19B	TGCACTT,MIR-519C,MIR-519B,MIR-519A					CAGTATT,MIR-200B,MIR-200C,MIR-429	TGTTTAC,MIR-30A-5P,MIR-30C,MIR-30D,MIR-30B,MIR-30E-5P	TGCCTTA,MIR-124A					GTGCAAT,MIR-25,MIR-32,MIR-92,MIR-363,MIR-367	TACTTGA,MIR-26A,MIR-26B						ACCAAAG,MIR-9								ATACTGT,MIR-144							AAGCCAT,MIR-135A,MIR-135B
23112	TNRC6B	trinucleotide repeat containing 6B	GCACTTT,MIR-17-5P,MIR-20A,MIR-106A,MIR-106B,MIR-20B,MIR-519D	TTTGCAC,MIR-19A,MIR-19B		TGAATGT,MIR-181A,MIR-181B,MIR-181C,MIR-181D	TTGCACT,MIR-130A,MIR-301,MIR-130B	GTGCCTT,MIR-506	TGCTGCT,MIR-15A,MIR-16,MIR-15B,MIR-195,MIR-424,MIR-497		TGTTTAC,MIR-30A-5P,MIR-30C,MIR-30D,MIR-30B,MIR-30E-5P			AATGTGA,MIR-23A,MIR-23B		TGCACTG,MIR-148A,MIR-152,MIR-148B		TACTTGA,MIR-26A,MIR-26B	GTACTGT,MIR-101					ACCAAAG,MIR-9	CAGTGTT,MIR-141,MIR-200A	ATGTACA,MIR-493		TGCTTTG,MIR-330		TTGCCAA,MIR-182							CTTTGCA,MIR-527			CTACTGT,MIR-199A	TAGCTTT,MIR-9	CAGCTTT,MIR-320		ACTGAAA,MIR-30A-3P,MIR-30E-3P	CATTTCA,MIR-203		ATGTTAA,MIR-302C	ATGCTGC,MIR-103,MIR-107
6310	ATXN1	ataxin 1	GCACTTT,MIR-17-5P,MIR-20A,MIR-106A,MIR-106B,MIR-20B,MIR-519D	TTTGCAC,MIR-19A,MIR-19B		TGAATGT,MIR-181A,MIR-181B,MIR-181C,MIR-181D	TTGCACT,MIR-130A,MIR-301,MIR-130B			CAGTATT,MIR-200B,MIR-200C,MIR-429	TGTTTAC,MIR-30A-5P,MIR-30C,MIR-30D,MIR-30B,MIR-30E-5P		TGGTGCT,MIR-29A,MIR-29B,MIR-29C	AATGTGA,MIR-23A,MIR-23B		TGCACTG,MIR-148A,MIR-152,MIR-148B			GTACTGT,MIR-101	AGCACTT,MIR-93,MIR-302A,MIR-302B,MIR-302C,MIR-302D,MIR-372,MIR-373,MIR-520E,MIR-520A,MIR-526B,MIR-520B,MIR-520C,MIR-520D			TTTGTAG,MIR-520D		CAGTGTT,MIR-141,MIR-200A					TTGCCAA,MIR-182		ATACTGT,MIR-144					CTTTGCA,MIR-527	CACTTTG,MIR-520G,MIR-520H			TAGCTTT,MIR-9	CAGCTTT,MIR-320	AAGCACA,MIR-218	ACTGAAA,MIR-30A-3P,MIR-30E-3P		GTGCCAA,MIR-96
168850	ZNF800	zinc finger protein 800	GCACTTT,MIR-17-5P,MIR-20A,MIR-106A,MIR-106B,MIR-20B,MIR-519D	TTTGCAC,MIR-19A,MIR-19B		TGAATGT,MIR-181A,MIR-181B,MIR-181C,MIR-181D	TTGCACT,MIR-130A,MIR-301,MIR-130B								ACTGTGA,MIR-27A,MIR-27B					AGCACTT,MIR-93,MIR-302A,MIR-302B,MIR-302C,MIR-302D,MIR-372,MIR-373,MIR-520E,MIR-520A,MIR-526B,MIR-520B,MIR-520C,MIR-520D		ACATTCC,MIR-1,MIR-206				ATGTACA,MIR-493		TGCTTTG,MIR-330				ATACTGT,MIR-144					CTTTGCA,MIR-527
50488	MINK1	misshapen-like kinase 1	GCACTTT,MIR-17-5P,MIR-20A,MIR-106A,MIR-106B,MIR-20B,MIR-519D	TTTGCAC,MIR-19A,MIR-19B		TGAATGT,MIR-181A,MIR-181B,MIR-181C,MIR-181D			TGCTGCT,MIR-15A,MIR-16,MIR-15B,MIR-195,MIR-424,MIR-497											AGCACTT,MIR-93,MIR-302A,MIR-302B,MIR-302C,MIR-302D,MIR-372,MIR-373,MIR-520E,MIR-520A,MIR-526B,MIR-520B,MIR-520C,MIR-520D
22862	FNDC3A	fibronectin type III domain containing 3A	GCACTTT,MIR-17-5P,MIR-20A,MIR-106A,MIR-106B,MIR-20B,MIR-519D	TTTGCAC,MIR-19A,MIR-19B		TGAATGT,MIR-181A,MIR-181B,MIR-181C,MIR-181D					TGTTTAC,MIR-30A-5P,MIR-30C,MIR-30D,MIR-30B,MIR-30E-5P									AGCACTT,MIR-93,MIR-302A,MIR-302B,MIR-302C,MIR-302D,MIR-372,MIR-373,MIR-520E,MIR-520A,MIR-526B,MIR-520B,MIR-520C,MIR-520D		ACATTCC,MIR-1,MIR-206					ATTCTTT,MIR-186		CTACCTC,LET-7A,LET-7B,LET-7C,LET-7D,LET-7E,LET-7F,MIR-98,LET-7G,LET-7I			ATACTGT,MIR-144		ACTTTAT,MIR-142-5P		AACTGGA,MIR-145	CTTTGCA,MIR-527	CACTTTG,MIR-520G,MIR-520H
23261	CAMTA1	calmodulin binding transcription activator 1	GCACTTT,MIR-17-5P,MIR-20A,MIR-106A,MIR-106B,MIR-20B,MIR-519D	TTTGCAC,MIR-19A,MIR-19B			TTGCACT,MIR-130A,MIR-301,MIR-130B	GTGCCTT,MIR-506			TGTTTAC,MIR-30A-5P,MIR-30C,MIR-30D,MIR-30B,MIR-30E-5P		TGGTGCT,MIR-29A,MIR-29B,MIR-29C	AATGTGA,MIR-23A,MIR-23B	ACTGTGA,MIR-27A,MIR-27B				GTACTGT,MIR-101	AGCACTT,MIR-93,MIR-302A,MIR-302B,MIR-302C,MIR-302D,MIR-372,MIR-373,MIR-520E,MIR-520A,MIR-526B,MIR-520B,MIR-520C,MIR-520D										TTGCCAA,MIR-182			TTTGCAG,MIR-518A-2	ACTTTAT,MIR-142-5P						CTACTGT,MIR-199A		CAGCTTT,MIR-320				GTGCCAA,MIR-96			TAATGTG,MIR-323
7227	TRPS1	trichorhinophalangeal syndrome I	GCACTTT,MIR-17-5P,MIR-20A,MIR-106A,MIR-106B,MIR-20B,MIR-519D	TTTGCAC,MIR-19A,MIR-19B			TTGCACT,MIR-130A,MIR-301,MIR-130B				TGTTTAC,MIR-30A-5P,MIR-30C,MIR-30D,MIR-30B,MIR-30E-5P	TGCCTTA,MIR-124A				TGCACTG,MIR-148A,MIR-152,MIR-148B				AGCACTT,MIR-93,MIR-302A,MIR-302B,MIR-302C,MIR-302D,MIR-372,MIR-373,MIR-520E,MIR-520A,MIR-526B,MIR-520B,MIR-520C,MIR-520D	CTTTGTA,MIR-524		TTTGTAG,MIR-520D			ATGTACA,MIR-493	ATTCTTT,MIR-186	TGCTTTG,MIR-330										CACTTTG,MIR-520G,MIR-520H							CATTTCA,MIR-203
84541	KBTBD8	kelch repeat and BTB (POZ) domain containing 8	GCACTTT,MIR-17-5P,MIR-20A,MIR-106A,MIR-106B,MIR-20B,MIR-519D	TTTGCAC,MIR-19A,MIR-19B			TTGCACT,MIR-130A,MIR-301,MIR-130B						TGGTGCT,MIR-29A,MIR-29B,MIR-29C		ACTGTGA,MIR-27A,MIR-27B			TACTTGA,MIR-26A,MIR-26B	GTACTGT,MIR-101	AGCACTT,MIR-93,MIR-302A,MIR-302B,MIR-302C,MIR-302D,MIR-372,MIR-373,MIR-520E,MIR-520A,MIR-526B,MIR-520B,MIR-520C,MIR-520D												ATACTGT,MIR-144
9759	HDAC4	histone deacetylase 4	GCACTTT,MIR-17-5P,MIR-20A,MIR-106A,MIR-106B,MIR-20B,MIR-519D	TTTGCAC,MIR-19A,MIR-19B				GTGCCTT,MIR-506				TGCCTTA,MIR-124A	TGGTGCT,MIR-29A,MIR-29B,MIR-29C							AGCACTT,MIR-93,MIR-302A,MIR-302B,MIR-302C,MIR-302D,MIR-372,MIR-373,MIR-520E,MIR-520A,MIR-526B,MIR-520B,MIR-520C,MIR-520D		ACATTCC,MIR-1,MIR-206	TTTGTAG,MIR-520D		CAGTGTT,MIR-141,MIR-200A								TTTGCAG,MIR-518A-2									CAGCTTT,MIR-320
905	CCNT2	cyclin T2	GCACTTT,MIR-17-5P,MIR-20A,MIR-106A,MIR-106B,MIR-20B,MIR-519D	TTTGCAC,MIR-19A,MIR-19B					TGCTGCT,MIR-15A,MIR-16,MIR-15B,MIR-195,MIR-424,MIR-497		TGTTTAC,MIR-30A-5P,MIR-30C,MIR-30D,MIR-30B,MIR-30E-5P		TGGTGCT,MIR-29A,MIR-29B,MIR-29C	AATGTGA,MIR-23A,MIR-23B												ATGTACA,MIR-493	ATTCTTT,MIR-186							ACTTTAT,MIR-142-5P						CTACTGT,MIR-199A							ATGTTAA,MIR-302C
23179	RGL1	ral guanine nucleotide dissociation stimulator-like 1	GCACTTT,MIR-17-5P,MIR-20A,MIR-106A,MIR-106B,MIR-20B,MIR-519D	TTTGCAC,MIR-19A,MIR-19B						CAGTATT,MIR-200B,MIR-200C,MIR-429	TGTTTAC,MIR-30A-5P,MIR-30C,MIR-30D,MIR-30B,MIR-30E-5P									AGCACTT,MIR-93,MIR-302A,MIR-302B,MIR-302C,MIR-302D,MIR-372,MIR-373,MIR-520E,MIR-520A,MIR-526B,MIR-520B,MIR-520C,MIR-520D																			AAGCCAT,MIR-135A,MIR-135B
4613	MYCN	v-myc myelocytomatosis viral related oncogene, neuroblastoma derived (avian)	GCACTTT,MIR-17-5P,MIR-20A,MIR-106A,MIR-106B,MIR-20B,MIR-519D	TTTGCAC,MIR-19A,MIR-19B						CAGTATT,MIR-200B,MIR-200C,MIR-429			TGGTGCT,MIR-29A,MIR-29B,MIR-29C						GTACTGT,MIR-101	AGCACTT,MIR-93,MIR-302A,MIR-302B,MIR-302C,MIR-302D,MIR-372,MIR-373,MIR-520E,MIR-520A,MIR-526B,MIR-520B,MIR-520C,MIR-520D														ACTTTAT,MIR-142-5P			CTTTGCA,MIR-527	CACTTTG,MIR-520G,MIR-520H
56896	DPYSL5	dihydropyrimidinase-like 5	GCACTTT,MIR-17-5P,MIR-20A,MIR-106A,MIR-106B,MIR-20B,MIR-519D	TTTGCAC,MIR-19A,MIR-19B																AGCACTT,MIR-93,MIR-302A,MIR-302B,MIR-302C,MIR-302D,MIR-372,MIR-373,MIR-520E,MIR-520A,MIR-526B,MIR-520B,MIR-520C,MIR-520D																		CACTTTG,MIR-520G,MIR-520H
25805	BAMBI	BMP and activin membrane-bound inhibitor homolog (Xenopus laevis)	GCACTTT,MIR-17-5P,MIR-20A,MIR-106A,MIR-106B,MIR-20B,MIR-519D	TTTGCAC,MIR-19A,MIR-19B																AGCACTT,MIR-93,MIR-302A,MIR-302B,MIR-302C,MIR-302D,MIR-372,MIR-373,MIR-520E,MIR-520A,MIR-526B,MIR-520B,MIR-520C,MIR-520D
10618	TGOLN2	trans-golgi network protein 2	GCACTTT,MIR-17-5P,MIR-20A,MIR-106A,MIR-106B,MIR-20B,MIR-519D	TTTGCAC,MIR-19A,MIR-19B																				ACCAAAG,MIR-9														CACTTTG,MIR-520G,MIR-520H
2152	F3	coagulation factor III (thromboplastin, tissue factor)	GCACTTT,MIR-17-5P,MIR-20A,MIR-106A,MIR-106B,MIR-20B,MIR-519D	TTTGCAC,MIR-19A,MIR-19B
80205	CHD9	chromodomain helicase DNA binding protein 9	GCACTTT,MIR-17-5P,MIR-20A,MIR-106A,MIR-106B,MIR-20B,MIR-519D		TGCACTT,MIR-519C,MIR-519B,MIR-519A	TGAATGT,MIR-181A,MIR-181B,MIR-181C,MIR-181D	TTGCACT,MIR-130A,MIR-301,MIR-130B			CAGTATT,MIR-200B,MIR-200C,MIR-429						TGCACTG,MIR-148A,MIR-152,MIR-148B									CAGTGTT,MIR-141,MIR-200A								TTTGCAG,MIR-518A-2	ACTTTAT,MIR-142-5P			CTTTGCA,MIR-527	CACTTTG,MIR-520G,MIR-520H
1808	DPYSL2	dihydropyrimidinase-like 2	GCACTTT,MIR-17-5P,MIR-20A,MIR-106A,MIR-106B,MIR-20B,MIR-519D		TGCACTT,MIR-519C,MIR-519B,MIR-519A	TGAATGT,MIR-181A,MIR-181B,MIR-181C,MIR-181D	TTGCACT,MIR-130A,MIR-301,MIR-130B				TGTTTAC,MIR-30A-5P,MIR-30C,MIR-30D,MIR-30B,MIR-30E-5P																									AACTGGA,MIR-145
51696	HECA	headcase homolog (Drosophila)	GCACTTT,MIR-17-5P,MIR-20A,MIR-106A,MIR-106B,MIR-20B,MIR-519D		TGCACTT,MIR-519C,MIR-519B,MIR-519A	TGAATGT,MIR-181A,MIR-181B,MIR-181C,MIR-181D	TTGCACT,MIR-130A,MIR-301,MIR-130B
10000	AKT3	v-akt murine thymoma viral oncogene homolog 3 (protein kinase B, gamma)	GCACTTT,MIR-17-5P,MIR-20A,MIR-106A,MIR-106B,MIR-20B,MIR-519D		TGCACTT,MIR-519C,MIR-519B,MIR-519A	TGAATGT,MIR-181A,MIR-181B,MIR-181C,MIR-181D			TGCTGCT,MIR-15A,MIR-16,MIR-15B,MIR-195,MIR-424,MIR-497			TGCCTTA,MIR-124A	TGGTGCT,MIR-29A,MIR-29B,MIR-29C																										AAGCCAT,MIR-135A,MIR-135B	CTACTGT,MIR-199A	TAGCTTT,MIR-9
4215	MAP3K3	mitogen-activated protein kinase kinase kinase 3	GCACTTT,MIR-17-5P,MIR-20A,MIR-106A,MIR-106B,MIR-20B,MIR-519D		TGCACTT,MIR-519C,MIR-519B,MIR-519A	TGAATGT,MIR-181A,MIR-181B,MIR-181C,MIR-181D			TGCTGCT,MIR-15A,MIR-16,MIR-15B,MIR-195,MIR-424,MIR-497			TGCCTTA,MIR-124A		AATGTGA,MIR-23A,MIR-23B										ACCAAAG,MIR-9									TTTGCAG,MIR-518A-2			AACTGGA,MIR-145										GTGCCAA,MIR-96			TAATGTG,MIR-323
5814	PURB	purine-rich element binding protein B	GCACTTT,MIR-17-5P,MIR-20A,MIR-106A,MIR-106B,MIR-20B,MIR-519D		TGCACTT,MIR-519C,MIR-519B,MIR-519A	TGAATGT,MIR-181A,MIR-181B,MIR-181C,MIR-181D			TGCTGCT,MIR-15A,MIR-16,MIR-15B,MIR-195,MIR-424,MIR-497										GTACTGT,MIR-101	AGCACTT,MIR-93,MIR-302A,MIR-302B,MIR-302C,MIR-302D,MIR-372,MIR-373,MIR-520E,MIR-520A,MIR-526B,MIR-520B,MIR-520C,MIR-520D			TTTGTAG,MIR-520D				ATTCTTT,MIR-186						TTTGCAG,MIR-518A-2									CAGCTTT,MIR-320	AAGCACA,MIR-218		CATTTCA,MIR-203			ATGCTGC,MIR-103,MIR-107
81848	SPRY4	sprouty homolog 4 (Drosophila)	GCACTTT,MIR-17-5P,MIR-20A,MIR-106A,MIR-106B,MIR-20B,MIR-519D		TGCACTT,MIR-519C,MIR-519B,MIR-519A	TGAATGT,MIR-181A,MIR-181B,MIR-181C,MIR-181D			TGCTGCT,MIR-15A,MIR-16,MIR-15B,MIR-195,MIR-424,MIR-497												CTTTGTA,MIR-524									TTGCCAA,MIR-182								CACTTTG,MIR-520G,MIR-520H
54619	CCNJ	cyclin J	GCACTTT,MIR-17-5P,MIR-20A,MIR-106A,MIR-106B,MIR-20B,MIR-519D		TGCACTT,MIR-519C,MIR-519B,MIR-519A	TGAATGT,MIR-181A,MIR-181B,MIR-181C,MIR-181D				CAGTATT,MIR-200B,MIR-200C,MIR-429					ACTGTGA,MIR-27A,MIR-27B				GTACTGT,MIR-101	AGCACTT,MIR-93,MIR-302A,MIR-302B,MIR-302C,MIR-302D,MIR-372,MIR-373,MIR-520E,MIR-520A,MIR-526B,MIR-520B,MIR-520C,MIR-520D									CTACCTC,LET-7A,LET-7B,LET-7C,LET-7D,LET-7E,LET-7F,MIR-98,LET-7G,LET-7I	TTGCCAA,MIR-182								CACTTTG,MIR-520G,MIR-520H
285172	FAM126B	family with sequence similarity 126, member B	GCACTTT,MIR-17-5P,MIR-20A,MIR-106A,MIR-106B,MIR-20B,MIR-519D		TGCACTT,MIR-519C,MIR-519B,MIR-519A	TGAATGT,MIR-181A,MIR-181B,MIR-181C,MIR-181D							TGGTGCT,MIR-29A,MIR-29B,MIR-29C		ACTGTGA,MIR-27A,MIR-27B		GTGCAAT,MIR-25,MIR-32,MIR-92,MIR-363,MIR-367													TTGCCAA,MIR-182	CACTGTG,MIR-128A,MIR-128B	ATACTGT,MIR-144			GTTTGTT,MIR-495										CATTTCA,MIR-203
57182	ANKRD50	ankyrin repeat domain 50	GCACTTT,MIR-17-5P,MIR-20A,MIR-106A,MIR-106B,MIR-20B,MIR-519D		TGCACTT,MIR-519C,MIR-519B,MIR-519A	TGAATGT,MIR-181A,MIR-181B,MIR-181C,MIR-181D								AATGTGA,MIR-23A,MIR-23B												ATGTACA,MIR-493
9802	DAZAP2	DAZ associated protein 2	GCACTTT,MIR-17-5P,MIR-20A,MIR-106A,MIR-106B,MIR-20B,MIR-519D		TGCACTT,MIR-519C,MIR-519B,MIR-519A	TGAATGT,MIR-181A,MIR-181B,MIR-181C,MIR-181D														AGCACTT,MIR-93,MIR-302A,MIR-302B,MIR-302C,MIR-302D,MIR-372,MIR-373,MIR-520E,MIR-520A,MIR-526B,MIR-520B,MIR-520C,MIR-520D										TTGCCAA,MIR-182	CACTGTG,MIR-128A,MIR-128B
65977	PLEKHA3	pleckstrin homology domain containing, family A (phosphoinositide binding specific) member 3	GCACTTT,MIR-17-5P,MIR-20A,MIR-106A,MIR-106B,MIR-20B,MIR-519D		TGCACTT,MIR-519C,MIR-519B,MIR-519A	TGAATGT,MIR-181A,MIR-181B,MIR-181C,MIR-181D														AGCACTT,MIR-93,MIR-302A,MIR-302B,MIR-302C,MIR-302D,MIR-372,MIR-373,MIR-520E,MIR-520A,MIR-526B,MIR-520B,MIR-520C,MIR-520D													TTTGCAG,MIR-518A-2	ACTTTAT,MIR-142-5P
6907	TBL1X	transducin (beta)-like 1X-linked	GCACTTT,MIR-17-5P,MIR-20A,MIR-106A,MIR-106B,MIR-20B,MIR-519D		TGCACTT,MIR-519C,MIR-519B,MIR-519A	TGAATGT,MIR-181A,MIR-181B,MIR-181C,MIR-181D															CTTTGTA,MIR-524																	CACTTTG,MIR-520G,MIR-520H								GTGCCAA,MIR-96	ATGTTAA,MIR-302C
57035	C1orf63	chromosome 1 open reading frame 63	GCACTTT,MIR-17-5P,MIR-20A,MIR-106A,MIR-106B,MIR-20B,MIR-519D		TGCACTT,MIR-519C,MIR-519B,MIR-519A	TGAATGT,MIR-181A,MIR-181B,MIR-181C,MIR-181D
5048	PAFAH1B1	platelet-activating factor acetylhydrolase 1b, regulatory subunit 1 (45kDa)	GCACTTT,MIR-17-5P,MIR-20A,MIR-106A,MIR-106B,MIR-20B,MIR-519D		TGCACTT,MIR-519C,MIR-519B,MIR-519A		TTGCACT,MIR-130A,MIR-301,MIR-130B	GTGCCTT,MIR-506	TGCTGCT,MIR-15A,MIR-16,MIR-15B,MIR-195,MIR-424,MIR-497								GTGCAAT,MIR-25,MIR-32,MIR-92,MIR-363,MIR-367					ACATTCC,MIR-1,MIR-206						TGCTTTG,MIR-330		TTGCCAA,MIR-182		ATACTGT,MIR-144
51727	CMPK1	cytidine monophosphate (UMP-CMP) kinase 1, cytosolic	GCACTTT,MIR-17-5P,MIR-20A,MIR-106A,MIR-106B,MIR-20B,MIR-519D		TGCACTT,MIR-519C,MIR-519B,MIR-519A		TTGCACT,MIR-130A,MIR-301,MIR-130B	GTGCCTT,MIR-506					TGGTGCT,MIR-29A,MIR-29B,MIR-29C															TGCTTTG,MIR-330										CACTTTG,MIR-520G,MIR-520H
339745	SPOPL	speckle-type POZ protein-like	GCACTTT,MIR-17-5P,MIR-20A,MIR-106A,MIR-106B,MIR-20B,MIR-519D		TGCACTT,MIR-519C,MIR-519B,MIR-519A		TTGCACT,MIR-130A,MIR-301,MIR-130B	GTGCCTT,MIR-506						AATGTGA,MIR-23A,MIR-23B																	CACTGTG,MIR-128A,MIR-128B											CAGCTTT,MIR-320
10642	IGF2BP1	insulin-like growth factor 2 mRNA binding protein 1	GCACTTT,MIR-17-5P,MIR-20A,MIR-106A,MIR-106B,MIR-20B,MIR-519D		TGCACTT,MIR-519C,MIR-519B,MIR-519A		TTGCACT,MIR-130A,MIR-301,MIR-130B	GTGCCTT,MIR-506												AGCACTT,MIR-93,MIR-302A,MIR-302B,MIR-302C,MIR-302D,MIR-372,MIR-373,MIR-520E,MIR-520A,MIR-526B,MIR-520B,MIR-520C,MIR-520D									CTACCTC,LET-7A,LET-7B,LET-7C,LET-7D,LET-7E,LET-7F,MIR-98,LET-7G,LET-7I				TTTGCAG,MIR-518A-2					CACTTTG,MIR-520G,MIR-520H	AAGCCAT,MIR-135A,MIR-135B							GTGCCAA,MIR-96
4863	NPAT	nuclear protein, ataxia-telangiectasia locus	GCACTTT,MIR-17-5P,MIR-20A,MIR-106A,MIR-106B,MIR-20B,MIR-519D		TGCACTT,MIR-519C,MIR-519B,MIR-519A		TTGCACT,MIR-130A,MIR-301,MIR-130B	GTGCCTT,MIR-506																										ACTTTAT,MIR-142-5P
1785	DNM2	dynamin 2	GCACTTT,MIR-17-5P,MIR-20A,MIR-106A,MIR-106B,MIR-20B,MIR-519D		TGCACTT,MIR-519C,MIR-519B,MIR-519A		TTGCACT,MIR-130A,MIR-301,MIR-130B	GTGCCTT,MIR-506																														CACTTTG,MIR-520G,MIR-520H
55291	PPP6R3	protein phosphatase 6, regulatory subunit 3	GCACTTT,MIR-17-5P,MIR-20A,MIR-106A,MIR-106B,MIR-20B,MIR-519D		TGCACTT,MIR-519C,MIR-519B,MIR-519A		TTGCACT,MIR-130A,MIR-301,MIR-130B		TGCTGCT,MIR-15A,MIR-16,MIR-15B,MIR-195,MIR-424,MIR-497	CAGTATT,MIR-200B,MIR-200C,MIR-429		TGCCTTA,MIR-124A												ACCAAAG,MIR-9															AAGCCAT,MIR-135A,MIR-135B
9306	SOCS6	suppressor of cytokine signaling 6	GCACTTT,MIR-17-5P,MIR-20A,MIR-106A,MIR-106B,MIR-20B,MIR-519D		TGCACTT,MIR-519C,MIR-519B,MIR-519A		TTGCACT,MIR-130A,MIR-301,MIR-130B		TGCTGCT,MIR-15A,MIR-16,MIR-15B,MIR-195,MIR-424,MIR-497					AATGTGA,MIR-23A,MIR-23B	ACTGTGA,MIR-27A,MIR-27B																CACTGTG,MIR-128A,MIR-128B							CACTTTG,MIR-520G,MIR-520H					AAGCACA,MIR-218		CATTTCA,MIR-203
9586	CREB5	cAMP responsive element binding protein 5	GCACTTT,MIR-17-5P,MIR-20A,MIR-106A,MIR-106B,MIR-20B,MIR-519D		TGCACTT,MIR-519C,MIR-519B,MIR-519A		TTGCACT,MIR-130A,MIR-301,MIR-130B			CAGTATT,MIR-200B,MIR-200C,MIR-429			TGGTGCT,MIR-29A,MIR-29B,MIR-29C							AGCACTT,MIR-93,MIR-302A,MIR-302B,MIR-302C,MIR-302D,MIR-372,MIR-373,MIR-520E,MIR-520A,MIR-526B,MIR-520B,MIR-520C,MIR-520D		ACATTCC,MIR-1,MIR-206		ACCAAAG,MIR-9															AAGCCAT,MIR-135A,MIR-135B		TAGCTTT,MIR-9	CAGCTTT,MIR-320					ATGTTAA,MIR-302C
81565	NDEL1	nudE nuclear distribution gene E homolog (A. nidulans)-like 1	GCACTTT,MIR-17-5P,MIR-20A,MIR-106A,MIR-106B,MIR-20B,MIR-519D		TGCACTT,MIR-519C,MIR-519B,MIR-519A		TTGCACT,MIR-130A,MIR-301,MIR-130B				TGTTTAC,MIR-30A-5P,MIR-30C,MIR-30D,MIR-30B,MIR-30E-5P										CTTTGTA,MIR-524		TTTGTAG,MIR-520D																		TAGCTTT,MIR-9							ATGCTGC,MIR-103,MIR-107	TAATGTG,MIR-323
5738	PTGFRN	prostaglandin F2 receptor negative regulator	GCACTTT,MIR-17-5P,MIR-20A,MIR-106A,MIR-106B,MIR-20B,MIR-519D		TGCACTT,MIR-519C,MIR-519B,MIR-519A		TTGCACT,MIR-130A,MIR-301,MIR-130B				TGTTTAC,MIR-30A-5P,MIR-30C,MIR-30D,MIR-30B,MIR-30E-5P																	TGCTTTG,MIR-330				ATACTGT,MIR-144	TTTGCAG,MIR-518A-2				CTTTGCA,MIR-527
23328	SASH1	SAM and SH3 domain containing 1	GCACTTT,MIR-17-5P,MIR-20A,MIR-106A,MIR-106B,MIR-20B,MIR-519D		TGCACTT,MIR-519C,MIR-519B,MIR-519A		TTGCACT,MIR-130A,MIR-301,MIR-130B					TGCCTTA,MIR-124A																			CACTGTG,MIR-128A,MIR-128B												AAGCACA,MIR-218
144108	SPTY2D1	SPT2, Suppressor of Ty, domain containing 1 (S. cerevisiae)	GCACTTT,MIR-17-5P,MIR-20A,MIR-106A,MIR-106B,MIR-20B,MIR-519D		TGCACTT,MIR-519C,MIR-519B,MIR-519A		TTGCACT,MIR-130A,MIR-301,MIR-130B						TGGTGCT,MIR-29A,MIR-29B,MIR-29C		ACTGTGA,MIR-27A,MIR-27B						CTTTGTA,MIR-524										CACTGTG,MIR-128A,MIR-128B																ATGTTAA,MIR-302C
51111	SUV420H1	suppressor of variegation 4-20 homolog 1 (Drosophila)	GCACTTT,MIR-17-5P,MIR-20A,MIR-106A,MIR-106B,MIR-20B,MIR-519D		TGCACTT,MIR-519C,MIR-519B,MIR-519A		TTGCACT,MIR-130A,MIR-301,MIR-130B						TGGTGCT,MIR-29A,MIR-29B,MIR-29C				GTGCAAT,MIR-25,MIR-32,MIR-92,MIR-363,MIR-367			AGCACTT,MIR-93,MIR-302A,MIR-302B,MIR-302C,MIR-302D,MIR-372,MIR-373,MIR-520E,MIR-520A,MIR-526B,MIR-520B,MIR-520C,MIR-520D																	CTTTGCA,MIR-527	CACTTTG,MIR-520G,MIR-520H				CAGCTTT,MIR-320
64375	IKZF4	IKAROS family zinc finger 4 (Eos)	GCACTTT,MIR-17-5P,MIR-20A,MIR-106A,MIR-106B,MIR-20B,MIR-519D		TGCACTT,MIR-519C,MIR-519B,MIR-519A		TTGCACT,MIR-130A,MIR-301,MIR-130B																	ACCAAAG,MIR-9							CACTGTG,MIR-128A,MIR-128B
153241	CEP120	centrosomal protein 120kDa	GCACTTT,MIR-17-5P,MIR-20A,MIR-106A,MIR-106B,MIR-20B,MIR-519D		TGCACTT,MIR-519C,MIR-519B,MIR-519A		TTGCACT,MIR-130A,MIR-301,MIR-130B																		CAGTGTT,MIR-141,MIR-200A				CTACCTC,LET-7A,LET-7B,LET-7C,LET-7D,LET-7E,LET-7F,MIR-98,LET-7G,LET-7I
7077	TIMP2	TIMP metallopeptidase inhibitor 2	GCACTTT,MIR-17-5P,MIR-20A,MIR-106A,MIR-106B,MIR-20B,MIR-519D		TGCACTT,MIR-519C,MIR-519B,MIR-519A		TTGCACT,MIR-130A,MIR-301,MIR-130B																										TTTGCAG,MIR-518A-2		GTTTGTT,MIR-495
10228	STX6	syntaxin 6	GCACTTT,MIR-17-5P,MIR-20A,MIR-106A,MIR-106B,MIR-20B,MIR-519D		TGCACTT,MIR-519C,MIR-519B,MIR-519A		TTGCACT,MIR-130A,MIR-301,MIR-130B																																AAGCCAT,MIR-135A,MIR-135B
2909	ARHGAP35	Rho GTPase activating protein 35	GCACTTT,MIR-17-5P,MIR-20A,MIR-106A,MIR-106B,MIR-20B,MIR-519D		TGCACTT,MIR-519C,MIR-519B,MIR-519A		TTGCACT,MIR-130A,MIR-301,MIR-130B
399664	MEX3D	mex-3 homolog D (C. elegans)	GCACTTT,MIR-17-5P,MIR-20A,MIR-106A,MIR-106B,MIR-20B,MIR-519D		TGCACTT,MIR-519C,MIR-519B,MIR-519A		TTGCACT,MIR-130A,MIR-301,MIR-130B
143384	C10orf46	chromosome 10 open reading frame 46	GCACTTT,MIR-17-5P,MIR-20A,MIR-106A,MIR-106B,MIR-20B,MIR-519D		TGCACTT,MIR-519C,MIR-519B,MIR-519A			GTGCCTT,MIR-506	TGCTGCT,MIR-15A,MIR-16,MIR-15B,MIR-195,MIR-424,MIR-497																												CTTTGCA,MIR-527	CACTTTG,MIR-520G,MIR-520H
9644	SH3PXD2A	SH3 and PX domains 2A	GCACTTT,MIR-17-5P,MIR-20A,MIR-106A,MIR-106B,MIR-20B,MIR-519D		TGCACTT,MIR-519C,MIR-519B,MIR-519A			GTGCCTT,MIR-506		CAGTATT,MIR-200B,MIR-200C,MIR-429	TGTTTAC,MIR-30A-5P,MIR-30C,MIR-30D,MIR-30B,MIR-30E-5P		TGGTGCT,MIR-29A,MIR-29B,MIR-29C	AATGTGA,MIR-23A,MIR-23B			GTGCAAT,MIR-25,MIR-32,MIR-92,MIR-363,MIR-367	TACTTGA,MIR-26A,MIR-26B	GTACTGT,MIR-101									TGCTTTG,MIR-330
85464	SSH2	slingshot homolog 2 (Drosophila)	GCACTTT,MIR-17-5P,MIR-20A,MIR-106A,MIR-106B,MIR-20B,MIR-519D		TGCACTT,MIR-519C,MIR-519B,MIR-519A			GTGCCTT,MIR-506		CAGTATT,MIR-200B,MIR-200C,MIR-429	TGTTTAC,MIR-30A-5P,MIR-30C,MIR-30D,MIR-30B,MIR-30E-5P			AATGTGA,MIR-23A,MIR-23B				TACTTGA,MIR-26A,MIR-26B								ATGTACA,MIR-493								ACTTTAT,MIR-142-5P		AACTGGA,MIR-145
25842	ASF1A	ASF1 anti-silencing function 1 homolog A (S. cerevisiae)	GCACTTT,MIR-17-5P,MIR-20A,MIR-106A,MIR-106B,MIR-20B,MIR-519D		TGCACTT,MIR-519C,MIR-519B,MIR-519A			GTGCCTT,MIR-506		CAGTATT,MIR-200B,MIR-200C,MIR-429				AATGTGA,MIR-23A,MIR-23B						AGCACTT,MIR-93,MIR-302A,MIR-302B,MIR-302C,MIR-302D,MIR-372,MIR-373,MIR-520E,MIR-520A,MIR-526B,MIR-520B,MIR-520C,MIR-520D																											ATGTTAA,MIR-302C		TAATGTG,MIR-323
6774	STAT3	signal transducer and activator of transcription 3 (acute-phase response factor)	GCACTTT,MIR-17-5P,MIR-20A,MIR-106A,MIR-106B,MIR-20B,MIR-519D		TGCACTT,MIR-519C,MIR-519B,MIR-519A			GTGCCTT,MIR-506				TGCCTTA,MIR-124A																	CTACCTC,LET-7A,LET-7B,LET-7C,LET-7D,LET-7E,LET-7F,MIR-98,LET-7G,LET-7I
6497	SKI	v-ski sarcoma viral oncogene homolog (avian)	GCACTTT,MIR-17-5P,MIR-20A,MIR-106A,MIR-106B,MIR-20B,MIR-519D		TGCACTT,MIR-519C,MIR-519B,MIR-519A			GTGCCTT,MIR-506					TGGTGCT,MIR-29A,MIR-29B,MIR-29C																									CACTTTG,MIR-520G,MIR-520H	AAGCCAT,MIR-135A,MIR-135B
9792	SERTAD2	SERTA domain containing 2	GCACTTT,MIR-17-5P,MIR-20A,MIR-106A,MIR-106B,MIR-20B,MIR-519D		TGCACTT,MIR-519C,MIR-519B,MIR-519A			GTGCCTT,MIR-506							ACTGTGA,MIR-27A,MIR-27B		GTGCAAT,MIR-25,MIR-32,MIR-92,MIR-363,MIR-367						TTTGTAG,MIR-520D			ATGTACA,MIR-493													AAGCCAT,MIR-135A,MIR-135B				AAGCACA,MIR-218
6815	STYX	serine/threonine/tyrosine interacting protein	GCACTTT,MIR-17-5P,MIR-20A,MIR-106A,MIR-106B,MIR-20B,MIR-519D		TGCACTT,MIR-519C,MIR-519B,MIR-519A			GTGCCTT,MIR-506										TACTTGA,MIR-26A,MIR-26B										TGCTTTG,MIR-330
23299	BICD2	bicaudal D homolog 2 (Drosophila)	GCACTTT,MIR-17-5P,MIR-20A,MIR-106A,MIR-106B,MIR-20B,MIR-519D		TGCACTT,MIR-519C,MIR-519B,MIR-519A			GTGCCTT,MIR-506											GTACTGT,MIR-101						CAGTGTT,MIR-141,MIR-200A			TGCTTTG,MIR-330									CTTTGCA,MIR-527
25923	ATL3	atlastin GTPase 3	GCACTTT,MIR-17-5P,MIR-20A,MIR-106A,MIR-106B,MIR-20B,MIR-519D		TGCACTT,MIR-519C,MIR-519B,MIR-519A			GTGCCTT,MIR-506
5744	PTHLH	parathyroid hormone-like hormone	GCACTTT,MIR-17-5P,MIR-20A,MIR-106A,MIR-106B,MIR-20B,MIR-519D		TGCACTT,MIR-519C,MIR-519B,MIR-519A				TGCTGCT,MIR-15A,MIR-16,MIR-15B,MIR-195,MIR-424,MIR-497	CAGTATT,MIR-200B,MIR-200C,MIR-429			TGGTGCT,MIR-29A,MIR-29B,MIR-29C																	TTGCCAA,MIR-182		ATACTGT,MIR-144
55664	CDC37L1	cell division cycle 37 homolog (S. cerevisiae)-like 1	GCACTTT,MIR-17-5P,MIR-20A,MIR-106A,MIR-106B,MIR-20B,MIR-519D		TGCACTT,MIR-519C,MIR-519B,MIR-519A				TGCTGCT,MIR-15A,MIR-16,MIR-15B,MIR-195,MIR-424,MIR-497		TGTTTAC,MIR-30A-5P,MIR-30C,MIR-30D,MIR-30B,MIR-30E-5P																							ACTTTAT,MIR-142-5P		AACTGGA,MIR-145								ACTGAAA,MIR-30A-3P,MIR-30E-3P
22919	MAPRE1	microtubule-associated protein, RP/EB family, member 1	GCACTTT,MIR-17-5P,MIR-20A,MIR-106A,MIR-106B,MIR-20B,MIR-519D		TGCACTT,MIR-519C,MIR-519B,MIR-519A				TGCTGCT,MIR-15A,MIR-16,MIR-15B,MIR-195,MIR-424,MIR-497			TGCCTTA,MIR-124A		AATGTGA,MIR-23A,MIR-23B																			TTTGCAG,MIR-518A-2				CTTTGCA,MIR-527	CACTTTG,MIR-520G,MIR-520H									ATGTTAA,MIR-302C		TAATGTG,MIR-323
5295	PIK3R1	phosphoinositide-3-kinase, regulatory subunit 1 (alpha)	GCACTTT,MIR-17-5P,MIR-20A,MIR-106A,MIR-106B,MIR-20B,MIR-519D		TGCACTT,MIR-519C,MIR-519B,MIR-519A				TGCTGCT,MIR-15A,MIR-16,MIR-15B,MIR-195,MIR-424,MIR-497				TGGTGCT,MIR-29A,MIR-29B,MIR-29C													ATGTACA,MIR-493					CACTGTG,MIR-128A,MIR-128B												AAGCACA,MIR-218					ATGCTGC,MIR-103,MIR-107
58516	FAM60A	family with sequence similarity 60, member A	GCACTTT,MIR-17-5P,MIR-20A,MIR-106A,MIR-106B,MIR-20B,MIR-519D		TGCACTT,MIR-519C,MIR-519B,MIR-519A				TGCTGCT,MIR-15A,MIR-16,MIR-15B,MIR-195,MIR-424,MIR-497												CTTTGTA,MIR-524											ATACTGT,MIR-144						CACTTTG,MIR-520G,MIR-520H
64089	SNX16	sorting nexin 16	GCACTTT,MIR-17-5P,MIR-20A,MIR-106A,MIR-106B,MIR-20B,MIR-519D		TGCACTT,MIR-519C,MIR-519B,MIR-519A				TGCTGCT,MIR-15A,MIR-16,MIR-15B,MIR-195,MIR-424,MIR-497															ACCAAAG,MIR-9					CTACCTC,LET-7A,LET-7B,LET-7C,LET-7D,LET-7E,LET-7F,MIR-98,LET-7G,LET-7I					ACTTTAT,MIR-142-5P												GTGCCAA,MIR-96
9493	KIF23	kinesin family member 23	GCACTTT,MIR-17-5P,MIR-20A,MIR-106A,MIR-106B,MIR-20B,MIR-519D		TGCACTT,MIR-519C,MIR-519B,MIR-519A				TGCTGCT,MIR-15A,MIR-16,MIR-15B,MIR-195,MIR-424,MIR-497																																							ATGCTGC,MIR-103,MIR-107
599	BCL2L2	BCL2-like 2	GCACTTT,MIR-17-5P,MIR-20A,MIR-106A,MIR-106B,MIR-20B,MIR-519D		TGCACTT,MIR-519C,MIR-519B,MIR-519A				TGCTGCT,MIR-15A,MIR-16,MIR-15B,MIR-195,MIR-424,MIR-497
1073	CFL2	cofilin 2 (muscle)	GCACTTT,MIR-17-5P,MIR-20A,MIR-106A,MIR-106B,MIR-20B,MIR-519D		TGCACTT,MIR-519C,MIR-519B,MIR-519A					CAGTATT,MIR-200B,MIR-200C,MIR-429	TGTTTAC,MIR-30A-5P,MIR-30C,MIR-30D,MIR-30B,MIR-30E-5P					TGCACTG,MIR-148A,MIR-152,MIR-148B				AGCACTT,MIR-93,MIR-302A,MIR-302B,MIR-302C,MIR-302D,MIR-372,MIR-373,MIR-520E,MIR-520A,MIR-526B,MIR-520B,MIR-520C,MIR-520D																AACTGGA,MIR-145		CACTTTG,MIR-520G,MIR-520H			TAGCTTT,MIR-9
84612	PARD6B	par-6 partitioning defective 6 homolog beta (C. elegans)	GCACTTT,MIR-17-5P,MIR-20A,MIR-106A,MIR-106B,MIR-20B,MIR-519D		TGCACTT,MIR-519C,MIR-519B,MIR-519A					CAGTATT,MIR-200B,MIR-200C,MIR-429					ACTGTGA,MIR-27A,MIR-27B														CTACCTC,LET-7A,LET-7B,LET-7C,LET-7D,LET-7E,LET-7F,MIR-98,LET-7G,LET-7I												TAGCTTT,MIR-9
23291	FBXW11	F-box and WD repeat domain containing 11	GCACTTT,MIR-17-5P,MIR-20A,MIR-106A,MIR-106B,MIR-20B,MIR-519D		TGCACTT,MIR-519C,MIR-519B,MIR-519A					CAGTATT,MIR-200B,MIR-200C,MIR-429									GTACTGT,MIR-101		CTTTGTA,MIR-524									TTGCCAA,MIR-182		ATACTGT,MIR-144														GTGCCAA,MIR-96
10049	DNAJB6	DnaJ (Hsp40) homolog, subfamily B, member 6	GCACTTT,MIR-17-5P,MIR-20A,MIR-106A,MIR-106B,MIR-20B,MIR-519D		TGCACTT,MIR-519C,MIR-519B,MIR-519A					CAGTATT,MIR-200B,MIR-200C,MIR-429																												CACTTTG,MIR-520G,MIR-520H									ATGTTAA,MIR-302C
122786	FRMD6	FERM domain containing 6	GCACTTT,MIR-17-5P,MIR-20A,MIR-106A,MIR-106B,MIR-20B,MIR-519D		TGCACTT,MIR-519C,MIR-519B,MIR-519A						TGTTTAC,MIR-30A-5P,MIR-30C,MIR-30D,MIR-30B,MIR-30E-5P													ACCAAAG,MIR-9	CAGTGTT,MIR-141,MIR-200A
9926	LPGAT1	lysophosphatidylglycerol acyltransferase 1	GCACTTT,MIR-17-5P,MIR-20A,MIR-106A,MIR-106B,MIR-20B,MIR-519D		TGCACTT,MIR-519C,MIR-519B,MIR-519A						TGTTTAC,MIR-30A-5P,MIR-30C,MIR-30D,MIR-30B,MIR-30E-5P
54874	FNBP1L	formin binding protein 1-like	GCACTTT,MIR-17-5P,MIR-20A,MIR-106A,MIR-106B,MIR-20B,MIR-519D		TGCACTT,MIR-519C,MIR-519B,MIR-519A							TGCCTTA,MIR-124A		AATGTGA,MIR-23A,MIR-23B							CTTTGTA,MIR-524		TTTGTAG,MIR-520D	ACCAAAG,MIR-9						TTGCCAA,MIR-182										CTACTGT,MIR-199A								ATGCTGC,MIR-103,MIR-107	TAATGTG,MIR-323
81839	VANGL1	vang-like 1 (van gogh, Drosophila)	GCACTTT,MIR-17-5P,MIR-20A,MIR-106A,MIR-106B,MIR-20B,MIR-519D		TGCACTT,MIR-519C,MIR-519B,MIR-519A							TGCCTTA,MIR-124A			ACTGTGA,MIR-27A,MIR-27B																CACTGTG,MIR-128A,MIR-128B			ACTTTAT,MIR-142-5P
51479	ANKFY1	ankyrin repeat and FYVE domain containing 1	GCACTTT,MIR-17-5P,MIR-20A,MIR-106A,MIR-106B,MIR-20B,MIR-519D		TGCACTT,MIR-519C,MIR-519B,MIR-519A							TGCCTTA,MIR-124A													CAGTGTT,MIR-141,MIR-200A				CTACCTC,LET-7A,LET-7B,LET-7C,LET-7D,LET-7E,LET-7F,MIR-98,LET-7G,LET-7I
9813	KIAA0494	KIAA0494	GCACTTT,MIR-17-5P,MIR-20A,MIR-106A,MIR-106B,MIR-20B,MIR-519D		TGCACTT,MIR-519C,MIR-519B,MIR-519A							TGCCTTA,MIR-124A																						ACTTTAT,MIR-142-5P	GTTTGTT,MIR-495
64418	TMEM168	transmembrane protein 168	GCACTTT,MIR-17-5P,MIR-20A,MIR-106A,MIR-106B,MIR-20B,MIR-519D		TGCACTT,MIR-519C,MIR-519B,MIR-519A							TGCCTTA,MIR-124A																										CACTTTG,MIR-520G,MIR-520H	AAGCCAT,MIR-135A,MIR-135B
57473	ZNF512B	zinc finger protein 512B	GCACTTT,MIR-17-5P,MIR-20A,MIR-106A,MIR-106B,MIR-20B,MIR-519D		TGCACTT,MIR-519C,MIR-519B,MIR-519A								TGGTGCT,MIR-29A,MIR-29B,MIR-29C				GTGCAAT,MIR-25,MIR-32,MIR-92,MIR-363,MIR-367			AGCACTT,MIR-93,MIR-302A,MIR-302B,MIR-302C,MIR-302D,MIR-372,MIR-373,MIR-520E,MIR-520A,MIR-526B,MIR-520B,MIR-520C,MIR-520D									CTACCTC,LET-7A,LET-7B,LET-7C,LET-7D,LET-7E,LET-7F,MIR-98,LET-7G,LET-7I					ACTTTAT,MIR-142-5P
56946	C11orf30	chromosome 11 open reading frame 30	GCACTTT,MIR-17-5P,MIR-20A,MIR-106A,MIR-106B,MIR-20B,MIR-519D		TGCACTT,MIR-519C,MIR-519B,MIR-519A								TGGTGCT,MIR-29A,MIR-29B,MIR-29C						GTACTGT,MIR-101	AGCACTT,MIR-93,MIR-302A,MIR-302B,MIR-302C,MIR-302D,MIR-372,MIR-373,MIR-520E,MIR-520A,MIR-526B,MIR-520B,MIR-520C,MIR-520D															GTTTGTT,MIR-495			CACTTTG,MIR-520G,MIR-520H
11214	AKAP13	A kinase (PRKA) anchor protein 13	GCACTTT,MIR-17-5P,MIR-20A,MIR-106A,MIR-106B,MIR-20B,MIR-519D		TGCACTT,MIR-519C,MIR-519B,MIR-519A								TGGTGCT,MIR-29A,MIR-29B,MIR-29C
23158	TBC1D9	TBC1 domain family, member 9 (with GRAM domain)	GCACTTT,MIR-17-5P,MIR-20A,MIR-106A,MIR-106B,MIR-20B,MIR-519D		TGCACTT,MIR-519C,MIR-519B,MIR-519A									AATGTGA,MIR-23A,MIR-23B																				ACTTTAT,MIR-142-5P				CACTTTG,MIR-520G,MIR-520H
64859	OBFC2A	oligonucleotide/oligosaccharide-binding fold containing 2A	GCACTTT,MIR-17-5P,MIR-20A,MIR-106A,MIR-106B,MIR-20B,MIR-519D		TGCACTT,MIR-519C,MIR-519B,MIR-519A										ACTGTGA,MIR-27A,MIR-27B			TACTTGA,MIR-26A,MIR-26B																												GTGCCAA,MIR-96
57459	GATAD2B	GATA zinc finger domain containing 2B	GCACTTT,MIR-17-5P,MIR-20A,MIR-106A,MIR-106B,MIR-20B,MIR-519D		TGCACTT,MIR-519C,MIR-519B,MIR-519A												GTGCAAT,MIR-25,MIR-32,MIR-92,MIR-363,MIR-367			AGCACTT,MIR-93,MIR-302A,MIR-302B,MIR-302C,MIR-302D,MIR-372,MIR-373,MIR-520E,MIR-520A,MIR-526B,MIR-520B,MIR-520C,MIR-520D	CTTTGTA,MIR-524							TGCTTTG,MIR-330
23152	CIC	capicua homolog (Drosophila)	GCACTTT,MIR-17-5P,MIR-20A,MIR-106A,MIR-106B,MIR-20B,MIR-519D		TGCACTT,MIR-519C,MIR-519B,MIR-519A												GTGCAAT,MIR-25,MIR-32,MIR-92,MIR-363,MIR-367																	ACTTTAT,MIR-142-5P				CACTTTG,MIR-520G,MIR-520H	AAGCCAT,MIR-135A,MIR-135B
4189	DNAJB9	DnaJ (Hsp40) homolog, subfamily B, member 9	GCACTTT,MIR-17-5P,MIR-20A,MIR-106A,MIR-106B,MIR-20B,MIR-519D		TGCACTT,MIR-519C,MIR-519B,MIR-519A												GTGCAAT,MIR-25,MIR-32,MIR-92,MIR-363,MIR-367
8091	HMGA2	high mobility group AT-hook 2	GCACTTT,MIR-17-5P,MIR-20A,MIR-106A,MIR-106B,MIR-20B,MIR-519D		TGCACTT,MIR-519C,MIR-519B,MIR-519A													TACTTGA,MIR-26A,MIR-26B			CTTTGTA,MIR-524			ACCAAAG,MIR-9					CTACCTC,LET-7A,LET-7B,LET-7C,LET-7D,LET-7E,LET-7F,MIR-98,LET-7G,LET-7I				TTTGCAG,MIR-518A-2											ACTGAAA,MIR-30A-3P,MIR-30E-3P
1982	EIF4G2	eukaryotic translation initiation factor 4 gamma, 2	GCACTTT,MIR-17-5P,MIR-20A,MIR-106A,MIR-106B,MIR-20B,MIR-519D		TGCACTT,MIR-519C,MIR-519B,MIR-519A													TACTTGA,MIR-26A,MIR-26B					TTTGTAG,MIR-520D						CTACCTC,LET-7A,LET-7B,LET-7C,LET-7D,LET-7E,LET-7F,MIR-98,LET-7G,LET-7I			ATACTGT,MIR-144						CACTTTG,MIR-520G,MIR-520H
26278	SACS	spastic ataxia of Charlevoix-Saguenay (sacsin)	GCACTTT,MIR-17-5P,MIR-20A,MIR-106A,MIR-106B,MIR-20B,MIR-519D		TGCACTT,MIR-519C,MIR-519B,MIR-519A													TACTTGA,MIR-26A,MIR-26B						ACCAAAG,MIR-9										ACTTTAT,MIR-142-5P									AAGCACA,MIR-218
11057	ABHD2	abhydrolase domain containing 2	GCACTTT,MIR-17-5P,MIR-20A,MIR-106A,MIR-106B,MIR-20B,MIR-519D		TGCACTT,MIR-519C,MIR-519B,MIR-519A													TACTTGA,MIR-26A,MIR-26B										TGCTTTG,MIR-330										CACTTTG,MIR-520G,MIR-520H
1859	DYRK1A	dual-specificity tyrosine-(Y)-phosphorylation regulated kinase 1A	GCACTTT,MIR-17-5P,MIR-20A,MIR-106A,MIR-106B,MIR-20B,MIR-519D		TGCACTT,MIR-519C,MIR-519B,MIR-519A														GTACTGT,MIR-101		CTTTGTA,MIR-524			ACCAAAG,MIR-9				TGCTTTG,MIR-330	CTACCTC,LET-7A,LET-7B,LET-7C,LET-7D,LET-7E,LET-7F,MIR-98,LET-7G,LET-7I	TTGCCAA,MIR-182			TTTGCAG,MIR-518A-2		GTTTGTT,MIR-495	AACTGGA,MIR-145		CACTTTG,MIR-520G,MIR-520H							CATTTCA,MIR-203
57169	ZNFX1	zinc finger, NFX1-type containing 1	GCACTTT,MIR-17-5P,MIR-20A,MIR-106A,MIR-106B,MIR-20B,MIR-519D		TGCACTT,MIR-519C,MIR-519B,MIR-519A															AGCACTT,MIR-93,MIR-302A,MIR-302B,MIR-302C,MIR-302D,MIR-372,MIR-373,MIR-520E,MIR-520A,MIR-526B,MIR-520B,MIR-520C,MIR-520D
122525	C14orf28	chromosome 14 open reading frame 28	GCACTTT,MIR-17-5P,MIR-20A,MIR-106A,MIR-106B,MIR-20B,MIR-519D		TGCACTT,MIR-519C,MIR-519B,MIR-519A																CTTTGTA,MIR-524								CTACCTC,LET-7A,LET-7B,LET-7C,LET-7D,LET-7E,LET-7F,MIR-98,LET-7G,LET-7I					ACTTTAT,MIR-142-5P
85456	TNKS1BP1	tankyrase 1 binding protein 1, 182kDa	GCACTTT,MIR-17-5P,MIR-20A,MIR-106A,MIR-106B,MIR-20B,MIR-519D		TGCACTT,MIR-519C,MIR-519B,MIR-519A																CTTTGTA,MIR-524																	CACTTTG,MIR-520G,MIR-520H
9702	CEP57	centrosomal protein 57kDa	GCACTTT,MIR-17-5P,MIR-20A,MIR-106A,MIR-106B,MIR-20B,MIR-519D		TGCACTT,MIR-519C,MIR-519B,MIR-519A																CTTTGTA,MIR-524																	CACTTTG,MIR-520G,MIR-520H
57580	PREX1	phosphatidylinositol-3,4,5-trisphosphate-dependent Rac exchange factor 1	GCACTTT,MIR-17-5P,MIR-20A,MIR-106A,MIR-106B,MIR-20B,MIR-519D		TGCACTT,MIR-519C,MIR-519B,MIR-519A																	ACATTCC,MIR-1,MIR-206				ATGTACA,MIR-493
10746	MAP3K2	mitogen-activated protein kinase kinase kinase 2	GCACTTT,MIR-17-5P,MIR-20A,MIR-106A,MIR-106B,MIR-20B,MIR-519D		TGCACTT,MIR-519C,MIR-519B,MIR-519A																		TTTGTAG,MIR-520D				ATTCTTT,MIR-186
65997	RASL11B	RAS-like, family 11, member B	GCACTTT,MIR-17-5P,MIR-20A,MIR-106A,MIR-106B,MIR-20B,MIR-519D		TGCACTT,MIR-519C,MIR-519B,MIR-519A																					ATGTACA,MIR-493
5775	PTPN4	protein tyrosine phosphatase, non-receptor type 4 (megakaryocyte)	GCACTTT,MIR-17-5P,MIR-20A,MIR-106A,MIR-106B,MIR-20B,MIR-519D		TGCACTT,MIR-519C,MIR-519B,MIR-519A																							TGCTTTG,MIR-330			CACTGTG,MIR-128A,MIR-128B			ACTTTAT,MIR-142-5P
83737	ITCH	itchy E3 ubiquitin protein ligase homolog (mouse)	GCACTTT,MIR-17-5P,MIR-20A,MIR-106A,MIR-106B,MIR-20B,MIR-519D		TGCACTT,MIR-519C,MIR-519B,MIR-519A																							TGCTTTG,MIR-330					TTTGCAG,MIR-518A-2
1869	E2F1	E2F transcription factor 1	GCACTTT,MIR-17-5P,MIR-20A,MIR-106A,MIR-106B,MIR-20B,MIR-519D		TGCACTT,MIR-519C,MIR-519B,MIR-519A																							TGCTTTG,MIR-330										CACTTTG,MIR-520G,MIR-520H
25909	AHCTF1	AT hook containing transcription factor 1	GCACTTT,MIR-17-5P,MIR-20A,MIR-106A,MIR-106B,MIR-20B,MIR-519D		TGCACTT,MIR-519C,MIR-519B,MIR-519A																								CTACCTC,LET-7A,LET-7B,LET-7C,LET-7D,LET-7E,LET-7F,MIR-98,LET-7G,LET-7I									CACTTTG,MIR-520G,MIR-520H
22887	FOXJ3	forkhead box J3	GCACTTT,MIR-17-5P,MIR-20A,MIR-106A,MIR-106B,MIR-20B,MIR-519D		TGCACTT,MIR-519C,MIR-519B,MIR-519A																												TTTGCAG,MIR-518A-2											ACTGAAA,MIR-30A-3P,MIR-30E-3P
26234	FBXL5	F-box and leucine-rich repeat protein 5	GCACTTT,MIR-17-5P,MIR-20A,MIR-106A,MIR-106B,MIR-20B,MIR-519D		TGCACTT,MIR-519C,MIR-519B,MIR-519A																												TTTGCAG,MIR-518A-2
10950	BTG3	BTG family, member 3	GCACTTT,MIR-17-5P,MIR-20A,MIR-106A,MIR-106B,MIR-20B,MIR-519D		TGCACTT,MIR-519C,MIR-519B,MIR-519A																													ACTTTAT,MIR-142-5P
79598	CEP97	centrosomal protein 97kDa	GCACTTT,MIR-17-5P,MIR-20A,MIR-106A,MIR-106B,MIR-20B,MIR-519D		TGCACTT,MIR-519C,MIR-519B,MIR-519A																													ACTTTAT,MIR-142-5P
84930	MASTL	microtubule associated serine/threonine kinase-like	GCACTTT,MIR-17-5P,MIR-20A,MIR-106A,MIR-106B,MIR-20B,MIR-519D		TGCACTT,MIR-519C,MIR-519B,MIR-519A																													ACTTTAT,MIR-142-5P
800	CALD1	caldesmon 1	GCACTTT,MIR-17-5P,MIR-20A,MIR-106A,MIR-106B,MIR-20B,MIR-519D		TGCACTT,MIR-519C,MIR-519B,MIR-519A																																CTTTGCA,MIR-527				TAGCTTT,MIR-9	CAGCTTT,MIR-320
3091	HIF1A	hypoxia inducible factor 1, alpha subunit (basic helix-loop-helix transcription factor)	GCACTTT,MIR-17-5P,MIR-20A,MIR-106A,MIR-106B,MIR-20B,MIR-519D		TGCACTT,MIR-519C,MIR-519B,MIR-519A																																	CACTTTG,MIR-520G,MIR-520H	AAGCCAT,MIR-135A,MIR-135B
1952	CELSR2	cadherin, EGF LAG seven-pass G-type receptor 2 (flamingo homolog, Drosophila)	GCACTTT,MIR-17-5P,MIR-20A,MIR-106A,MIR-106B,MIR-20B,MIR-519D		TGCACTT,MIR-519C,MIR-519B,MIR-519A																																	CACTTTG,MIR-520G,MIR-520H								GTGCCAA,MIR-96		ATGCTGC,MIR-103,MIR-107
10210	TOPORS	topoisomerase I binding, arginine/serine-rich, E3 ubiquitin protein ligase	GCACTTT,MIR-17-5P,MIR-20A,MIR-106A,MIR-106B,MIR-20B,MIR-519D		TGCACTT,MIR-519C,MIR-519B,MIR-519A																																		AAGCCAT,MIR-135A,MIR-135B
619279	ZNF704	zinc finger protein 704	GCACTTT,MIR-17-5P,MIR-20A,MIR-106A,MIR-106B,MIR-20B,MIR-519D		TGCACTT,MIR-519C,MIR-519B,MIR-519A																																									GTGCCAA,MIR-96
24147	FJX1	four jointed box 1 (Drosophila)	GCACTTT,MIR-17-5P,MIR-20A,MIR-106A,MIR-106B,MIR-20B,MIR-519D		TGCACTT,MIR-519C,MIR-519B,MIR-519A
195828	ZNF367	zinc finger protein 367	GCACTTT,MIR-17-5P,MIR-20A,MIR-106A,MIR-106B,MIR-20B,MIR-519D		TGCACTT,MIR-519C,MIR-519B,MIR-519A
9527	GOSR1	golgi SNAP receptor complex member 1	GCACTTT,MIR-17-5P,MIR-20A,MIR-106A,MIR-106B,MIR-20B,MIR-519D		TGCACTT,MIR-519C,MIR-519B,MIR-519A
9741	LAPTM4A	lysosomal protein transmembrane 4 alpha	GCACTTT,MIR-17-5P,MIR-20A,MIR-106A,MIR-106B,MIR-20B,MIR-519D		TGCACTT,MIR-519C,MIR-519B,MIR-519A
54726	OTUD4	OTU domain containing 4	GCACTTT,MIR-17-5P,MIR-20A,MIR-106A,MIR-106B,MIR-20B,MIR-519D			TGAATGT,MIR-181A,MIR-181B,MIR-181C,MIR-181D	TTGCACT,MIR-130A,MIR-301,MIR-130B		TGCTGCT,MIR-15A,MIR-16,MIR-15B,MIR-195,MIR-424,MIR-497	CAGTATT,MIR-200B,MIR-200C,MIR-429	TGTTTAC,MIR-30A-5P,MIR-30C,MIR-30D,MIR-30B,MIR-30E-5P	TGCCTTA,MIR-124A	TGGTGCT,MIR-29A,MIR-29B,MIR-29C			TGCACTG,MIR-148A,MIR-152,MIR-148B	GTGCAAT,MIR-25,MIR-32,MIR-92,MIR-363,MIR-367	TACTTGA,MIR-26A,MIR-26B	GTACTGT,MIR-101	AGCACTT,MIR-93,MIR-302A,MIR-302B,MIR-302C,MIR-302D,MIR-372,MIR-373,MIR-520E,MIR-520A,MIR-526B,MIR-520B,MIR-520C,MIR-520D				ACCAAAG,MIR-9			ATTCTTT,MIR-186	TGCTTTG,MIR-330						ACTTTAT,MIR-142-5P			CTTTGCA,MIR-527	CACTTTG,MIR-520G,MIR-520H										ATGCTGC,MIR-103,MIR-107
5324	PLAG1	pleiomorphic adenoma gene 1	GCACTTT,MIR-17-5P,MIR-20A,MIR-106A,MIR-106B,MIR-20B,MIR-519D			TGAATGT,MIR-181A,MIR-181B,MIR-181C,MIR-181D		GTGCCTT,MIR-506	TGCTGCT,MIR-15A,MIR-16,MIR-15B,MIR-195,MIR-424,MIR-497		TGTTTAC,MIR-30A-5P,MIR-30C,MIR-30D,MIR-30B,MIR-30E-5P		TGGTGCT,MIR-29A,MIR-29B,MIR-29C		ACTGTGA,MIR-27A,MIR-27B					AGCACTT,MIR-93,MIR-302A,MIR-302B,MIR-302C,MIR-302D,MIR-372,MIR-373,MIR-520E,MIR-520A,MIR-526B,MIR-520B,MIR-520C,MIR-520D					CAGTGTT,MIR-141,MIR-200A							ATACTGT,MIR-144								CTACTGT,MIR-199A		CAGCTTT,MIR-320						ATGCTGC,MIR-103,MIR-107
1875	E2F5	E2F transcription factor 5, p130-binding	GCACTTT,MIR-17-5P,MIR-20A,MIR-106A,MIR-106B,MIR-20B,MIR-519D			TGAATGT,MIR-181A,MIR-181B,MIR-181C,MIR-181D		GTGCCTT,MIR-506												AGCACTT,MIR-93,MIR-302A,MIR-302B,MIR-302C,MIR-302D,MIR-372,MIR-373,MIR-520E,MIR-520A,MIR-526B,MIR-520B,MIR-520C,MIR-520D		ACATTCC,MIR-1,MIR-206							CTACCTC,LET-7A,LET-7B,LET-7C,LET-7D,LET-7E,LET-7F,MIR-98,LET-7G,LET-7I																	GTGCCAA,MIR-96
6197	RPS6KA3	ribosomal protein S6 kinase, 90kDa, polypeptide 3	GCACTTT,MIR-17-5P,MIR-20A,MIR-106A,MIR-106B,MIR-20B,MIR-519D			TGAATGT,MIR-181A,MIR-181B,MIR-181C,MIR-181D			TGCTGCT,MIR-15A,MIR-16,MIR-15B,MIR-195,MIR-424,MIR-497	CAGTATT,MIR-200B,MIR-200C,MIR-429										AGCACTT,MIR-93,MIR-302A,MIR-302B,MIR-302C,MIR-302D,MIR-372,MIR-373,MIR-520E,MIR-520A,MIR-526B,MIR-520B,MIR-520C,MIR-520D							ATTCTTT,MIR-186		CTACCTC,LET-7A,LET-7B,LET-7C,LET-7D,LET-7E,LET-7F,MIR-98,LET-7G,LET-7I														AAGCACA,MIR-218		CATTTCA,MIR-203				TAATGTG,MIR-323
1783	DYNC1LI2	dynein, cytoplasmic 1, light intermediate chain 2	GCACTTT,MIR-17-5P,MIR-20A,MIR-106A,MIR-106B,MIR-20B,MIR-519D			TGAATGT,MIR-181A,MIR-181B,MIR-181C,MIR-181D			TGCTGCT,MIR-15A,MIR-16,MIR-15B,MIR-195,MIR-424,MIR-497			TGCCTTA,MIR-124A												ACCAAAG,MIR-9						TTGCCAA,MIR-182					GTTTGTT,MIR-495													ATGCTGC,MIR-103,MIR-107
54665	RSBN1	round spermatid basic protein 1	GCACTTT,MIR-17-5P,MIR-20A,MIR-106A,MIR-106B,MIR-20B,MIR-519D			TGAATGT,MIR-181A,MIR-181B,MIR-181C,MIR-181D			TGCTGCT,MIR-15A,MIR-16,MIR-15B,MIR-195,MIR-424,MIR-497					AATGTGA,MIR-23A,MIR-23B			GTGCAAT,MIR-25,MIR-32,MIR-92,MIR-363,MIR-367			AGCACTT,MIR-93,MIR-302A,MIR-302B,MIR-302C,MIR-302D,MIR-372,MIR-373,MIR-520E,MIR-520A,MIR-526B,MIR-520B,MIR-520C,MIR-520D	CTTTGTA,MIR-524	ACATTCC,MIR-1,MIR-206	TTTGTAG,MIR-520D			ATGTACA,MIR-493					CACTGTG,MIR-128A,MIR-128B				GTTTGTT,MIR-495		CTTTGCA,MIR-527											ATGCTGC,MIR-103,MIR-107	TAATGTG,MIR-323
51232	CRIM1	cysteine rich transmembrane BMP regulator 1 (chordin-like)	GCACTTT,MIR-17-5P,MIR-20A,MIR-106A,MIR-106B,MIR-20B,MIR-519D			TGAATGT,MIR-181A,MIR-181B,MIR-181C,MIR-181D			TGCTGCT,MIR-15A,MIR-16,MIR-15B,MIR-195,MIR-424,MIR-497											AGCACTT,MIR-93,MIR-302A,MIR-302B,MIR-302C,MIR-302D,MIR-372,MIR-373,MIR-520E,MIR-520A,MIR-526B,MIR-520B,MIR-520C,MIR-520D				ACCAAAG,MIR-9											GTTTGTT,MIR-495
64778	FNDC3B	fibronectin type III domain containing 3B	GCACTTT,MIR-17-5P,MIR-20A,MIR-106A,MIR-106B,MIR-20B,MIR-519D			TGAATGT,MIR-181A,MIR-181B,MIR-181C,MIR-181D				CAGTATT,MIR-200B,MIR-200C,MIR-429							GTGCAAT,MIR-25,MIR-32,MIR-92,MIR-363,MIR-367			AGCACTT,MIR-93,MIR-302A,MIR-302B,MIR-302C,MIR-302D,MIR-372,MIR-373,MIR-520E,MIR-520A,MIR-526B,MIR-520B,MIR-520C,MIR-520D		ACATTCC,MIR-1,MIR-206		ACCAAAG,MIR-9			ATTCTTT,MIR-186			TTGCCAA,MIR-182				ACTTTAT,MIR-142-5P		AACTGGA,MIR-145
5534	PPP3R1	protein phosphatase 3, regulatory subunit B, alpha	GCACTTT,MIR-17-5P,MIR-20A,MIR-106A,MIR-106B,MIR-20B,MIR-519D			TGAATGT,MIR-181A,MIR-181B,MIR-181C,MIR-181D					TGTTTAC,MIR-30A-5P,MIR-30C,MIR-30D,MIR-30B,MIR-30E-5P							TACTTGA,MIR-26A,MIR-26B		AGCACTT,MIR-93,MIR-302A,MIR-302B,MIR-302C,MIR-302D,MIR-372,MIR-373,MIR-520E,MIR-520A,MIR-526B,MIR-520B,MIR-520C,MIR-520D										TTGCCAA,MIR-182		ATACTGT,MIR-144									TAGCTTT,MIR-9					GTGCCAA,MIR-96	ATGTTAA,MIR-302C
9690	UBE3C	ubiquitin protein ligase E3C	GCACTTT,MIR-17-5P,MIR-20A,MIR-106A,MIR-106B,MIR-20B,MIR-519D			TGAATGT,MIR-181A,MIR-181B,MIR-181C,MIR-181D					TGTTTAC,MIR-30A-5P,MIR-30C,MIR-30D,MIR-30B,MIR-30E-5P												TTTGTAG,MIR-520D	ACCAAAG,MIR-9						TTGCCAA,MIR-182				ACTTTAT,MIR-142-5P					AAGCCAT,MIR-135A,MIR-135B
26039	SS18L1	synovial sarcoma translocation gene on chromosome 18-like 1	GCACTTT,MIR-17-5P,MIR-20A,MIR-106A,MIR-106B,MIR-20B,MIR-519D			TGAATGT,MIR-181A,MIR-181B,MIR-181C,MIR-181D							TGGTGCT,MIR-29A,MIR-29B,MIR-29C		ACTGTGA,MIR-27A,MIR-27B					AGCACTT,MIR-93,MIR-302A,MIR-302B,MIR-302C,MIR-302D,MIR-372,MIR-373,MIR-520E,MIR-520A,MIR-526B,MIR-520B,MIR-520C,MIR-520D										TTGCCAA,MIR-182								CACTTTG,MIR-520G,MIR-520H
79018	C17orf39	chromosome 17 open reading frame 39	GCACTTT,MIR-17-5P,MIR-20A,MIR-106A,MIR-106B,MIR-20B,MIR-519D			TGAATGT,MIR-181A,MIR-181B,MIR-181C,MIR-181D							TGGTGCT,MIR-29A,MIR-29B,MIR-29C				GTGCAAT,MIR-25,MIR-32,MIR-92,MIR-363,MIR-367																TTTGCAG,MIR-518A-2													GTGCCAA,MIR-96	ATGTTAA,MIR-302C
81573	ANKRD13C	ankyrin repeat domain 13C	GCACTTT,MIR-17-5P,MIR-20A,MIR-106A,MIR-106B,MIR-20B,MIR-519D			TGAATGT,MIR-181A,MIR-181B,MIR-181C,MIR-181D							TGGTGCT,MIR-29A,MIR-29B,MIR-29C							AGCACTT,MIR-93,MIR-302A,MIR-302B,MIR-302C,MIR-302D,MIR-372,MIR-373,MIR-520E,MIR-520A,MIR-526B,MIR-520B,MIR-520C,MIR-520D															GTTTGTT,MIR-495
2872	MKNK2	MAP kinase interacting serine/threonine kinase 2	GCACTTT,MIR-17-5P,MIR-20A,MIR-106A,MIR-106B,MIR-20B,MIR-519D			TGAATGT,MIR-181A,MIR-181B,MIR-181C,MIR-181D									ACTGTGA,MIR-27A,MIR-27B			TACTTGA,MIR-26A,MIR-26B		AGCACTT,MIR-93,MIR-302A,MIR-302B,MIR-302C,MIR-302D,MIR-372,MIR-373,MIR-520E,MIR-520A,MIR-526B,MIR-520B,MIR-520C,MIR-520D
6049	RNF6	ring finger protein (C3H2C3 type) 6	GCACTTT,MIR-17-5P,MIR-20A,MIR-106A,MIR-106B,MIR-20B,MIR-519D			TGAATGT,MIR-181A,MIR-181B,MIR-181C,MIR-181D												TACTTGA,MIR-26A,MIR-26B		AGCACTT,MIR-93,MIR-302A,MIR-302B,MIR-302C,MIR-302D,MIR-372,MIR-373,MIR-520E,MIR-520A,MIR-526B,MIR-520B,MIR-520C,MIR-520D																											ATGTTAA,MIR-302C
22884	WDR37	WD repeat domain 37	GCACTTT,MIR-17-5P,MIR-20A,MIR-106A,MIR-106B,MIR-20B,MIR-519D			TGAATGT,MIR-181A,MIR-181B,MIR-181C,MIR-181D														AGCACTT,MIR-93,MIR-302A,MIR-302B,MIR-302C,MIR-302D,MIR-372,MIR-373,MIR-520E,MIR-520A,MIR-526B,MIR-520B,MIR-520C,MIR-520D									CTACCTC,LET-7A,LET-7B,LET-7C,LET-7D,LET-7E,LET-7F,MIR-98,LET-7G,LET-7I
23243	ANKRD28	ankyrin repeat domain 28	GCACTTT,MIR-17-5P,MIR-20A,MIR-106A,MIR-106B,MIR-20B,MIR-519D				TTGCACT,MIR-130A,MIR-301,MIR-130B			CAGTATT,MIR-200B,MIR-200C,MIR-429																ATGTACA,MIR-493			CTACCTC,LET-7A,LET-7B,LET-7C,LET-7D,LET-7E,LET-7F,MIR-98,LET-7G,LET-7I				TTTGCAG,MIR-518A-2			AACTGGA,MIR-145
27314	RAB30	RAB30, member RAS oncogene family	GCACTTT,MIR-17-5P,MIR-20A,MIR-106A,MIR-106B,MIR-20B,MIR-519D				TTGCACT,MIR-130A,MIR-301,MIR-130B						TGGTGCT,MIR-29A,MIR-29B,MIR-29C
150094	SIK1	salt-inducible kinase 1	GCACTTT,MIR-17-5P,MIR-20A,MIR-106A,MIR-106B,MIR-20B,MIR-519D				TTGCACT,MIR-130A,MIR-301,MIR-130B									TGCACTG,MIR-148A,MIR-152,MIR-148B	GTGCAAT,MIR-25,MIR-32,MIR-92,MIR-363,MIR-367			AGCACTT,MIR-93,MIR-302A,MIR-302B,MIR-302C,MIR-302D,MIR-372,MIR-373,MIR-520E,MIR-520A,MIR-526B,MIR-520B,MIR-520C,MIR-520D			TTTGTAG,MIR-520D		CAGTGTT,MIR-141,MIR-200A																				CATTTCA,MIR-203
3949	LDLR	low density lipoprotein receptor	GCACTTT,MIR-17-5P,MIR-20A,MIR-106A,MIR-106B,MIR-20B,MIR-519D				TTGCACT,MIR-130A,MIR-301,MIR-130B									TGCACTG,MIR-148A,MIR-152,MIR-148B
1871	E2F3	E2F transcription factor 3	GCACTTT,MIR-17-5P,MIR-20A,MIR-106A,MIR-106B,MIR-20B,MIR-519D					GTGCCTT,MIR-506	TGCTGCT,MIR-15A,MIR-16,MIR-15B,MIR-195,MIR-424,MIR-497	CAGTATT,MIR-200B,MIR-200C,MIR-429	TGTTTAC,MIR-30A-5P,MIR-30C,MIR-30D,MIR-30B,MIR-30E-5P					TGCACTG,MIR-148A,MIR-152,MIR-148B	GTGCAAT,MIR-25,MIR-32,MIR-92,MIR-363,MIR-367								CAGTGTT,MIR-141,MIR-200A						CACTGTG,MIR-128A,MIR-128B										TAGCTTT,MIR-9
51430	C1orf9	chromosome 1 open reading frame 9	GCACTTT,MIR-17-5P,MIR-20A,MIR-106A,MIR-106B,MIR-20B,MIR-519D					GTGCCTT,MIR-506	TGCTGCT,MIR-15A,MIR-16,MIR-15B,MIR-195,MIR-424,MIR-497					AATGTGA,MIR-23A,MIR-23B	ACTGTGA,MIR-27A,MIR-27B					AGCACTT,MIR-93,MIR-302A,MIR-302B,MIR-302C,MIR-302D,MIR-372,MIR-373,MIR-520E,MIR-520A,MIR-526B,MIR-520B,MIR-520C,MIR-520D																													TAATGTG,MIR-323
64919	BCL11B	B-cell CLL/lymphoma 11B (zinc finger protein)	GCACTTT,MIR-17-5P,MIR-20A,MIR-106A,MIR-106B,MIR-20B,MIR-519D					GTGCCTT,MIR-506		CAGTATT,MIR-200B,MIR-200C,MIR-429			TGGTGCT,MIR-29A,MIR-29B,MIR-29C	AATGTGA,MIR-23A,MIR-23B													ATTCTTT,MIR-186	TGCTTTG,MIR-330							GTTTGTT,MIR-495		CTTTGCA,MIR-527		AAGCCAT,MIR-135A,MIR-135B		TAGCTTT,MIR-9		AAGCACA,MIR-218		CATTTCA,MIR-203
65117	RSRC2	arginine/serine-rich coiled-coil 2	GCACTTT,MIR-17-5P,MIR-20A,MIR-106A,MIR-106B,MIR-20B,MIR-519D					GTGCCTT,MIR-506				TGCCTTA,MIR-124A								AGCACTT,MIR-93,MIR-302A,MIR-302B,MIR-302C,MIR-302D,MIR-372,MIR-373,MIR-520E,MIR-520A,MIR-526B,MIR-520B,MIR-520C,MIR-520D
27230	SERP1	stress-associated endoplasmic reticulum protein 1	GCACTTT,MIR-17-5P,MIR-20A,MIR-106A,MIR-106B,MIR-20B,MIR-519D					GTGCCTT,MIR-506				TGCCTTA,MIR-124A									CTTTGTA,MIR-524																						AAGCACA,MIR-218
80223	RAB11FIP1	RAB11 family interacting protein 1 (class I)	GCACTTT,MIR-17-5P,MIR-20A,MIR-106A,MIR-106B,MIR-20B,MIR-519D					GTGCCTT,MIR-506							ACTGTGA,MIR-27A,MIR-27B					AGCACTT,MIR-93,MIR-302A,MIR-302B,MIR-302C,MIR-302D,MIR-372,MIR-373,MIR-520E,MIR-520A,MIR-526B,MIR-520B,MIR-520C,MIR-520D											CACTGTG,MIR-128A,MIR-128B
10773	ZBTB6	zinc finger and BTB domain containing 6	GCACTTT,MIR-17-5P,MIR-20A,MIR-106A,MIR-106B,MIR-20B,MIR-519D					GTGCCTT,MIR-506												AGCACTT,MIR-93,MIR-302A,MIR-302B,MIR-302C,MIR-302D,MIR-372,MIR-373,MIR-520E,MIR-520A,MIR-526B,MIR-520B,MIR-520C,MIR-520D	CTTTGTA,MIR-524	ACATTCC,MIR-1,MIR-206	TTTGTAG,MIR-520D															CACTTTG,MIR-520G,MIR-520H
126626	GABPB2	GA binding protein transcription factor, beta subunit 2	GCACTTT,MIR-17-5P,MIR-20A,MIR-106A,MIR-106B,MIR-20B,MIR-519D					GTGCCTT,MIR-506												AGCACTT,MIR-93,MIR-302A,MIR-302B,MIR-302C,MIR-302D,MIR-372,MIR-373,MIR-520E,MIR-520A,MIR-526B,MIR-520B,MIR-520C,MIR-520D							ATTCTTT,MIR-186												AAGCCAT,MIR-135A,MIR-135B			CAGCTTT,MIR-320
57403	RAB22A	RAB22A, member RAS oncogene family	GCACTTT,MIR-17-5P,MIR-20A,MIR-106A,MIR-106B,MIR-20B,MIR-519D					GTGCCTT,MIR-506												AGCACTT,MIR-93,MIR-302A,MIR-302B,MIR-302C,MIR-302D,MIR-372,MIR-373,MIR-520E,MIR-520A,MIR-526B,MIR-520B,MIR-520C,MIR-520D													TTTGCAG,MIR-518A-2
54464	XRN1	5'-3' exoribonuclease 1	GCACTTT,MIR-17-5P,MIR-20A,MIR-106A,MIR-106B,MIR-20B,MIR-519D					GTGCCTT,MIR-506																ACCAAAG,MIR-9												AACTGGA,MIR-145
29035	C16orf72	chromosome 16 open reading frame 72	GCACTTT,MIR-17-5P,MIR-20A,MIR-106A,MIR-106B,MIR-20B,MIR-519D						TGCTGCT,MIR-15A,MIR-16,MIR-15B,MIR-195,MIR-424,MIR-497	CAGTATT,MIR-200B,MIR-200C,MIR-429			TGGTGCT,MIR-29A,MIR-29B,MIR-29C	AATGTGA,MIR-23A,MIR-23B					GTACTGT,MIR-101	AGCACTT,MIR-93,MIR-302A,MIR-302B,MIR-302C,MIR-302D,MIR-372,MIR-373,MIR-520E,MIR-520A,MIR-526B,MIR-520B,MIR-520C,MIR-520D													TTTGCAG,MIR-518A-2					CACTTTG,MIR-520G,MIR-520H										ATGCTGC,MIR-103,MIR-107	TAATGTG,MIR-323
7422	VEGFA	vascular endothelial growth factor A	GCACTTT,MIR-17-5P,MIR-20A,MIR-106A,MIR-106B,MIR-20B,MIR-519D						TGCTGCT,MIR-15A,MIR-16,MIR-15B,MIR-195,MIR-424,MIR-497	CAGTATT,MIR-200B,MIR-200C,MIR-429			TGGTGCT,MIR-29A,MIR-29B,MIR-29C							AGCACTT,MIR-93,MIR-302A,MIR-302B,MIR-302C,MIR-302D,MIR-372,MIR-373,MIR-520E,MIR-520A,MIR-526B,MIR-520B,MIR-520C,MIR-520D		ACATTCC,MIR-1,MIR-206					ATTCTTT,MIR-186											CACTTTG,MIR-520G,MIR-520H		CTACTGT,MIR-199A
55432	YOD1	YOD1 OTU deubiquinating enzyme 1 homolog (S. cerevisiae)	GCACTTT,MIR-17-5P,MIR-20A,MIR-106A,MIR-106B,MIR-20B,MIR-519D						TGCTGCT,MIR-15A,MIR-16,MIR-15B,MIR-195,MIR-424,MIR-497			TGCCTTA,MIR-124A								AGCACTT,MIR-93,MIR-302A,MIR-302B,MIR-302C,MIR-302D,MIR-372,MIR-373,MIR-520E,MIR-520A,MIR-526B,MIR-520B,MIR-520C,MIR-520D								TGCTTTG,MIR-330	CTACCTC,LET-7A,LET-7B,LET-7C,LET-7D,LET-7E,LET-7F,MIR-98,LET-7G,LET-7I				TTTGCAG,MIR-518A-2											ACTGAAA,MIR-30A-3P,MIR-30E-3P
5813	PURA	purine-rich element binding protein A	GCACTTT,MIR-17-5P,MIR-20A,MIR-106A,MIR-106B,MIR-20B,MIR-519D						TGCTGCT,MIR-15A,MIR-16,MIR-15B,MIR-195,MIR-424,MIR-497				TGGTGCT,MIR-29A,MIR-29B,MIR-29C					TACTTGA,MIR-26A,MIR-26B		AGCACTT,MIR-93,MIR-302A,MIR-302B,MIR-302C,MIR-302D,MIR-372,MIR-373,MIR-520E,MIR-520A,MIR-526B,MIR-520B,MIR-520C,MIR-520D			TTTGTAG,MIR-520D	ACCAAAG,MIR-9				TGCTTTG,MIR-330				ATACTGT,MIR-144		ACTTTAT,MIR-142-5P										ACTGAAA,MIR-30A-3P,MIR-30E-3P
23035	PHLPP2	PH domain and leucine rich repeat protein phosphatase 2	GCACTTT,MIR-17-5P,MIR-20A,MIR-106A,MIR-106B,MIR-20B,MIR-519D						TGCTGCT,MIR-15A,MIR-16,MIR-15B,MIR-195,MIR-424,MIR-497						ACTGTGA,MIR-27A,MIR-27B		GTGCAAT,MIR-25,MIR-32,MIR-92,MIR-363,MIR-367			AGCACTT,MIR-93,MIR-302A,MIR-302B,MIR-302C,MIR-302D,MIR-372,MIR-373,MIR-520E,MIR-520A,MIR-526B,MIR-520B,MIR-520C,MIR-520D		ACATTCC,MIR-1,MIR-206			CAGTGTT,MIR-141,MIR-200A			TGCTTTG,MIR-330											AAGCCAT,MIR-135A,MIR-135B	CTACTGT,MIR-199A
351	APP	amyloid beta (A4) precursor protein	GCACTTT,MIR-17-5P,MIR-20A,MIR-106A,MIR-106B,MIR-20B,MIR-519D						TGCTGCT,MIR-15A,MIR-16,MIR-15B,MIR-195,MIR-424,MIR-497										GTACTGT,MIR-101	AGCACTT,MIR-93,MIR-302A,MIR-302B,MIR-302C,MIR-302D,MIR-372,MIR-373,MIR-520E,MIR-520A,MIR-526B,MIR-520B,MIR-520C,MIR-520D
5537	PPP6C	protein phosphatase 6, catalytic subunit	GCACTTT,MIR-17-5P,MIR-20A,MIR-106A,MIR-106B,MIR-20B,MIR-519D						TGCTGCT,MIR-15A,MIR-16,MIR-15B,MIR-195,MIR-424,MIR-497											AGCACTT,MIR-93,MIR-302A,MIR-302B,MIR-302C,MIR-302D,MIR-372,MIR-373,MIR-520E,MIR-520A,MIR-526B,MIR-520B,MIR-520C,MIR-520D															GTTTGTT,MIR-495			CACTTTG,MIR-520G,MIR-520H										ATGCTGC,MIR-103,MIR-107
51496	CTDSPL2	CTD (carboxy-terminal domain, RNA polymerase II, polypeptide A) small phosphatase like 2	GCACTTT,MIR-17-5P,MIR-20A,MIR-106A,MIR-106B,MIR-20B,MIR-519D							CAGTATT,MIR-200B,MIR-200C,MIR-429			TGGTGCT,MIR-29A,MIR-29B,MIR-29C										TTTGTAG,MIR-520D					TGCTTTG,MIR-330			CACTGTG,MIR-128A,MIR-128B									CTACTGT,MIR-199A					CATTTCA,MIR-203
55284	UBE2W	ubiquitin-conjugating enzyme E2W (putative)	GCACTTT,MIR-17-5P,MIR-20A,MIR-106A,MIR-106B,MIR-20B,MIR-519D							CAGTATT,MIR-200B,MIR-200C,MIR-429					ACTGTGA,MIR-27A,MIR-27B	TGCACTG,MIR-148A,MIR-152,MIR-148B	GTGCAAT,MIR-25,MIR-32,MIR-92,MIR-363,MIR-367			AGCACTT,MIR-93,MIR-302A,MIR-302B,MIR-302C,MIR-302D,MIR-372,MIR-373,MIR-520E,MIR-520A,MIR-526B,MIR-520B,MIR-520C,MIR-520D			TTTGTAG,MIR-520D								CACTGTG,MIR-128A,MIR-128B							CACTTTG,MIR-520G,MIR-520H			TAGCTTT,MIR-9
94103	ORMDL3	ORM1-like 3 (S. cerevisiae)	GCACTTT,MIR-17-5P,MIR-20A,MIR-106A,MIR-106B,MIR-20B,MIR-519D							CAGTATT,MIR-200B,MIR-200C,MIR-429										AGCACTT,MIR-93,MIR-302A,MIR-302B,MIR-302C,MIR-302D,MIR-372,MIR-373,MIR-520E,MIR-520A,MIR-526B,MIR-520B,MIR-520C,MIR-520D	CTTTGTA,MIR-524
5326	PLAGL2	pleiomorphic adenoma gene-like 2	GCACTTT,MIR-17-5P,MIR-20A,MIR-106A,MIR-106B,MIR-20B,MIR-519D								TGTTTAC,MIR-30A-5P,MIR-30C,MIR-30D,MIR-30B,MIR-30E-5P	TGCCTTA,MIR-124A			ACTGTGA,MIR-27A,MIR-27B					AGCACTT,MIR-93,MIR-302A,MIR-302B,MIR-302C,MIR-302D,MIR-372,MIR-373,MIR-520E,MIR-520A,MIR-526B,MIR-520B,MIR-520C,MIR-520D	CTTTGTA,MIR-524				CAGTGTT,MIR-141,MIR-200A				CTACCTC,LET-7A,LET-7B,LET-7C,LET-7D,LET-7E,LET-7F,MIR-98,LET-7G,LET-7I		CACTGTG,MIR-128A,MIR-128B					AACTGGA,MIR-145		CACTTTG,MIR-520G,MIR-520H
9929	JOSD1	Josephin domain containing 1	GCACTTT,MIR-17-5P,MIR-20A,MIR-106A,MIR-106B,MIR-20B,MIR-519D								TGTTTAC,MIR-30A-5P,MIR-30C,MIR-30D,MIR-30B,MIR-30E-5P		TGGTGCT,MIR-29A,MIR-29B,MIR-29C				GTGCAAT,MIR-25,MIR-32,MIR-92,MIR-363,MIR-367			AGCACTT,MIR-93,MIR-302A,MIR-302B,MIR-302C,MIR-302D,MIR-372,MIR-373,MIR-520E,MIR-520A,MIR-526B,MIR-520B,MIR-520C,MIR-520D		ACATTCC,MIR-1,MIR-206													GTTTGTT,MIR-495				AAGCCAT,MIR-135A,MIR-135B						CATTTCA,MIR-203
5756	TWF1	twinfilin, actin-binding protein, homolog 1 (Drosophila)	GCACTTT,MIR-17-5P,MIR-20A,MIR-106A,MIR-106B,MIR-20B,MIR-519D								TGTTTAC,MIR-30A-5P,MIR-30C,MIR-30D,MIR-30B,MIR-30E-5P							TACTTGA,MIR-26A,MIR-26B		AGCACTT,MIR-93,MIR-302A,MIR-302B,MIR-302C,MIR-302D,MIR-372,MIR-373,MIR-520E,MIR-520A,MIR-526B,MIR-520B,MIR-520C,MIR-520D		ACATTCC,MIR-1,MIR-206													GTTTGTT,MIR-495							CAGCTTT,MIR-320		ACTGAAA,MIR-30A-3P,MIR-30E-3P	CATTTCA,MIR-203			ATGCTGC,MIR-103,MIR-107
123879	DCUN1D3	DCN1, defective in cullin neddylation 1, domain containing 3 (S. cerevisiae)	GCACTTT,MIR-17-5P,MIR-20A,MIR-106A,MIR-106B,MIR-20B,MIR-519D								TGTTTAC,MIR-30A-5P,MIR-30C,MIR-30D,MIR-30B,MIR-30E-5P								GTACTGT,MIR-101						CAGTGTT,MIR-141,MIR-200A				CTACCTC,LET-7A,LET-7B,LET-7C,LET-7D,LET-7E,LET-7F,MIR-98,LET-7G,LET-7I													CAGCTTT,MIR-320			CATTTCA,MIR-203
8754	ADAM9	ADAM metallopeptidase domain 9	GCACTTT,MIR-17-5P,MIR-20A,MIR-106A,MIR-106B,MIR-20B,MIR-519D								TGTTTAC,MIR-30A-5P,MIR-30C,MIR-30D,MIR-30B,MIR-30E-5P									AGCACTT,MIR-93,MIR-302A,MIR-302B,MIR-302C,MIR-302D,MIR-372,MIR-373,MIR-520E,MIR-520A,MIR-526B,MIR-520B,MIR-520C,MIR-520D
51341	ZBTB7A	zinc finger and BTB domain containing 7A	GCACTTT,MIR-17-5P,MIR-20A,MIR-106A,MIR-106B,MIR-20B,MIR-519D								TGTTTAC,MIR-30A-5P,MIR-30C,MIR-30D,MIR-30B,MIR-30E-5P										CTTTGTA,MIR-524																	CACTTTG,MIR-520G,MIR-520H
56648	EIF5A2	eukaryotic translation initiation factor 5A2	GCACTTT,MIR-17-5P,MIR-20A,MIR-106A,MIR-106B,MIR-20B,MIR-519D								TGTTTAC,MIR-30A-5P,MIR-30C,MIR-30D,MIR-30B,MIR-30E-5P																																AAGCACA,MIR-218
55666	NPLOC4	nuclear protein localization 4 homolog (S. cerevisiae)	GCACTTT,MIR-17-5P,MIR-20A,MIR-106A,MIR-106B,MIR-20B,MIR-519D									TGCCTTA,MIR-124A
7707	ZNF148	zinc finger protein 148	GCACTTT,MIR-17-5P,MIR-20A,MIR-106A,MIR-106B,MIR-20B,MIR-519D									TGCCTTA,MIR-124A
7126	TNFAIP1	tumor necrosis factor, alpha-induced protein 1 (endothelial)	GCACTTT,MIR-17-5P,MIR-20A,MIR-106A,MIR-106B,MIR-20B,MIR-519D										TGGTGCT,MIR-29A,MIR-29B,MIR-29C							AGCACTT,MIR-93,MIR-302A,MIR-302B,MIR-302C,MIR-302D,MIR-372,MIR-373,MIR-520E,MIR-520A,MIR-526B,MIR-520B,MIR-520C,MIR-520D	CTTTGTA,MIR-524																	CACTTTG,MIR-520G,MIR-520H
9371	KIF3B	kinesin family member 3B	GCACTTT,MIR-17-5P,MIR-20A,MIR-106A,MIR-106B,MIR-20B,MIR-519D										TGGTGCT,MIR-29A,MIR-29B,MIR-29C							AGCACTT,MIR-93,MIR-302A,MIR-302B,MIR-302C,MIR-302D,MIR-372,MIR-373,MIR-520E,MIR-520A,MIR-526B,MIR-520B,MIR-520C,MIR-520D													TTTGCAG,MIR-518A-2				CTTTGCA,MIR-527											ATGCTGC,MIR-103,MIR-107
80312	TET1	tet methylcytosine dioxygenase 1	GCACTTT,MIR-17-5P,MIR-20A,MIR-106A,MIR-106B,MIR-20B,MIR-519D										TGGTGCT,MIR-29A,MIR-29B,MIR-29C							AGCACTT,MIR-93,MIR-302A,MIR-302B,MIR-302C,MIR-302D,MIR-372,MIR-373,MIR-520E,MIR-520A,MIR-526B,MIR-520B,MIR-520C,MIR-520D
8202	NCOA3	nuclear receptor coactivator 3	GCACTTT,MIR-17-5P,MIR-20A,MIR-106A,MIR-106B,MIR-20B,MIR-519D										TGGTGCT,MIR-29A,MIR-29B,MIR-29C								CTTTGTA,MIR-524	ACATTCC,MIR-1,MIR-206							CTACCTC,LET-7A,LET-7B,LET-7C,LET-7D,LET-7E,LET-7F,MIR-98,LET-7G,LET-7I									CACTTTG,MIR-520G,MIR-520H
2549	GAB1	GRB2-associated binding protein 1	GCACTTT,MIR-17-5P,MIR-20A,MIR-106A,MIR-106B,MIR-20B,MIR-519D										TGGTGCT,MIR-29A,MIR-29B,MIR-29C													ATGTACA,MIR-493
10933	MORF4L1	mortality factor 4 like 1	GCACTTT,MIR-17-5P,MIR-20A,MIR-106A,MIR-106B,MIR-20B,MIR-519D										TGGTGCT,MIR-29A,MIR-29B,MIR-29C																						GTTTGTT,MIR-495		CTTTGCA,MIR-527								CATTTCA,MIR-203	GTGCCAA,MIR-96
5728	PTEN	phosphatase and tensin homolog	GCACTTT,MIR-17-5P,MIR-20A,MIR-106A,MIR-106B,MIR-20B,MIR-519D										TGGTGCT,MIR-29A,MIR-29B,MIR-29C																								CTTTGCA,MIR-527							ACTGAAA,MIR-30A-3P,MIR-30E-3P
10389	SCML2	sex comb on midleg-like 2 (Drosophila)	GCACTTT,MIR-17-5P,MIR-20A,MIR-106A,MIR-106B,MIR-20B,MIR-519D										TGGTGCT,MIR-29A,MIR-29B,MIR-29C
64854	USP46	ubiquitin specific peptidase 46	GCACTTT,MIR-17-5P,MIR-20A,MIR-106A,MIR-106B,MIR-20B,MIR-519D											AATGTGA,MIR-23A,MIR-23B	ACTGTGA,MIR-27A,MIR-27B					AGCACTT,MIR-93,MIR-302A,MIR-302B,MIR-302C,MIR-302D,MIR-372,MIR-373,MIR-520E,MIR-520A,MIR-526B,MIR-520B,MIR-520C,MIR-520D														ACTTTAT,MIR-142-5P		AACTGGA,MIR-145													TAATGTG,MIR-323
595	CCND1	cyclin D1	GCACTTT,MIR-17-5P,MIR-20A,MIR-106A,MIR-106B,MIR-20B,MIR-519D											AATGTGA,MIR-23A,MIR-23B						AGCACTT,MIR-93,MIR-302A,MIR-302B,MIR-302C,MIR-302D,MIR-372,MIR-373,MIR-520E,MIR-520A,MIR-526B,MIR-520B,MIR-520C,MIR-520D			TTTGTAG,MIR-520D																										TAATGTG,MIR-323
1398	CRK	v-crk sarcoma virus CT10 oncogene homolog (avian)	GCACTTT,MIR-17-5P,MIR-20A,MIR-106A,MIR-106B,MIR-20B,MIR-519D											AATGTGA,MIR-23A,MIR-23B						AGCACTT,MIR-93,MIR-302A,MIR-302B,MIR-302C,MIR-302D,MIR-372,MIR-373,MIR-520E,MIR-520A,MIR-526B,MIR-520B,MIR-520C,MIR-520D							ATTCTTT,MIR-186							ACTTTAT,MIR-142-5P							TAGCTTT,MIR-9								TAATGTG,MIR-323
22834	ZNF652	zinc finger protein 652	GCACTTT,MIR-17-5P,MIR-20A,MIR-106A,MIR-106B,MIR-20B,MIR-519D											AATGTGA,MIR-23A,MIR-23B																	CACTGTG,MIR-128A,MIR-128B											CAGCTTT,MIR-320
9252	RPS6KA5	ribosomal protein S6 kinase, 90kDa, polypeptide 5	GCACTTT,MIR-17-5P,MIR-20A,MIR-106A,MIR-106B,MIR-20B,MIR-519D												ACTGTGA,MIR-27A,MIR-27B	TGCACTG,MIR-148A,MIR-152,MIR-148B				AGCACTT,MIR-93,MIR-302A,MIR-302B,MIR-302C,MIR-302D,MIR-372,MIR-373,MIR-520E,MIR-520A,MIR-526B,MIR-520B,MIR-520C,MIR-520D						ATGTACA,MIR-493					CACTGTG,MIR-128A,MIR-128B			ACTTTAT,MIR-142-5P
64718	UNKL	unkempt homolog (Drosophila)-like	GCACTTT,MIR-17-5P,MIR-20A,MIR-106A,MIR-106B,MIR-20B,MIR-519D												ACTGTGA,MIR-27A,MIR-27B					AGCACTT,MIR-93,MIR-302A,MIR-302B,MIR-302C,MIR-302D,MIR-372,MIR-373,MIR-520E,MIR-520A,MIR-526B,MIR-520B,MIR-520C,MIR-520D																		CACTTTG,MIR-520G,MIR-520H
387263	C6orf120	chromosome 6 open reading frame 120	GCACTTT,MIR-17-5P,MIR-20A,MIR-106A,MIR-106B,MIR-20B,MIR-519D												ACTGTGA,MIR-27A,MIR-27B																								AAGCCAT,MIR-135A,MIR-135B
10628	TXNIP	thioredoxin interacting protein	GCACTTT,MIR-17-5P,MIR-20A,MIR-106A,MIR-106B,MIR-20B,MIR-519D													TGCACTG,MIR-148A,MIR-152,MIR-148B				AGCACTT,MIR-93,MIR-302A,MIR-302B,MIR-302C,MIR-302D,MIR-372,MIR-373,MIR-520E,MIR-520A,MIR-526B,MIR-520B,MIR-520C,MIR-520D
4170	MCL1	myeloid cell leukemia sequence 1 (BCL2-related)	GCACTTT,MIR-17-5P,MIR-20A,MIR-106A,MIR-106B,MIR-20B,MIR-519D														GTGCAAT,MIR-25,MIR-32,MIR-92,MIR-363,MIR-367	TACTTGA,MIR-26A,MIR-26B		AGCACTT,MIR-93,MIR-302A,MIR-302B,MIR-302C,MIR-302D,MIR-372,MIR-373,MIR-520E,MIR-520A,MIR-526B,MIR-520B,MIR-520C,MIR-520D						ATGTACA,MIR-493								ACTTTAT,MIR-142-5P								CAGCTTT,MIR-320
4091	SMAD6	SMAD family member 6	GCACTTT,MIR-17-5P,MIR-20A,MIR-106A,MIR-106B,MIR-20B,MIR-519D														GTGCAAT,MIR-25,MIR-32,MIR-92,MIR-363,MIR-367										ATTCTTT,MIR-186											CACTTTG,MIR-520G,MIR-520H
6744	SSFA2	sperm specific antigen 2	GCACTTT,MIR-17-5P,MIR-20A,MIR-106A,MIR-106B,MIR-20B,MIR-519D														GTGCAAT,MIR-25,MIR-32,MIR-92,MIR-363,MIR-367																					CACTTTG,MIR-520G,MIR-520H
3838	KPNA2	karyopherin alpha 2 (RAG cohort 1, importin alpha 1)	GCACTTT,MIR-17-5P,MIR-20A,MIR-106A,MIR-106B,MIR-20B,MIR-519D															TACTTGA,MIR-26A,MIR-26B		AGCACTT,MIR-93,MIR-302A,MIR-302B,MIR-302C,MIR-302D,MIR-372,MIR-373,MIR-520E,MIR-520A,MIR-526B,MIR-520B,MIR-520C,MIR-520D
222236	NAPEPLD	N-acyl phosphatidylethanolamine phospholipase D	GCACTTT,MIR-17-5P,MIR-20A,MIR-106A,MIR-106B,MIR-20B,MIR-519D																	AGCACTT,MIR-93,MIR-302A,MIR-302B,MIR-302C,MIR-302D,MIR-372,MIR-373,MIR-520E,MIR-520A,MIR-526B,MIR-520B,MIR-520C,MIR-520D									CTACCTC,LET-7A,LET-7B,LET-7C,LET-7D,LET-7E,LET-7F,MIR-98,LET-7G,LET-7I
58508	MLL3	myeloid/lymphoid or mixed-lineage leukemia 3	GCACTTT,MIR-17-5P,MIR-20A,MIR-106A,MIR-106B,MIR-20B,MIR-519D																	AGCACTT,MIR-93,MIR-302A,MIR-302B,MIR-302C,MIR-302D,MIR-372,MIR-373,MIR-520E,MIR-520A,MIR-526B,MIR-520B,MIR-520C,MIR-520D													TTTGCAG,MIR-518A-2
51155	HN1	hematological and neurological expressed 1	GCACTTT,MIR-17-5P,MIR-20A,MIR-106A,MIR-106B,MIR-20B,MIR-519D																	AGCACTT,MIR-93,MIR-302A,MIR-302B,MIR-302C,MIR-302D,MIR-372,MIR-373,MIR-520E,MIR-520A,MIR-526B,MIR-520B,MIR-520C,MIR-520D														ACTTTAT,MIR-142-5P
118427	OLFM3	olfactomedin 3	GCACTTT,MIR-17-5P,MIR-20A,MIR-106A,MIR-106B,MIR-20B,MIR-519D																	AGCACTT,MIR-93,MIR-302A,MIR-302B,MIR-302C,MIR-302D,MIR-372,MIR-373,MIR-520E,MIR-520A,MIR-526B,MIR-520B,MIR-520C,MIR-520D																							AAGCACA,MIR-218
60529	ALX4	ALX homeobox 4	GCACTTT,MIR-17-5P,MIR-20A,MIR-106A,MIR-106B,MIR-20B,MIR-519D																	AGCACTT,MIR-93,MIR-302A,MIR-302B,MIR-302C,MIR-302D,MIR-372,MIR-373,MIR-520E,MIR-520A,MIR-526B,MIR-520B,MIR-520C,MIR-520D
8690	JRKL	jerky homolog-like (mouse)	GCACTTT,MIR-17-5P,MIR-20A,MIR-106A,MIR-106B,MIR-20B,MIR-519D																	AGCACTT,MIR-93,MIR-302A,MIR-302B,MIR-302C,MIR-302D,MIR-372,MIR-373,MIR-520E,MIR-520A,MIR-526B,MIR-520B,MIR-520C,MIR-520D
85461	TANC1	tetratricopeptide repeat, ankyrin repeat and coiled-coil containing 1	GCACTTT,MIR-17-5P,MIR-20A,MIR-106A,MIR-106B,MIR-20B,MIR-519D																		CTTTGTA,MIR-524													ACTTTAT,MIR-142-5P						CTACTGT,MIR-199A
2044	EPHA5	EPH receptor A5	GCACTTT,MIR-17-5P,MIR-20A,MIR-106A,MIR-106B,MIR-20B,MIR-519D																		CTTTGTA,MIR-524																	CACTTTG,MIR-520G,MIR-520H
94056	SYAP1	synapse associated protein 1	GCACTTT,MIR-17-5P,MIR-20A,MIR-106A,MIR-106B,MIR-20B,MIR-519D																					ACCAAAG,MIR-9			ATTCTTT,MIR-186
5049	PAFAH1B2	platelet-activating factor acetylhydrolase 1b, catalytic subunit 2 (30kDa)	GCACTTT,MIR-17-5P,MIR-20A,MIR-106A,MIR-106B,MIR-20B,MIR-519D																						CAGTGTT,MIR-141,MIR-200A												CTTTGCA,MIR-527	CACTTTG,MIR-520G,MIR-520H
5520	PPP2R2A	protein phosphatase 2, regulatory subunit B, alpha	GCACTTT,MIR-17-5P,MIR-20A,MIR-106A,MIR-106B,MIR-20B,MIR-519D																						CAGTGTT,MIR-141,MIR-200A																		AAGCACA,MIR-218
6418	SET	SET nuclear oncogene	GCACTTT,MIR-17-5P,MIR-20A,MIR-106A,MIR-106B,MIR-20B,MIR-519D																									TGCTTTG,MIR-330			CACTGTG,MIR-128A,MIR-128B		TTTGCAG,MIR-518A-2				CTTTGCA,MIR-527	CACTTTG,MIR-520G,MIR-520H			TAGCTTT,MIR-9
84962	JUB	jub, ajuba homolog (Xenopus laevis)	GCACTTT,MIR-17-5P,MIR-20A,MIR-106A,MIR-106B,MIR-20B,MIR-519D																											TTGCCAA,MIR-182								CACTTTG,MIR-520G,MIR-520H
663	BNIP2	BCL2/adenovirus E1B 19kDa interacting protein 2	GCACTTT,MIR-17-5P,MIR-20A,MIR-106A,MIR-106B,MIR-20B,MIR-519D																															ACTTTAT,MIR-142-5P
1026	CDKN1A	cyclin-dependent kinase inhibitor 1A (p21, Cip1)	GCACTTT,MIR-17-5P,MIR-20A,MIR-106A,MIR-106B,MIR-20B,MIR-519D																																			CACTTTG,MIR-520G,MIR-520H
10724	MGEA5	meningioma expressed antigen 5 (hyaluronidase)	GCACTTT,MIR-17-5P,MIR-20A,MIR-106A,MIR-106B,MIR-20B,MIR-519D																																			CACTTTG,MIR-520G,MIR-520H
51322	WAC	WW domain containing adaptor with coiled-coil	GCACTTT,MIR-17-5P,MIR-20A,MIR-106A,MIR-106B,MIR-20B,MIR-519D																																				AAGCCAT,MIR-135A,MIR-135B		TAGCTTT,MIR-9
6650	SOLH	small optic lobes homolog (Drosophila)	GCACTTT,MIR-17-5P,MIR-20A,MIR-106A,MIR-106B,MIR-20B,MIR-519D																																				AAGCCAT,MIR-135A,MIR-135B
90007	MIDN	midnolin	GCACTTT,MIR-17-5P,MIR-20A,MIR-106A,MIR-106B,MIR-20B,MIR-519D
6241	RRM2	ribonucleotide reductase M2	GCACTTT,MIR-17-5P,MIR-20A,MIR-106A,MIR-106B,MIR-20B,MIR-519D
51474	LIMA1	LIM domain and actin binding 1	GCACTTT,MIR-17-5P,MIR-20A,MIR-106A,MIR-106B,MIR-20B,MIR-519D
54014	BRWD1	bromodomain and WD repeat domain containing 1		TTTGCAC,MIR-19A,MIR-19B	TGCACTT,MIR-519C,MIR-519B,MIR-519A	TGAATGT,MIR-181A,MIR-181B,MIR-181C,MIR-181D	TTGCACT,MIR-130A,MIR-301,MIR-130B	GTGCCTT,MIR-506		CAGTATT,MIR-200B,MIR-200C,MIR-429	TGTTTAC,MIR-30A-5P,MIR-30C,MIR-30D,MIR-30B,MIR-30E-5P	TGCCTTA,MIR-124A	TGGTGCT,MIR-29A,MIR-29B,MIR-29C	AATGTGA,MIR-23A,MIR-23B				TACTTGA,MIR-26A,MIR-26B					TTTGTAG,MIR-520D					TGCTTTG,MIR-330	CTACCTC,LET-7A,LET-7B,LET-7C,LET-7D,LET-7E,LET-7F,MIR-98,LET-7G,LET-7I										AAGCCAT,MIR-135A,MIR-135B							GTGCCAA,MIR-96
253558	LCLAT1	lysocardiolipin acyltransferase 1		TTTGCAC,MIR-19A,MIR-19B	TGCACTT,MIR-519C,MIR-519B,MIR-519A	TGAATGT,MIR-181A,MIR-181B,MIR-181C,MIR-181D	TTGCACT,MIR-130A,MIR-301,MIR-130B	GTGCCTT,MIR-506			TGTTTAC,MIR-30A-5P,MIR-30C,MIR-30D,MIR-30B,MIR-30E-5P	TGCCTTA,MIR-124A																																					TAATGTG,MIR-323
8473	OGT	O-linked N-acetylglucosamine (GlcNAc) transferase (UDP-N-acetylglucosamine:polypeptide-N-acetylglucosaminyl transferase)		TTTGCAC,MIR-19A,MIR-19B	TGCACTT,MIR-519C,MIR-519B,MIR-519A	TGAATGT,MIR-181A,MIR-181B,MIR-181C,MIR-181D	TTGCACT,MIR-130A,MIR-301,MIR-130B		TGCTGCT,MIR-15A,MIR-16,MIR-15B,MIR-195,MIR-424,MIR-497	CAGTATT,MIR-200B,MIR-200C,MIR-429		TGCCTTA,MIR-124A					GTGCAAT,MIR-25,MIR-32,MIR-92,MIR-363,MIR-367		GTACTGT,MIR-101			ACATTCC,MIR-1,MIR-206			CAGTGTT,MIR-141,MIR-200A			TGCTTTG,MIR-330		TTGCCAA,MIR-182					GTTTGTT,MIR-495							CAGCTTT,MIR-320				GTGCCAA,MIR-96		ATGCTGC,MIR-103,MIR-107
91833	WDR20	WD repeat domain 20		TTTGCAC,MIR-19A,MIR-19B	TGCACTT,MIR-519C,MIR-519B,MIR-519A	TGAATGT,MIR-181A,MIR-181B,MIR-181C,MIR-181D	TTGCACT,MIR-130A,MIR-301,MIR-130B							AATGTGA,MIR-23A,MIR-23B		TGCACTG,MIR-148A,MIR-152,MIR-148B
84895	FAM73B	family with sequence similarity 73, member B		TTTGCAC,MIR-19A,MIR-19B	TGCACTT,MIR-519C,MIR-519B,MIR-519A	TGAATGT,MIR-181A,MIR-181B,MIR-181C,MIR-181D	TTGCACT,MIR-130A,MIR-301,MIR-130B																	ACCAAAG,MIR-9
51441	YTHDF2	YTH domain family, member 2		TTTGCAC,MIR-19A,MIR-19B	TGCACTT,MIR-519C,MIR-519B,MIR-519A	TGAATGT,MIR-181A,MIR-181B,MIR-181C,MIR-181D	TTGCACT,MIR-130A,MIR-301,MIR-130B																		CAGTGTT,MIR-141,MIR-200A											AACTGGA,MIR-145
1654	DDX3X	DEAD (Asp-Glu-Ala-Asp) box polypeptide 3, X-linked		TTTGCAC,MIR-19A,MIR-19B	TGCACTT,MIR-519C,MIR-519B,MIR-519A	TGAATGT,MIR-181A,MIR-181B,MIR-181C,MIR-181D		GTGCCTT,MIR-506	TGCTGCT,MIR-15A,MIR-16,MIR-15B,MIR-195,MIR-424,MIR-497	CAGTATT,MIR-200B,MIR-200C,MIR-429			TGGTGCT,MIR-29A,MIR-29B,MIR-29C				GTGCAAT,MIR-25,MIR-32,MIR-92,MIR-363,MIR-367		GTACTGT,MIR-101							ATGTACA,MIR-493	ATTCTTT,MIR-186								GTTTGTT,MIR-495				AAGCCAT,MIR-135A,MIR-135B		TAGCTTT,MIR-9			ACTGAAA,MIR-30A-3P,MIR-30E-3P			ATGTTAA,MIR-302C		TAATGTG,MIR-323
8653	DDX3Y	DEAD (Asp-Glu-Ala-Asp) box polypeptide 3, Y-linked		TTTGCAC,MIR-19A,MIR-19B	TGCACTT,MIR-519C,MIR-519B,MIR-519A	TGAATGT,MIR-181A,MIR-181B,MIR-181C,MIR-181D		GTGCCTT,MIR-506	TGCTGCT,MIR-15A,MIR-16,MIR-15B,MIR-195,MIR-424,MIR-497	CAGTATT,MIR-200B,MIR-200C,MIR-429							GTGCAAT,MIR-25,MIR-32,MIR-92,MIR-363,MIR-367		GTACTGT,MIR-101								ATTCTTT,MIR-186								GTTTGTT,MIR-495				AAGCCAT,MIR-135A,MIR-135B								ATGTTAA,MIR-302C
57534	MIB1	mindbomb homolog 1 (Drosophila)		TTTGCAC,MIR-19A,MIR-19B	TGCACTT,MIR-519C,MIR-519B,MIR-519A		TTGCACT,MIR-130A,MIR-301,MIR-130B	GTGCCTT,MIR-506	TGCTGCT,MIR-15A,MIR-16,MIR-15B,MIR-195,MIR-424,MIR-497									TACTTGA,MIR-26A,MIR-26B							CAGTGTT,MIR-141,MIR-200A				CTACCTC,LET-7A,LET-7B,LET-7C,LET-7D,LET-7E,LET-7F,MIR-98,LET-7G,LET-7I												TAGCTTT,MIR-9							ATGCTGC,MIR-103,MIR-107
91408	BTF3L4	basic transcription factor 3-like 4		TTTGCAC,MIR-19A,MIR-19B	TGCACTT,MIR-519C,MIR-519B,MIR-519A		TTGCACT,MIR-130A,MIR-301,MIR-130B			CAGTATT,MIR-200B,MIR-200C,MIR-429
166968	MIER3	mesoderm induction early response 1, family member 3		TTTGCAC,MIR-19A,MIR-19B	TGCACTT,MIR-519C,MIR-519B,MIR-519A		TTGCACT,MIR-130A,MIR-301,MIR-130B				TGTTTAC,MIR-30A-5P,MIR-30C,MIR-30D,MIR-30B,MIR-30E-5P				ACTGTGA,MIR-27A,MIR-27B					AGCACTT,MIR-93,MIR-302A,MIR-302B,MIR-302C,MIR-302D,MIR-372,MIR-373,MIR-520E,MIR-520A,MIR-526B,MIR-520B,MIR-520C,MIR-520D								TGCTTTG,MIR-330					TTTGCAG,MIR-518A-2	ACTTTAT,MIR-142-5P			CTTTGCA,MIR-527		AAGCCAT,MIR-135A,MIR-135B			CAGCTTT,MIR-320
79753	SNIP1	Smad nuclear interacting protein 1		TTTGCAC,MIR-19A,MIR-19B	TGCACTT,MIR-519C,MIR-519B,MIR-519A		TTGCACT,MIR-130A,MIR-301,MIR-130B					TGCCTTA,MIR-124A									CTTTGTA,MIR-524			ACCAAAG,MIR-9
283209	PGM2L1	phosphoglucomutase 2-like 1		TTTGCAC,MIR-19A,MIR-19B	TGCACTT,MIR-519C,MIR-519B,MIR-519A		TTGCACT,MIR-130A,MIR-301,MIR-130B								ACTGTGA,MIR-27A,MIR-27B														CTACCTC,LET-7A,LET-7B,LET-7C,LET-7D,LET-7E,LET-7F,MIR-98,LET-7G,LET-7I
122060	SLAIN1	SLAIN motif family, member 1		TTTGCAC,MIR-19A,MIR-19B	TGCACTT,MIR-519C,MIR-519B,MIR-519A		TTGCACT,MIR-130A,MIR-301,MIR-130B																TTTGTAG,MIR-520D											ACTTTAT,MIR-142-5P
23253	ANKRD12	ankyrin repeat domain 12		TTTGCAC,MIR-19A,MIR-19B	TGCACTT,MIR-519C,MIR-519B,MIR-519A		TTGCACT,MIR-130A,MIR-301,MIR-130B																	ACCAAAG,MIR-9													CTTTGCA,MIR-527										ATGTTAA,MIR-302C
9948	WDR1	WD repeat domain 1		TTTGCAC,MIR-19A,MIR-19B	TGCACTT,MIR-519C,MIR-519B,MIR-519A		TTGCACT,MIR-130A,MIR-301,MIR-130B																															CACTTTG,MIR-520G,MIR-520H					AAGCACA,MIR-218
55252	ASXL2	additional sex combs like 2 (Drosophila)		TTTGCAC,MIR-19A,MIR-19B	TGCACTT,MIR-519C,MIR-519B,MIR-519A		TTGCACT,MIR-130A,MIR-301,MIR-130B
79602	ADIPOR2	adiponectin receptor 2		TTTGCAC,MIR-19A,MIR-19B	TGCACTT,MIR-519C,MIR-519B,MIR-519A					CAGTATT,MIR-200B,MIR-200C,MIR-429		TGCCTTA,MIR-124A																															AAGCACA,MIR-218
3479	IGF1	insulin-like growth factor 1 (somatomedin C)		TTTGCAC,MIR-19A,MIR-19B	TGCACTT,MIR-519C,MIR-519B,MIR-519A								TGGTGCT,MIR-29A,MIR-29B,MIR-29C					TACTTGA,MIR-26A,MIR-26B				ACATTCC,MIR-1,MIR-206	TTTGTAG,MIR-520D											ACTTTAT,MIR-142-5P	GTTTGTT,MIR-495
5597	MAPK6	mitogen-activated protein kinase 6		TTTGCAC,MIR-19A,MIR-19B	TGCACTT,MIR-519C,MIR-519B,MIR-519A													TACTTGA,MIR-26A,MIR-26B											CTACCTC,LET-7A,LET-7B,LET-7C,LET-7D,LET-7E,LET-7F,MIR-98,LET-7G,LET-7I		CACTGTG,MIR-128A,MIR-128B	ATACTGT,MIR-144			GTTTGTT,MIR-495									ACTGAAA,MIR-30A-3P,MIR-30E-3P
8853	ASAP2	ArfGAP with SH3 domain, ankyrin repeat and PH domain 2		TTTGCAC,MIR-19A,MIR-19B	TGCACTT,MIR-519C,MIR-519B,MIR-519A																															AACTGGA,MIR-145
164	AP1G1	adaptor-related protein complex 1, gamma 1 subunit		TTTGCAC,MIR-19A,MIR-19B		TGAATGT,MIR-181A,MIR-181B,MIR-181C,MIR-181D	TTGCACT,MIR-130A,MIR-301,MIR-130B	GTGCCTT,MIR-506					TGGTGCT,MIR-29A,MIR-29B,MIR-29C									ACATTCC,MIR-1,MIR-206												ACTTTAT,MIR-142-5P	GTTTGTT,MIR-495	AACTGGA,MIR-145	CTTTGCA,MIR-527			CTACTGT,MIR-199A				ACTGAAA,MIR-30A-3P,MIR-30E-3P	CATTTCA,MIR-203
9908	G3BP2	GTPase activating protein (SH3 domain) binding protein 2		TTTGCAC,MIR-19A,MIR-19B		TGAATGT,MIR-181A,MIR-181B,MIR-181C,MIR-181D	TTGCACT,MIR-130A,MIR-301,MIR-130B	GTGCCTT,MIR-506						AATGTGA,MIR-23A,MIR-23B			GTGCAAT,MIR-25,MIR-32,MIR-92,MIR-363,MIR-367	TACTTGA,MIR-26A,MIR-26B	GTACTGT,MIR-101								ATTCTTT,MIR-186																						TAATGTG,MIR-323
6249	CLIP1	CAP-GLY domain containing linker protein 1		TTTGCAC,MIR-19A,MIR-19B		TGAATGT,MIR-181A,MIR-181B,MIR-181C,MIR-181D	TTGCACT,MIR-130A,MIR-301,MIR-130B			CAGTATT,MIR-200B,MIR-200C,MIR-429
80315	CPEB4	cytoplasmic polyadenylation element binding protein 4		TTTGCAC,MIR-19A,MIR-19B		TGAATGT,MIR-181A,MIR-181B,MIR-181C,MIR-181D	TTGCACT,MIR-130A,MIR-301,MIR-130B				TGTTTAC,MIR-30A-5P,MIR-30C,MIR-30D,MIR-30B,MIR-30E-5P			AATGTGA,MIR-23A,MIR-23B	ACTGTGA,MIR-27A,MIR-27B	TGCACTG,MIR-148A,MIR-152,MIR-148B	GTGCAAT,MIR-25,MIR-32,MIR-92,MIR-363,MIR-367				CTTTGTA,MIR-524		TTTGTAG,MIR-520D	ACCAAAG,MIR-9			ATTCTTT,MIR-186						TTTGCAG,MIR-518A-2	ACTTTAT,MIR-142-5P		AACTGGA,MIR-145	CTTTGCA,MIR-527			CTACTGT,MIR-199A	TAGCTTT,MIR-9				CATTTCA,MIR-203	GTGCCAA,MIR-96			TAATGTG,MIR-323
91694	LONRF1	LON peptidase N-terminal domain and ring finger 1		TTTGCAC,MIR-19A,MIR-19B		TGAATGT,MIR-181A,MIR-181B,MIR-181C,MIR-181D	TTGCACT,MIR-130A,MIR-301,MIR-130B					TGCCTTA,MIR-124A			ACTGTGA,MIR-27A,MIR-27B				GTACTGT,MIR-101																				AAGCCAT,MIR-135A,MIR-135B
27020	NPTN	neuroplastin		TTTGCAC,MIR-19A,MIR-19B		TGAATGT,MIR-181A,MIR-181B,MIR-181C,MIR-181D	TTGCACT,MIR-130A,MIR-301,MIR-130B					TGCCTTA,MIR-124A				TGCACTG,MIR-148A,MIR-152,MIR-148B	GTGCAAT,MIR-25,MIR-32,MIR-92,MIR-363,MIR-367
57561	ARRDC3	arrestin domain containing 3		TTTGCAC,MIR-19A,MIR-19B		TGAATGT,MIR-181A,MIR-181B,MIR-181C,MIR-181D	TTGCACT,MIR-130A,MIR-301,MIR-130B						TGGTGCT,MIR-29A,MIR-29B,MIR-29C			TGCACTG,MIR-148A,MIR-152,MIR-148B	GTGCAAT,MIR-25,MIR-32,MIR-92,MIR-363,MIR-367					ACATTCC,MIR-1,MIR-206								TTGCCAA,MIR-182		ATACTGT,MIR-144	TTTGCAG,MIR-518A-2							CTACTGT,MIR-199A
23032	USP33	ubiquitin specific peptidase 33		TTTGCAC,MIR-19A,MIR-19B		TGAATGT,MIR-181A,MIR-181B,MIR-181C,MIR-181D	TTGCACT,MIR-130A,MIR-301,MIR-130B									TGCACTG,MIR-148A,MIR-152,MIR-148B					CTTTGTA,MIR-524	ACATTCC,MIR-1,MIR-206	TTTGTAG,MIR-520D																								ATGTTAA,MIR-302C
153830	RNF145	ring finger protein 145		TTTGCAC,MIR-19A,MIR-19B		TGAATGT,MIR-181A,MIR-181B,MIR-181C,MIR-181D	TTGCACT,MIR-130A,MIR-301,MIR-130B															ACATTCC,MIR-1,MIR-206			CAGTGTT,MIR-141,MIR-200A													CACTTTG,MIR-520G,MIR-520H
5660	PSAP	prosaposin		TTTGCAC,MIR-19A,MIR-19B		TGAATGT,MIR-181A,MIR-181B,MIR-181C,MIR-181D	TTGCACT,MIR-130A,MIR-301,MIR-130B
56907	SPIRE1	spire homolog 1 (Drosophila)		TTTGCAC,MIR-19A,MIR-19B		TGAATGT,MIR-181A,MIR-181B,MIR-181C,MIR-181D		GTGCCTT,MIR-506																																					CATTTCA,MIR-203
115	ADCY9	adenylate cyclase 9		TTTGCAC,MIR-19A,MIR-19B		TGAATGT,MIR-181A,MIR-181B,MIR-181C,MIR-181D		GTGCCTT,MIR-506
157922	CAMSAP1	calmodulin regulated spectrin-associated protein 1		TTTGCAC,MIR-19A,MIR-19B		TGAATGT,MIR-181A,MIR-181B,MIR-181C,MIR-181D			TGCTGCT,MIR-15A,MIR-16,MIR-15B,MIR-195,MIR-424,MIR-497									TACTTGA,MIR-26A,MIR-26B
10150	MBNL2	muscleblind-like 2 (Drosophila)		TTTGCAC,MIR-19A,MIR-19B		TGAATGT,MIR-181A,MIR-181B,MIR-181C,MIR-181D					TGTTTAC,MIR-30A-5P,MIR-30C,MIR-30D,MIR-30B,MIR-30E-5P				ACTGTGA,MIR-27A,MIR-27B					AGCACTT,MIR-93,MIR-302A,MIR-302B,MIR-302C,MIR-302D,MIR-372,MIR-373,MIR-520E,MIR-520A,MIR-526B,MIR-520B,MIR-520C,MIR-520D	CTTTGTA,MIR-524		TTTGTAG,MIR-520D			ATGTACA,MIR-493	ATTCTTT,MIR-186	TGCTTTG,MIR-330		TTGCCAA,MIR-182					GTTTGTT,MIR-495		CTTTGCA,MIR-527						AAGCACA,MIR-218		CATTTCA,MIR-203
8503	PIK3R3	phosphoinositide-3-kinase, regulatory subunit 3 (gamma)		TTTGCAC,MIR-19A,MIR-19B		TGAATGT,MIR-181A,MIR-181B,MIR-181C,MIR-181D							TGGTGCT,MIR-29A,MIR-29B,MIR-29C			TGCACTG,MIR-148A,MIR-152,MIR-148B	GTGCAAT,MIR-25,MIR-32,MIR-92,MIR-363,MIR-367							ACCAAAG,MIR-9
4299	AFF1	AF4/FMR2 family, member 1		TTTGCAC,MIR-19A,MIR-19B		TGAATGT,MIR-181A,MIR-181B,MIR-181C,MIR-181D								AATGTGA,MIR-23A,MIR-23B
27086	FOXP1	forkhead box P1		TTTGCAC,MIR-19A,MIR-19B		TGAATGT,MIR-181A,MIR-181B,MIR-181C,MIR-181D															CTTTGTA,MIR-524	ACATTCC,MIR-1,MIR-206		ACCAAAG,MIR-9	CAGTGTT,MIR-141,MIR-200A															CTACTGT,MIR-199A				ACTGAAA,MIR-30A-3P,MIR-30E-3P			ATGTTAA,MIR-302C
54910	SEMA4C	sema domain, immunoglobulin domain (Ig), transmembrane domain (TM) and short cytoplasmic domain, (semaphorin) 4C		TTTGCAC,MIR-19A,MIR-19B		TGAATGT,MIR-181A,MIR-181B,MIR-181C,MIR-181D																				ATGTACA,MIR-493			CTACCTC,LET-7A,LET-7B,LET-7C,LET-7D,LET-7E,LET-7F,MIR-98,LET-7G,LET-7I									CACTTTG,MIR-520G,MIR-520H
10625	IVNS1ABP	influenza virus NS1A binding protein		TTTGCAC,MIR-19A,MIR-19B		TGAATGT,MIR-181A,MIR-181B,MIR-181C,MIR-181D																											TTTGCAG,MIR-518A-2			AACTGGA,MIR-145	CTTTGCA,MIR-527
55553	SOX6	SRY (sex determining region Y)-box 6		TTTGCAC,MIR-19A,MIR-19B		TGAATGT,MIR-181A,MIR-181B,MIR-181C,MIR-181D																													GTTTGTT,MIR-495											GTGCCAA,MIR-96
55625	ZDHHC7	zinc finger, DHHC-type containing 7		TTTGCAC,MIR-19A,MIR-19B		TGAATGT,MIR-181A,MIR-181B,MIR-181C,MIR-181D
1656	DDX6	DEAD (Asp-Glu-Ala-Asp) box polypeptide 6		TTTGCAC,MIR-19A,MIR-19B			TTGCACT,MIR-130A,MIR-301,MIR-130B	GTGCCTT,MIR-506				TGCCTTA,MIR-124A				TGCACTG,MIR-148A,MIR-152,MIR-148B					CTTTGTA,MIR-524										CACTGTG,MIR-128A,MIR-128B														CATTTCA,MIR-203
83871	RAB34	RAB34, member RAS oncogene family		TTTGCAC,MIR-19A,MIR-19B			TTGCACT,MIR-130A,MIR-301,MIR-130B	GTGCCTT,MIR-506				TGCCTTA,MIR-124A				TGCACTG,MIR-148A,MIR-152,MIR-148B								ACCAAAG,MIR-9
51621	KLF13	Kruppel-like factor 13		TTTGCAC,MIR-19A,MIR-19B			TTGCACT,MIR-130A,MIR-301,MIR-130B	GTGCCTT,MIR-506				TGCCTTA,MIR-124A								AGCACTT,MIR-93,MIR-302A,MIR-302B,MIR-302C,MIR-302D,MIR-372,MIR-373,MIR-520E,MIR-520A,MIR-526B,MIR-520B,MIR-520C,MIR-520D		ACATTCC,MIR-1,MIR-206								TTGCCAA,MIR-182					GTTTGTT,MIR-495							CAGCTTT,MIR-320
79720	VPS37B	vacuolar protein sorting 37 homolog B (S. cerevisiae)		TTTGCAC,MIR-19A,MIR-19B			TTGCACT,MIR-130A,MIR-301,MIR-130B	GTGCCTT,MIR-506				TGCCTTA,MIR-124A																														CAGCTTT,MIR-320
9761	MLEC	malectin		TTTGCAC,MIR-19A,MIR-19B			TTGCACT,MIR-130A,MIR-301,MIR-130B	GTGCCTT,MIR-506								TGCACTG,MIR-148A,MIR-152,MIR-148B			GTACTGT,MIR-101									TGCTTTG,MIR-330					TTTGCAG,MIR-518A-2		GTTTGTT,MIR-495
80774	LIMD2	LIM domain containing 2		TTTGCAC,MIR-19A,MIR-19B			TTGCACT,MIR-130A,MIR-301,MIR-130B	GTGCCTT,MIR-506								TGCACTG,MIR-148A,MIR-152,MIR-148B													CTACCTC,LET-7A,LET-7B,LET-7C,LET-7D,LET-7E,LET-7F,MIR-98,LET-7G,LET-7I								CTTTGCA,MIR-527
9655	SOCS5	suppressor of cytokine signaling 5		TTTGCAC,MIR-19A,MIR-19B			TTGCACT,MIR-130A,MIR-301,MIR-130B	GTGCCTT,MIR-506									GTGCAAT,MIR-25,MIR-32,MIR-92,MIR-363,MIR-367		GTACTGT,MIR-101				TTTGTAG,MIR-520D	ACCAAAG,MIR-9
23013	SPEN	spen homolog, transcriptional regulator (Drosophila)		TTTGCAC,MIR-19A,MIR-19B			TTGCACT,MIR-130A,MIR-301,MIR-130B		TGCTGCT,MIR-15A,MIR-16,MIR-15B,MIR-195,MIR-424,MIR-497		TGTTTAC,MIR-30A-5P,MIR-30C,MIR-30D,MIR-30B,MIR-30E-5P		TGGTGCT,MIR-29A,MIR-29B,MIR-29C								CTTTGTA,MIR-524					ATGTACA,MIR-493								ACTTTAT,MIR-142-5P			CTTTGCA,MIR-527								CATTTCA,MIR-203	GTGCCAA,MIR-96
5454	POU3F2	POU class 3 homeobox 2		TTTGCAC,MIR-19A,MIR-19B			TTGCACT,MIR-130A,MIR-301,MIR-130B		TGCTGCT,MIR-15A,MIR-16,MIR-15B,MIR-195,MIR-424,MIR-497						ACTGTGA,MIR-27A,MIR-27B	TGCACTG,MIR-148A,MIR-152,MIR-148B								ACCAAAG,MIR-9																	TAGCTTT,MIR-9						ATGTTAA,MIR-302C
22911	WDR47	WD repeat domain 47		TTTGCAC,MIR-19A,MIR-19B			TTGCACT,MIR-130A,MIR-301,MIR-130B		TGCTGCT,MIR-15A,MIR-16,MIR-15B,MIR-195,MIR-424,MIR-497																					TTGCCAA,MIR-182							CTTTGCA,MIR-527
92126	DSEL	dermatan sulfate epimerase-like		TTTGCAC,MIR-19A,MIR-19B			TTGCACT,MIR-130A,MIR-301,MIR-130B		TGCTGCT,MIR-15A,MIR-16,MIR-15B,MIR-195,MIR-424,MIR-497																																							ATGCTGC,MIR-103,MIR-107
6874	TAF4	TAF4 RNA polymerase II, TATA box binding protein (TBP)-associated factor, 135kDa		TTTGCAC,MIR-19A,MIR-19B			TTGCACT,MIR-130A,MIR-301,MIR-130B			CAGTATT,MIR-200B,MIR-200C,MIR-429						TGCACTG,MIR-148A,MIR-152,MIR-148B					CTTTGTA,MIR-524										CACTGTG,MIR-128A,MIR-128B		TTTGCAG,MIR-518A-2						AAGCCAT,MIR-135A,MIR-135B
546	ATRX	alpha thalassemia/mental retardation syndrome X-linked		TTTGCAC,MIR-19A,MIR-19B			TTGCACT,MIR-130A,MIR-301,MIR-130B			CAGTATT,MIR-200B,MIR-200C,MIR-429							GTGCAAT,MIR-25,MIR-32,MIR-92,MIR-363,MIR-367		GTACTGT,MIR-101																							CAGCTTT,MIR-320
26060	APPL1	adaptor protein, phosphotyrosine interaction, PH domain and leucine zipper containing 1		TTTGCAC,MIR-19A,MIR-19B			TTGCACT,MIR-130A,MIR-301,MIR-130B			CAGTATT,MIR-200B,MIR-200C,MIR-429							GTGCAAT,MIR-25,MIR-32,MIR-92,MIR-363,MIR-367				CTTTGTA,MIR-524							TGCTTTG,MIR-330																	CATTTCA,MIR-203
8534	CHST1	carbohydrate (keratan sulfate Gal-6) sulfotransferase 1		TTTGCAC,MIR-19A,MIR-19B			TTGCACT,MIR-130A,MIR-301,MIR-130B				TGTTTAC,MIR-30A-5P,MIR-30C,MIR-30D,MIR-30B,MIR-30E-5P	TGCCTTA,MIR-124A			ACTGTGA,MIR-27A,MIR-27B																															GTGCCAA,MIR-96
7803	PTP4A1	protein tyrosine phosphatase type IVA, member 1		TTTGCAC,MIR-19A,MIR-19B			TTGCACT,MIR-130A,MIR-301,MIR-130B				TGTTTAC,MIR-30A-5P,MIR-30C,MIR-30D,MIR-30B,MIR-30E-5P		TGGTGCT,MIR-29A,MIR-29B,MIR-29C					TACTTGA,MIR-26A,MIR-26B					TTTGTAG,MIR-520D		CAGTGTT,MIR-141,MIR-200A							ATACTGT,MIR-144											AAGCACA,MIR-218		CATTTCA,MIR-203	GTGCCAA,MIR-96
2697	GJA1	gap junction protein, alpha 1, 43kDa		TTTGCAC,MIR-19A,MIR-19B			TTGCACT,MIR-130A,MIR-301,MIR-130B				TGTTTAC,MIR-30A-5P,MIR-30C,MIR-30D,MIR-30B,MIR-30E-5P			AATGTGA,MIR-23A,MIR-23B					GTACTGT,MIR-101			ACATTCC,MIR-1,MIR-206																					AAGCACA,MIR-218						TAATGTG,MIR-323
23097	CDK19	cyclin-dependent kinase 19		TTTGCAC,MIR-19A,MIR-19B			TTGCACT,MIR-130A,MIR-301,MIR-130B				TGTTTAC,MIR-30A-5P,MIR-30C,MIR-30D,MIR-30B,MIR-30E-5P					TGCACTG,MIR-148A,MIR-152,MIR-148B				AGCACTT,MIR-93,MIR-302A,MIR-302B,MIR-302C,MIR-302D,MIR-372,MIR-373,MIR-520E,MIR-520A,MIR-526B,MIR-520B,MIR-520C,MIR-520D												ATACTGT,MIR-144															ATGTTAA,MIR-302C
23405	DICER1	dicer 1, ribonuclease type III		TTTGCAC,MIR-19A,MIR-19B			TTGCACT,MIR-130A,MIR-301,MIR-130B					TGCCTTA,MIR-124A	TGGTGCT,MIR-29A,MIR-29B,MIR-29C			TGCACTG,MIR-148A,MIR-152,MIR-148B												TGCTTTG,MIR-330																				ATGCTGC,MIR-103,MIR-107
8165	AKAP1	A kinase (PRKA) anchor protein 1		TTTGCAC,MIR-19A,MIR-19B			TTGCACT,MIR-130A,MIR-301,MIR-130B					TGCCTTA,MIR-124A				TGCACTG,MIR-148A,MIR-152,MIR-148B																														GTGCCAA,MIR-96
56937	PMEPA1	prostate transmembrane protein, androgen induced 1		TTTGCAC,MIR-19A,MIR-19B			TTGCACT,MIR-130A,MIR-301,MIR-130B					TGCCTTA,MIR-124A																					TTTGCAG,MIR-518A-2				CTTTGCA,MIR-527									GTGCCAA,MIR-96
81609	SNX27	sorting nexin family member 27		TTTGCAC,MIR-19A,MIR-19B			TTGCACT,MIR-130A,MIR-301,MIR-130B							AATGTGA,MIR-23A,MIR-23B		TGCACTG,MIR-148A,MIR-152,MIR-148B									CAGTGTT,MIR-141,MIR-200A		ATTCTTT,MIR-186									AACTGGA,MIR-145
9044	BTAF1	BTAF1 RNA polymerase II, B-TFIID transcription factor-associated, 170kDa (Mot1 homolog, S. cerevisiae)		TTTGCAC,MIR-19A,MIR-19B			TTGCACT,MIR-130A,MIR-301,MIR-130B							AATGTGA,MIR-23A,MIR-23B		TGCACTG,MIR-148A,MIR-152,MIR-148B										ATGTACA,MIR-493																					ATGTTAA,MIR-302C		TAATGTG,MIR-323
29969	MDFIC	MyoD family inhibitor domain containing		TTTGCAC,MIR-19A,MIR-19B			TTGCACT,MIR-130A,MIR-301,MIR-130B							AATGTGA,MIR-23A,MIR-23B		TGCACTG,MIR-148A,MIR-152,MIR-148B																				AACTGGA,MIR-145
152006	RNF38	ring finger protein 38		TTTGCAC,MIR-19A,MIR-19B			TTGCACT,MIR-130A,MIR-301,MIR-130B								ACTGTGA,MIR-27A,MIR-27B	TGCACTG,MIR-148A,MIR-152,MIR-148B	GTGCAAT,MIR-25,MIR-32,MIR-92,MIR-363,MIR-367		GTACTGT,MIR-101			ACATTCC,MIR-1,MIR-206				ATGTACA,MIR-493					CACTGTG,MIR-128A,MIR-128B						CTTTGCA,MIR-527						AAGCACA,MIR-218		CATTTCA,MIR-203			ATGCTGC,MIR-103,MIR-107
7248	TSC1	tuberous sclerosis 1		TTTGCAC,MIR-19A,MIR-19B			TTGCACT,MIR-130A,MIR-301,MIR-130B								ACTGTGA,MIR-27A,MIR-27B		GTGCAAT,MIR-25,MIR-32,MIR-92,MIR-363,MIR-367								CAGTGTT,MIR-141,MIR-200A				CTACCTC,LET-7A,LET-7B,LET-7C,LET-7D,LET-7E,LET-7F,MIR-98,LET-7G,LET-7I													CAGCTTT,MIR-320
9825	SPATA2	spermatogenesis associated 2		TTTGCAC,MIR-19A,MIR-19B			TTGCACT,MIR-130A,MIR-301,MIR-130B								ACTGTGA,MIR-27A,MIR-27B														CTACCTC,LET-7A,LET-7B,LET-7C,LET-7D,LET-7E,LET-7F,MIR-98,LET-7G,LET-7I		CACTGTG,MIR-128A,MIR-128B
29982	NRBF2	nuclear receptor binding factor 2		TTTGCAC,MIR-19A,MIR-19B			TTGCACT,MIR-130A,MIR-301,MIR-130B								ACTGTGA,MIR-27A,MIR-27B																CACTGTG,MIR-128A,MIR-128B				GTTTGTT,MIR-495
90355	C5orf30	chromosome 5 open reading frame 30		TTTGCAC,MIR-19A,MIR-19B			TTGCACT,MIR-130A,MIR-301,MIR-130B									TGCACTG,MIR-148A,MIR-152,MIR-148B	GTGCAAT,MIR-25,MIR-32,MIR-92,MIR-363,MIR-367				CTTTGTA,MIR-524																							ACTGAAA,MIR-30A-3P,MIR-30E-3P	CATTTCA,MIR-203
4302	MLLT6	myeloid/lymphoid or mixed-lineage leukemia (trithorax homolog, Drosophila); translocated to, 6		TTTGCAC,MIR-19A,MIR-19B			TTGCACT,MIR-130A,MIR-301,MIR-130B									TGCACTG,MIR-148A,MIR-152,MIR-148B				AGCACTT,MIR-93,MIR-302A,MIR-302B,MIR-302C,MIR-302D,MIR-372,MIR-373,MIR-520E,MIR-520A,MIR-526B,MIR-520B,MIR-520C,MIR-520D
57708	MIER1	mesoderm induction early response 1 homolog (Xenopus laevis)		TTTGCAC,MIR-19A,MIR-19B			TTGCACT,MIR-130A,MIR-301,MIR-130B									TGCACTG,MIR-148A,MIR-152,MIR-148B					CTTTGTA,MIR-524		TTTGTAG,MIR-520D				ATTCTTT,MIR-186															CAGCTTT,MIR-320
9334	B4GALT5	UDP-Gal:betaGlcNAc beta 1,4- galactosyltransferase, polypeptide 5		TTTGCAC,MIR-19A,MIR-19B			TTGCACT,MIR-130A,MIR-301,MIR-130B									TGCACTG,MIR-148A,MIR-152,MIR-148B																							AAGCCAT,MIR-135A,MIR-135B								ATGTTAA,MIR-302C
22870	PPP6R1	protein phosphatase 6, regulatory subunit 1		TTTGCAC,MIR-19A,MIR-19B			TTGCACT,MIR-130A,MIR-301,MIR-130B									TGCACTG,MIR-148A,MIR-152,MIR-148B
79899	PRR5L	proline rich 5 like		TTTGCAC,MIR-19A,MIR-19B			TTGCACT,MIR-130A,MIR-301,MIR-130B									TGCACTG,MIR-148A,MIR-152,MIR-148B
10640	EXOC5	exocyst complex component 5		TTTGCAC,MIR-19A,MIR-19B			TTGCACT,MIR-130A,MIR-301,MIR-130B										GTGCAAT,MIR-25,MIR-32,MIR-92,MIR-363,MIR-367		GTACTGT,MIR-101		CTTTGTA,MIR-524				CAGTGTT,MIR-141,MIR-200A									ACTTTAT,MIR-142-5P									AAGCACA,MIR-218
5209	PFKFB3	6-phosphofructo-2-kinase/fructose-2,6-biphosphatase 3		TTTGCAC,MIR-19A,MIR-19B			TTGCACT,MIR-130A,MIR-301,MIR-130B											TACTTGA,MIR-26A,MIR-26B
91452	ACBD5	acyl-CoA binding domain containing 5		TTTGCAC,MIR-19A,MIR-19B			TTGCACT,MIR-130A,MIR-301,MIR-130B											TACTTGA,MIR-26A,MIR-26B
9686	VGLL4	vestigial like 4 (Drosophila)		TTTGCAC,MIR-19A,MIR-19B			TTGCACT,MIR-130A,MIR-301,MIR-130B															ACATTCC,MIR-1,MIR-206	TTTGTAG,MIR-520D	ACCAAAG,MIR-9		ATGTACA,MIR-493													AAGCCAT,MIR-135A,MIR-135B
1213	CLTC	clathrin, heavy chain (Hc)		TTTGCAC,MIR-19A,MIR-19B			TTGCACT,MIR-130A,MIR-301,MIR-130B															ACATTCC,MIR-1,MIR-206
23111	SPG20	spastic paraplegia 20 (Troyer syndrome)		TTTGCAC,MIR-19A,MIR-19B			TTGCACT,MIR-130A,MIR-301,MIR-130B																	ACCAAAG,MIR-9									TTTGCAG,MIR-518A-2
9859	CEP170	centrosomal protein 170kDa		TTTGCAC,MIR-19A,MIR-19B			TTGCACT,MIR-130A,MIR-301,MIR-130B																					TGCTTTG,MIR-330																		GTGCCAA,MIR-96
93380	MMGT1	membrane magnesium transporter 1		TTTGCAC,MIR-19A,MIR-19B			TTGCACT,MIR-130A,MIR-301,MIR-130B																										TTTGCAG,MIR-518A-2
5932	RBBP8	retinoblastoma binding protein 8		TTTGCAC,MIR-19A,MIR-19B			TTGCACT,MIR-130A,MIR-301,MIR-130B																											ACTTTAT,MIR-142-5P
23219	FBXO28	F-box protein 28		TTTGCAC,MIR-19A,MIR-19B			TTGCACT,MIR-130A,MIR-301,MIR-130B																													AACTGGA,MIR-145							AAGCACA,MIR-218
80727	TTYH3	tweety homolog 3 (Drosophila)		TTTGCAC,MIR-19A,MIR-19B			TTGCACT,MIR-130A,MIR-301,MIR-130B																																				AAGCACA,MIR-218			GTGCCAA,MIR-96
137492	VPS37A	vacuolar protein sorting 37 homolog A (S. cerevisiae)		TTTGCAC,MIR-19A,MIR-19B			TTGCACT,MIR-130A,MIR-301,MIR-130B
4012	LNPEP	leucyl/cystinyl aminopeptidase		TTTGCAC,MIR-19A,MIR-19B			TTGCACT,MIR-130A,MIR-301,MIR-130B
1540	CYLD	cylindromatosis (turban tumor syndrome)		TTTGCAC,MIR-19A,MIR-19B			TTGCACT,MIR-130A,MIR-301,MIR-130B
90693	CCDC126	coiled-coil domain containing 126		TTTGCAC,MIR-19A,MIR-19B			TTGCACT,MIR-130A,MIR-301,MIR-130B
3840	KPNA4	karyopherin alpha 4 (importin alpha 3)		TTTGCAC,MIR-19A,MIR-19B				GTGCCTT,MIR-506	TGCTGCT,MIR-15A,MIR-16,MIR-15B,MIR-195,MIR-424,MIR-497				TGGTGCT,MIR-29A,MIR-29B,MIR-29C	AATGTGA,MIR-23A,MIR-23B							CTTTGTA,MIR-524					ATGTACA,MIR-493							TTTGCAG,MIR-518A-2				CTTTGCA,MIR-527
6446	SGK1	serum/glucocorticoid regulated kinase 1		TTTGCAC,MIR-19A,MIR-19B				GTGCCTT,MIR-506	TGCTGCT,MIR-15A,MIR-16,MIR-15B,MIR-195,MIR-424,MIR-497				TGGTGCT,MIR-29A,MIR-29B,MIR-29C	AATGTGA,MIR-23A,MIR-23B																					GTTTGTT,MIR-495
204851	HIPK1	homeodomain interacting protein kinase 1		TTTGCAC,MIR-19A,MIR-19B				GTGCCTT,MIR-506		CAGTATT,MIR-200B,MIR-200C,MIR-429		TGCCTTA,MIR-124A									CTTTGTA,MIR-524			ACCAAAG,MIR-9	CAGTGTT,MIR-141,MIR-200A	ATGTACA,MIR-493		TGCTTTG,MIR-330						ACTTTAT,MIR-142-5P	GTTTGTT,MIR-495						TAGCTTT,MIR-9	CAGCTTT,MIR-320			CATTTCA,MIR-203				TAATGTG,MIR-323
54521	WDR44	WD repeat domain 44		TTTGCAC,MIR-19A,MIR-19B				GTGCCTT,MIR-506			TGTTTAC,MIR-30A-5P,MIR-30C,MIR-30D,MIR-30B,MIR-30E-5P										CTTTGTA,MIR-524				CAGTGTT,MIR-141,MIR-200A
1432	MAPK14	mitogen-activated protein kinase 14		TTTGCAC,MIR-19A,MIR-19B				GTGCCTT,MIR-506				TGCCTTA,MIR-124A			ACTGTGA,MIR-27A,MIR-27B																CACTGTG,MIR-128A,MIR-128B						CTTTGCA,MIR-527
6431	SRSF6	serine/arginine-rich splicing factor 6		TTTGCAC,MIR-19A,MIR-19B				GTGCCTT,MIR-506				TGCCTTA,MIR-124A									CTTTGTA,MIR-524		TTTGTAG,MIR-520D	ACCAAAG,MIR-9
201627	FAM116A	family with sequence similarity 116, member A		TTTGCAC,MIR-19A,MIR-19B				GTGCCTT,MIR-506					TGGTGCT,MIR-29A,MIR-29B,MIR-29C																	TTGCCAA,MIR-182
11127	KIF3A	kinesin family member 3A		TTTGCAC,MIR-19A,MIR-19B				GTGCCTT,MIR-506																	CAGTGTT,MIR-141,MIR-200A
51719	CAB39	calcium binding protein 39		TTTGCAC,MIR-19A,MIR-19B					TGCTGCT,MIR-15A,MIR-16,MIR-15B,MIR-195,MIR-424,MIR-497	CAGTATT,MIR-200B,MIR-200C,MIR-429				AATGTGA,MIR-23A,MIR-23B	ACTGTGA,MIR-27A,MIR-27B																											CAGCTTT,MIR-320			CATTTCA,MIR-203			ATGCTGC,MIR-103,MIR-107
65986	ZBTB10	zinc finger and BTB domain containing 10		TTTGCAC,MIR-19A,MIR-19B					TGCTGCT,MIR-15A,MIR-16,MIR-15B,MIR-195,MIR-424,MIR-497																											AACTGGA,MIR-145												ATGCTGC,MIR-103,MIR-107
801	CALM1	calmodulin 1 (phosphorylase kinase, delta)		TTTGCAC,MIR-19A,MIR-19B					TGCTGCT,MIR-15A,MIR-16,MIR-15B,MIR-195,MIR-424,MIR-497
5894	RAF1	v-raf-1 murine leukemia viral oncogene homolog 1		TTTGCAC,MIR-19A,MIR-19B					TGCTGCT,MIR-15A,MIR-16,MIR-15B,MIR-195,MIR-424,MIR-497
7071	KLF10	Kruppel-like factor 10		TTTGCAC,MIR-19A,MIR-19B						CAGTATT,MIR-200B,MIR-200C,MIR-429	TGTTTAC,MIR-30A-5P,MIR-30C,MIR-30D,MIR-30B,MIR-30E-5P							TACTTGA,MIR-26A,MIR-26B																ACTTTAT,MIR-142-5P
54838	C10orf26	chromosome 10 open reading frame 26		TTTGCAC,MIR-19A,MIR-19B						CAGTATT,MIR-200B,MIR-200C,MIR-429	TGTTTAC,MIR-30A-5P,MIR-30C,MIR-30D,MIR-30B,MIR-30E-5P											ACATTCC,MIR-1,MIR-206
9857	CEP350	centrosomal protein 350kDa		TTTGCAC,MIR-19A,MIR-19B						CAGTATT,MIR-200B,MIR-200C,MIR-429		TGCCTTA,MIR-124A						TACTTGA,MIR-26A,MIR-26B					TTTGTAG,MIR-520D	ACCAAAG,MIR-9
3192	HNRNPU	heterogeneous nuclear ribonucleoprotein U (scaffold attachment factor A)		TTTGCAC,MIR-19A,MIR-19B						CAGTATT,MIR-200B,MIR-200C,MIR-429				AATGTGA,MIR-23A,MIR-23B							CTTTGTA,MIR-524	ACATTCC,MIR-1,MIR-206					ATTCTTT,MIR-186	TGCTTTG,MIR-330				ATACTGT,MIR-144			GTTTGTT,MIR-495				AAGCCAT,MIR-135A,MIR-135B
23011	RAB21	RAB21, member RAS oncogene family		TTTGCAC,MIR-19A,MIR-19B						CAGTATT,MIR-200B,MIR-200C,MIR-429											CTTTGTA,MIR-524						ATTCTTT,MIR-186						TTTGCAG,MIR-518A-2
10395	DLC1	deleted in liver cancer 1		TTTGCAC,MIR-19A,MIR-19B						CAGTATT,MIR-200B,MIR-200C,MIR-429															CAGTGTT,MIR-141,MIR-200A		ATTCTTT,MIR-186
3321	IGSF3	immunoglobulin superfamily, member 3		TTTGCAC,MIR-19A,MIR-19B						CAGTATT,MIR-200B,MIR-200C,MIR-429																		TGCTTTG,MIR-330		TTGCCAA,MIR-182	CACTGTG,MIR-128A,MIR-128B
63908	NAPB	N-ethylmaleimide-sensitive factor attachment protein, beta		TTTGCAC,MIR-19A,MIR-19B						CAGTATT,MIR-200B,MIR-200C,MIR-429
865	CBFB	core-binding factor, beta subunit		TTTGCAC,MIR-19A,MIR-19B							TGTTTAC,MIR-30A-5P,MIR-30C,MIR-30D,MIR-30B,MIR-30E-5P	TGCCTTA,MIR-124A			ACTGTGA,MIR-27A,MIR-27B			TACTTGA,MIR-26A,MIR-26B																		AACTGGA,MIR-145
160760	PPTC7	PTC7 protein phosphatase homolog (S. cerevisiae)		TTTGCAC,MIR-19A,MIR-19B							TGTTTAC,MIR-30A-5P,MIR-30C,MIR-30D,MIR-30B,MIR-30E-5P	TGCCTTA,MIR-124A														ATGTACA,MIR-493
6453	ITSN1	intersectin 1 (SH3 domain protein)		TTTGCAC,MIR-19A,MIR-19B							TGTTTAC,MIR-30A-5P,MIR-30C,MIR-30D,MIR-30B,MIR-30E-5P														CAGTGTT,MIR-141,MIR-200A
9021	SOCS3	suppressor of cytokine signaling 3		TTTGCAC,MIR-19A,MIR-19B							TGTTTAC,MIR-30A-5P,MIR-30C,MIR-30D,MIR-30B,MIR-30E-5P																										CTTTGCA,MIR-527						AAGCACA,MIR-218		CATTTCA,MIR-203
388	RHOB	ras homolog gene family, member B		TTTGCAC,MIR-19A,MIR-19B							TGTTTAC,MIR-30A-5P,MIR-30C,MIR-30D,MIR-30B,MIR-30E-5P																										CTTTGCA,MIR-527
131583	FAM43A	family with sequence similarity 43, member A		TTTGCAC,MIR-19A,MIR-19B							TGTTTAC,MIR-30A-5P,MIR-30C,MIR-30D,MIR-30B,MIR-30E-5P
5529	PPP2R5E	protein phosphatase 2, regulatory subunit B', epsilon isoform		TTTGCAC,MIR-19A,MIR-19B								TGCCTTA,MIR-124A		AATGTGA,MIR-23A,MIR-23B																							CTTTGCA,MIR-527			CTACTGT,MIR-199A				ACTGAAA,MIR-30A-3P,MIR-30E-3P			ATGTTAA,MIR-302C
29116	MYLIP	myosin regulatory light chain interacting protein		TTTGCAC,MIR-19A,MIR-19B								TGCCTTA,MIR-124A					GTGCAAT,MIR-25,MIR-32,MIR-92,MIR-363,MIR-367																				CTTTGCA,MIR-527												TAATGTG,MIR-323
1994	ELAVL1	ELAV (embryonic lethal, abnormal vision, Drosophila)-like 1 (Hu antigen R)		TTTGCAC,MIR-19A,MIR-19B								TGCCTTA,MIR-124A											TTTGTAG,MIR-520D	ACCAAAG,MIR-9											GTTTGTT,MIR-495
5937	RBMS1	RNA binding motif, single stranded interacting protein 1		TTTGCAC,MIR-19A,MIR-19B								TGCCTTA,MIR-124A													CAGTGTT,MIR-141,MIR-200A
26994	RNF11	ring finger protein 11		TTTGCAC,MIR-19A,MIR-19B								TGCCTTA,MIR-124A															ATTCTTT,MIR-186						TTTGCAG,MIR-518A-2														ATGTTAA,MIR-302C
8325	FZD8	frizzled family receptor 8		TTTGCAC,MIR-19A,MIR-19B								TGCCTTA,MIR-124A
10776	ARPP19	cAMP-regulated phosphoprotein, 19kDa		TTTGCAC,MIR-19A,MIR-19B									TGGTGCT,MIR-29A,MIR-29B,MIR-29C			TGCACTG,MIR-148A,MIR-152,MIR-148B		TACTTGA,MIR-26A,MIR-26B			CTTTGTA,MIR-524								CTACCTC,LET-7A,LET-7B,LET-7C,LET-7D,LET-7E,LET-7F,MIR-98,LET-7G,LET-7I				TTTGCAG,MIR-518A-2				CTTTGCA,MIR-527					CAGCTTT,MIR-320	AAGCACA,MIR-218	ACTGAAA,MIR-30A-3P,MIR-30E-3P		GTGCCAA,MIR-96
80232	WDR26	WD repeat domain 26		TTTGCAC,MIR-19A,MIR-19B									TGGTGCT,MIR-29A,MIR-29B,MIR-29C												CAGTGTT,MIR-141,MIR-200A								TTTGCAG,MIR-518A-2	ACTTTAT,MIR-142-5P			CTTTGCA,MIR-527
7050	TGIF1	TGFB-induced factor homeobox 1		TTTGCAC,MIR-19A,MIR-19B										AATGTGA,MIR-23A,MIR-23B			GTGCAAT,MIR-25,MIR-32,MIR-92,MIR-363,MIR-367																							CTACTGT,MIR-199A									TAATGTG,MIR-323
23389	MED13L	mediator complex subunit 13-like		TTTGCAC,MIR-19A,MIR-19B											ACTGTGA,MIR-27A,MIR-27B			TACTTGA,MIR-26A,MIR-26B							CAGTGTT,MIR-141,MIR-200A	ATGTACA,MIR-493					CACTGTG,MIR-128A,MIR-128B		TTTGCAG,MIR-518A-2
124801	LSM12	LSM12 homolog (S. cerevisiae)		TTTGCAC,MIR-19A,MIR-19B											ACTGTGA,MIR-27A,MIR-27B			TACTTGA,MIR-26A,MIR-26B
3185	HNRNPF	heterogeneous nuclear ribonucleoprotein F		TTTGCAC,MIR-19A,MIR-19B											ACTGTGA,MIR-27A,MIR-27B				GTACTGT,MIR-101		CTTTGTA,MIR-524				CAGTGTT,MIR-141,MIR-200A							ATACTGT,MIR-144
56243	KIAA1217	KIAA1217		TTTGCAC,MIR-19A,MIR-19B												TGCACTG,MIR-148A,MIR-152,MIR-148B								ACCAAAG,MIR-9						TTGCCAA,MIR-182											TAGCTTT,MIR-9
219988	PATL1	protein associated with topoisomerase II homolog 1 (yeast)		TTTGCAC,MIR-19A,MIR-19B												TGCACTG,MIR-148A,MIR-152,MIR-148B																							AAGCCAT,MIR-135A,MIR-135B
6548	SLC9A1	solute carrier family 9 (sodium/hydrogen exchanger), member 1		TTTGCAC,MIR-19A,MIR-19B													GTGCAAT,MIR-25,MIR-32,MIR-92,MIR-363,MIR-367							ACCAAAG,MIR-9
4209	MEF2D	myocyte enhancer factor 2D		TTTGCAC,MIR-19A,MIR-19B													GTGCAAT,MIR-25,MIR-32,MIR-92,MIR-363,MIR-367												CTACCTC,LET-7A,LET-7B,LET-7C,LET-7D,LET-7E,LET-7F,MIR-98,LET-7G,LET-7I	TTGCCAA,MIR-182							CTTTGCA,MIR-527	CACTTTG,MIR-520G,MIR-520H		CTACTGT,MIR-199A				ACTGAAA,MIR-30A-3P,MIR-30E-3P				ATGCTGC,MIR-103,MIR-107
57698	KIAA1598	KIAA1598		TTTGCAC,MIR-19A,MIR-19B														TACTTGA,MIR-26A,MIR-26B						ACCAAAG,MIR-9																			AAGCACA,MIR-218
84243	ZDHHC18	zinc finger, DHHC-type containing 18		TTTGCAC,MIR-19A,MIR-19B														TACTTGA,MIR-26A,MIR-26B
10771	ZMYND11	zinc finger, MYND-type containing 11		TTTGCAC,MIR-19A,MIR-19B																AGCACTT,MIR-93,MIR-302A,MIR-302B,MIR-302C,MIR-302D,MIR-372,MIR-373,MIR-520E,MIR-520A,MIR-526B,MIR-520B,MIR-520C,MIR-520D																					TAGCTTT,MIR-9				CATTTCA,MIR-203
22889	KIAA0907	KIAA0907		TTTGCAC,MIR-19A,MIR-19B																	CTTTGTA,MIR-524									TTGCCAA,MIR-182
23394	ADNP	activity-dependent neuroprotector homeobox		TTTGCAC,MIR-19A,MIR-19B																	CTTTGTA,MIR-524
1389	CREBL2	cAMP responsive element binding protein-like 2		TTTGCAC,MIR-19A,MIR-19B																		ACATTCC,MIR-1,MIR-206
30000	TNPO2	transportin 2		TTTGCAC,MIR-19A,MIR-19B																		ACATTCC,MIR-1,MIR-206
80124	VCPIP1	valosin containing protein (p97)/p47 complex interacting protein 1		TTTGCAC,MIR-19A,MIR-19B																			TTTGTAG,MIR-520D												GTTTGTT,MIR-495						TAGCTTT,MIR-9			ACTGAAA,MIR-30A-3P,MIR-30E-3P			ATGTTAA,MIR-302C
54980	C2orf42	chromosome 2 open reading frame 42		TTTGCAC,MIR-19A,MIR-19B																					CAGTGTT,MIR-141,MIR-200A
57018	CCNL1	cyclin L1		TTTGCAC,MIR-19A,MIR-19B																																AACTGGA,MIR-145
23215	PRRC2C	proline-rich coiled-coil 2C		TTTGCAC,MIR-19A,MIR-19B																																AACTGGA,MIR-145
51762	RAB8B	RAB8B, member RAS oncogene family		TTTGCAC,MIR-19A,MIR-19B																																	CTTTGCA,MIR-527						AAGCACA,MIR-218		CATTTCA,MIR-203	GTGCCAA,MIR-96
80004	ESRP2	epithelial splicing regulatory protein 2		TTTGCAC,MIR-19A,MIR-19B																																	CTTTGCA,MIR-527
114785	MBD6	methyl-CpG binding domain protein 6		TTTGCAC,MIR-19A,MIR-19B																																			AAGCCAT,MIR-135A,MIR-135B	CTACTGT,MIR-199A			AAGCACA,MIR-218		CATTTCA,MIR-203
56270	WDR45L	WDR45-like		TTTGCAC,MIR-19A,MIR-19B																																			AAGCCAT,MIR-135A,MIR-135B
22931	RAB18	RAB18, member RAS oncogene family		TTTGCAC,MIR-19A,MIR-19B																																						CAGCTTT,MIR-320
87	ACTN1	actinin, alpha 1		TTTGCAC,MIR-19A,MIR-19B																																							AAGCACA,MIR-218
64225	ATL2	atlastin GTPase 2		TTTGCAC,MIR-19A,MIR-19B																																												ATGCTGC,MIR-103,MIR-107
6535	SLC6A8	solute carrier family 6 (neurotransmitter transporter, creatine), member 8		TTTGCAC,MIR-19A,MIR-19B
1490	CTGF	connective tissue growth factor		TTTGCAC,MIR-19A,MIR-19B
51330	TNFRSF12A	tumor necrosis factor receptor superfamily, member 12A		TTTGCAC,MIR-19A,MIR-19B
159	ADSS	adenylosuccinate synthase		TTTGCAC,MIR-19A,MIR-19B
128178	EDARADD	EDAR-associated death domain		TTTGCAC,MIR-19A,MIR-19B
5216	PFN1	profilin 1		TTTGCAC,MIR-19A,MIR-19B
23512	SUZ12	suppressor of zeste 12 homolog (Drosophila)		TTTGCAC,MIR-19A,MIR-19B
27348	TOR1B	torsin family 1, member B (torsin B)		TTTGCAC,MIR-19A,MIR-19B
51060	TXNDC12	thioredoxin domain containing 12 (endoplasmic reticulum)		TTTGCAC,MIR-19A,MIR-19B
7107	GPR137B	G protein-coupled receptor 137B		TTTGCAC,MIR-19A,MIR-19B
144455	E2F7	E2F transcription factor 7			TGCACTT,MIR-519C,MIR-519B,MIR-519A	TGAATGT,MIR-181A,MIR-181B,MIR-181C,MIR-181D	TTGCACT,MIR-130A,MIR-301,MIR-130B		TGCTGCT,MIR-15A,MIR-16,MIR-15B,MIR-195,MIR-424,MIR-497						ACTGTGA,MIR-27A,MIR-27B	TGCACTG,MIR-148A,MIR-152,MIR-148B		TACTTGA,MIR-26A,MIR-26B		AGCACTT,MIR-93,MIR-302A,MIR-302B,MIR-302C,MIR-302D,MIR-372,MIR-373,MIR-520E,MIR-520A,MIR-526B,MIR-520B,MIR-520C,MIR-520D																					TAGCTTT,MIR-9
113251	LARP4	La ribonucleoprotein domain family, member 4			TGCACTT,MIR-519C,MIR-519B,MIR-519A	TGAATGT,MIR-181A,MIR-181B,MIR-181C,MIR-181D					TGTTTAC,MIR-30A-5P,MIR-30C,MIR-30D,MIR-30B,MIR-30E-5P							TACTTGA,MIR-26A,MIR-26B								ATGTACA,MIR-493							TTTGCAG,MIR-518A-2
4131	MAP1B	microtubule-associated protein 1B			TGCACTT,MIR-519C,MIR-519B,MIR-519A	TGAATGT,MIR-181A,MIR-181B,MIR-181C,MIR-181D						TGCCTTA,MIR-124A												ACCAAAG,MIR-9		ATGTACA,MIR-493
9683	N4BP1	NEDD4 binding protein 1			TGCACTT,MIR-519C,MIR-519B,MIR-519A		TTGCACT,MIR-130A,MIR-301,MIR-130B	GTGCCTT,MIR-506	TGCTGCT,MIR-15A,MIR-16,MIR-15B,MIR-195,MIR-424,MIR-497						ACTGTGA,MIR-27A,MIR-27B				GTACTGT,MIR-101											TTGCCAA,MIR-182												CAGCTTT,MIR-320						ATGCTGC,MIR-103,MIR-107
9794	MAML1	mastermind-like 1 (Drosophila)			TGCACTT,MIR-519C,MIR-519B,MIR-519A		TTGCACT,MIR-130A,MIR-301,MIR-130B	GTGCCTT,MIR-506			TGTTTAC,MIR-30A-5P,MIR-30C,MIR-30D,MIR-30B,MIR-30E-5P			AATGTGA,MIR-23A,MIR-23B						AGCACTT,MIR-93,MIR-302A,MIR-302B,MIR-302C,MIR-302D,MIR-372,MIR-373,MIR-520E,MIR-520A,MIR-526B,MIR-520B,MIR-520C,MIR-520D								TGCTTTG,MIR-330
8455	ATRN	attractin			TGCACTT,MIR-519C,MIR-519B,MIR-519A		TTGCACT,MIR-130A,MIR-301,MIR-130B						TGGTGCT,MIR-29A,MIR-29B,MIR-29C																				TTTGCAG,MIR-518A-2		GTTTGTT,MIR-495
27131	SNX5	sorting nexin 5			TGCACTT,MIR-519C,MIR-519B,MIR-519A		TTGCACT,MIR-130A,MIR-301,MIR-130B							AATGTGA,MIR-23A,MIR-23B
5562	PRKAA1	protein kinase, AMP-activated, alpha 1 catalytic subunit			TGCACTT,MIR-519C,MIR-519B,MIR-519A		TTGCACT,MIR-130A,MIR-301,MIR-130B									TGCACTG,MIR-148A,MIR-152,MIR-148B			GTACTGT,MIR-101																									ACTGAAA,MIR-30A-3P,MIR-30E-3P
8626	TP63	tumor protein p63			TGCACTT,MIR-519C,MIR-519B,MIR-519A		TTGCACT,MIR-130A,MIR-301,MIR-130B												GTACTGT,MIR-101
7003	TEAD1	TEA domain family member 1 (SV40 transcriptional enhancer factor)			TGCACTT,MIR-519C,MIR-519B,MIR-519A			GTGCCTT,MIR-506		CAGTATT,MIR-200B,MIR-200C,MIR-429		TGCCTTA,MIR-124A		AATGTGA,MIR-23A,MIR-23B		TGCACTG,MIR-148A,MIR-152,MIR-148B	GTGCAAT,MIR-25,MIR-32,MIR-92,MIR-363,MIR-367				CTTTGTA,MIR-524		TTTGTAG,MIR-520D					TGCTTTG,MIR-330									CTTTGCA,MIR-527				TAGCTTT,MIR-9						ATGTTAA,MIR-302C		TAATGTG,MIR-323
10066	SCAMP2	secretory carrier membrane protein 2			TGCACTT,MIR-519C,MIR-519B,MIR-519A			GTGCCTT,MIR-506				TGCCTTA,MIR-124A
7337	UBE3A	ubiquitin protein ligase E3A			TGCACTT,MIR-519C,MIR-519B,MIR-519A			GTGCCTT,MIR-506															TTTGTAG,MIR-520D		CAGTGTT,MIR-141,MIR-200A	ATGTACA,MIR-493	ATTCTTT,MIR-186								GTTTGTT,MIR-495
132864	CPEB2	cytoplasmic polyadenylation element binding protein 2			TGCACTT,MIR-519C,MIR-519B,MIR-519A				TGCTGCT,MIR-15A,MIR-16,MIR-15B,MIR-195,MIR-424,MIR-497		TGTTTAC,MIR-30A-5P,MIR-30C,MIR-30D,MIR-30B,MIR-30E-5P			AATGTGA,MIR-23A,MIR-23B			GTGCAAT,MIR-25,MIR-32,MIR-92,MIR-363,MIR-367		GTACTGT,MIR-101		CTTTGTA,MIR-524		TTTGTAG,MIR-520D	ACCAAAG,MIR-9			ATTCTTT,MIR-186		CTACCTC,LET-7A,LET-7B,LET-7C,LET-7D,LET-7E,LET-7F,MIR-98,LET-7G,LET-7I			ATACTGT,MIR-144	TTTGCAG,MIR-518A-2	ACTTTAT,MIR-142-5P							TAGCTTT,MIR-9						ATGTTAA,MIR-302C
85465	EPT1	ethanolaminephosphotransferase 1 (CDP-ethanolamine-specific)			TGCACTT,MIR-519C,MIR-519B,MIR-519A				TGCTGCT,MIR-15A,MIR-16,MIR-15B,MIR-195,MIR-424,MIR-497			TGCCTTA,MIR-124A							GTACTGT,MIR-101									TGCTTTG,MIR-330		TTGCCAA,MIR-182						AACTGGA,MIR-145
9110	MTMR4	myotubularin related protein 4			TGCACTT,MIR-519C,MIR-519B,MIR-519A				TGCTGCT,MIR-15A,MIR-16,MIR-15B,MIR-195,MIR-424,MIR-497				TGGTGCT,MIR-29A,MIR-29B,MIR-29C		ACTGTGA,MIR-27A,MIR-27B																CACTGTG,MIR-128A,MIR-128B																	ATGCTGC,MIR-103,MIR-107
253260	RICTOR	RPTOR independent companion of MTOR, complex 2			TGCACTT,MIR-519C,MIR-519B,MIR-519A				TGCTGCT,MIR-15A,MIR-16,MIR-15B,MIR-195,MIR-424,MIR-497							TGCACTG,MIR-148A,MIR-152,MIR-148B						ACATTCC,MIR-1,MIR-206	TTTGTAG,MIR-520D						CTACCTC,LET-7A,LET-7B,LET-7C,LET-7D,LET-7E,LET-7F,MIR-98,LET-7G,LET-7I						GTTTGTT,MIR-495								AAGCACA,MIR-218	ACTGAAA,MIR-30A-3P,MIR-30E-3P		GTGCCAA,MIR-96
5930	RBBP6	retinoblastoma binding protein 6			TGCACTT,MIR-519C,MIR-519B,MIR-519A				TGCTGCT,MIR-15A,MIR-16,MIR-15B,MIR-195,MIR-424,MIR-497																	ATGTACA,MIR-493
25948	KBTBD2	kelch repeat and BTB (POZ) domain containing 2			TGCACTT,MIR-519C,MIR-519B,MIR-519A				TGCTGCT,MIR-15A,MIR-16,MIR-15B,MIR-195,MIR-424,MIR-497																	ATGTACA,MIR-493
4774	NFIA	nuclear factor I/A			TGCACTT,MIR-519C,MIR-519B,MIR-519A					CAGTATT,MIR-200B,MIR-200C,MIR-429			TGGTGCT,MIR-29A,MIR-29B,MIR-29C				GTGCAAT,MIR-25,MIR-32,MIR-92,MIR-363,MIR-367				CTTTGTA,MIR-524																											ATGCTGC,MIR-103,MIR-107
5514	PPP1R10	protein phosphatase 1, regulatory subunit 10			TGCACTT,MIR-519C,MIR-519B,MIR-519A					CAGTATT,MIR-200B,MIR-200C,MIR-429																ATGTACA,MIR-493
22807	IKZF2	IKAROS family zinc finger 2 (Helios)			TGCACTT,MIR-519C,MIR-519B,MIR-519A						TGTTTAC,MIR-30A-5P,MIR-30C,MIR-30D,MIR-30B,MIR-30E-5P
23185	LARP4B	La ribonucleoprotein domain family, member 4B			TGCACTT,MIR-519C,MIR-519B,MIR-519A							TGCCTTA,MIR-124A	TGGTGCT,MIR-29A,MIR-29B,MIR-29C																							AACTGGA,MIR-145							AAGCACA,MIR-218
7468	WHSC1	Wolf-Hirschhorn syndrome candidate 1			TGCACTT,MIR-519C,MIR-519B,MIR-519A								TGGTGCT,MIR-29A,MIR-29B,MIR-29C	AATGTGA,MIR-23A,MIR-23B		TGCACTG,MIR-148A,MIR-152,MIR-148B								ACCAAAG,MIR-9	CAGTGTT,MIR-141,MIR-200A					TTGCCAA,MIR-182								CACTTTG,MIR-520G,MIR-520H				CAGCTTT,MIR-320							TAATGTG,MIR-323
79776	ZFHX4	zinc finger homeobox 4			TGCACTT,MIR-519C,MIR-519B,MIR-519A										ACTGTGA,MIR-27A,MIR-27B			TACTTGA,MIR-26A,MIR-26B	GTACTGT,MIR-101				TTTGTAG,MIR-520D				ATTCTTT,MIR-186														TAGCTTT,MIR-9					GTGCCAA,MIR-96
2799	GNS	glucosamine (N-acetyl)-6-sulfatase			TGCACTT,MIR-519C,MIR-519B,MIR-519A										ACTGTGA,MIR-27A,MIR-27B
147339	C18orf25	chromosome 18 open reading frame 25			TGCACTT,MIR-519C,MIR-519B,MIR-519A											TGCACTG,MIR-148A,MIR-152,MIR-148B								ACCAAAG,MIR-9							CACTGTG,MIR-128A,MIR-128B		TTTGCAG,MIR-518A-2		GTTTGTT,MIR-495												ATGTTAA,MIR-302C
5991	RFX3	regulatory factor X, 3 (influences HLA class II expression)			TGCACTT,MIR-519C,MIR-519B,MIR-519A																		TTTGTAG,MIR-520D
9262	STK17B	serine/threonine kinase 17b			TGCACTT,MIR-519C,MIR-519B,MIR-519A																		TTTGTAG,MIR-520D
11234	HPS5	Hermansky-Pudlak syndrome 5			TGCACTT,MIR-519C,MIR-519B,MIR-519A																																		AAGCCAT,MIR-135A,MIR-135B
835	CASP2	caspase 2, apoptosis-related cysteine peptidase			TGCACTT,MIR-519C,MIR-519B,MIR-519A																																									GTGCCAA,MIR-96
3234	HOXD8	homeobox D8			TGCACTT,MIR-519C,MIR-519B,MIR-519A
147495	APCDD1	adenomatosis polyposis coli down-regulated 1			TGCACTT,MIR-519C,MIR-519B,MIR-519A
23321	TRIM2	tripartite motif containing 2				TGAATGT,MIR-181A,MIR-181B,MIR-181C,MIR-181D	TTGCACT,MIR-130A,MIR-301,MIR-130B		TGCTGCT,MIR-15A,MIR-16,MIR-15B,MIR-195,MIR-424,MIR-497	CAGTATT,MIR-200B,MIR-200C,MIR-429												ACATTCC,MIR-1,MIR-206		ACCAAAG,MIR-9												AACTGGA,MIR-145
11176	BAZ2A	bromodomain adjacent to zinc finger domain, 2A				TGAATGT,MIR-181A,MIR-181B,MIR-181C,MIR-181D	TTGCACT,MIR-130A,MIR-301,MIR-130B		TGCTGCT,MIR-15A,MIR-16,MIR-15B,MIR-195,MIR-424,MIR-497							TGCACTG,MIR-148A,MIR-152,MIR-148B	GTGCAAT,MIR-25,MIR-32,MIR-92,MIR-363,MIR-367		GTACTGT,MIR-101							ATGTACA,MIR-493								ACTTTAT,MIR-142-5P		AACTGGA,MIR-145												ATGCTGC,MIR-103,MIR-107
79718	TBL1XR1	transducin (beta)-like 1 X-linked receptor 1				TGAATGT,MIR-181A,MIR-181B,MIR-181C,MIR-181D	TTGCACT,MIR-130A,MIR-301,MIR-130B		TGCTGCT,MIR-15A,MIR-16,MIR-15B,MIR-195,MIR-424,MIR-497							TGCACTG,MIR-148A,MIR-152,MIR-148B	GTGCAAT,MIR-25,MIR-32,MIR-92,MIR-363,MIR-367						TTTGTAG,MIR-520D		CAGTGTT,MIR-141,MIR-200A	ATGTACA,MIR-493	ATTCTTT,MIR-186					ATACTGT,MIR-144							AAGCCAT,MIR-135A,MIR-135B			CAGCTTT,MIR-320		ACTGAAA,MIR-30A-3P,MIR-30E-3P				ATGCTGC,MIR-103,MIR-107
23199	KIAA0182	KIAA0182				TGAATGT,MIR-181A,MIR-181B,MIR-181C,MIR-181D	TTGCACT,MIR-130A,MIR-301,MIR-130B		TGCTGCT,MIR-15A,MIR-16,MIR-15B,MIR-195,MIR-424,MIR-497										GTACTGT,MIR-101																GTTTGTT,MIR-495
23435	TARDBP	TAR DNA binding protein				TGAATGT,MIR-181A,MIR-181B,MIR-181C,MIR-181D	TTGCACT,MIR-130A,MIR-301,MIR-130B			CAGTATT,MIR-200B,MIR-200C,MIR-429										AGCACTT,MIR-93,MIR-302A,MIR-302B,MIR-302C,MIR-302D,MIR-372,MIR-373,MIR-520E,MIR-520A,MIR-526B,MIR-520B,MIR-520C,MIR-520D							ATTCTTT,MIR-186	TGCTTTG,MIR-330					TTTGCAG,MIR-518A-2		GTTTGTT,MIR-495		CTTTGCA,MIR-527				TAGCTTT,MIR-9				CATTTCA,MIR-203
54545	MTMR12	myotubularin related protein 12				TGAATGT,MIR-181A,MIR-181B,MIR-181C,MIR-181D	TTGCACT,MIR-130A,MIR-301,MIR-130B					TGCCTTA,MIR-124A				TGCACTG,MIR-148A,MIR-152,MIR-148B																							AAGCCAT,MIR-135A,MIR-135B		TAGCTTT,MIR-9					GTGCCAA,MIR-96
22903	BTBD3	BTB (POZ) domain containing 3				TGAATGT,MIR-181A,MIR-181B,MIR-181C,MIR-181D	TTGCACT,MIR-130A,MIR-301,MIR-130B									TGCACTG,MIR-148A,MIR-152,MIR-148B			GTACTGT,MIR-101				TTTGTAG,MIR-520D				ATTCTTT,MIR-186															CAGCTTT,MIR-320				GTGCCAA,MIR-96	ATGTTAA,MIR-302C
4144	MAT2A	methionine adenosyltransferase II, alpha				TGAATGT,MIR-181A,MIR-181B,MIR-181C,MIR-181D		GTGCCTT,MIR-506			TGTTTAC,MIR-30A-5P,MIR-30C,MIR-30D,MIR-30B,MIR-30E-5P		TGGTGCT,MIR-29A,MIR-29B,MIR-29C	AATGTGA,MIR-23A,MIR-23B																								CACTTTG,MIR-520G,MIR-520H	AAGCCAT,MIR-135A,MIR-135B			CAGCTTT,MIR-320
80155	NAA15	N(alpha)-acetyltransferase 15, NatA auxiliary subunit				TGAATGT,MIR-181A,MIR-181B,MIR-181C,MIR-181D		GTGCCTT,MIR-506				TGCCTTA,MIR-124A		AATGTGA,MIR-23A,MIR-23B	ACTGTGA,MIR-27A,MIR-27B	TGCACTG,MIR-148A,MIR-152,MIR-148B		TACTTGA,MIR-26A,MIR-26B			CTTTGTA,MIR-524						ATTCTTT,MIR-186				CACTGTG,MIR-128A,MIR-128B	ATACTGT,MIR-144								CTACTGT,MIR-199A
10217	CTDSPL	CTD (carboxy-terminal domain, RNA polymerase II, polypeptide A) small phosphatase-like				TGAATGT,MIR-181A,MIR-181B,MIR-181C,MIR-181D		GTGCCTT,MIR-506				TGCCTTA,MIR-124A														ATGTACA,MIR-493					CACTGTG,MIR-128A,MIR-128B												AAGCACA,MIR-218
91748	C14orf43	chromosome 14 open reading frame 43				TGAATGT,MIR-181A,MIR-181B,MIR-181C,MIR-181D		GTGCCTT,MIR-506					TGGTGCT,MIR-29A,MIR-29B,MIR-29C																																		ATGTTAA,MIR-302C
26118	WSB1	WD repeat and SOCS box containing 1				TGAATGT,MIR-181A,MIR-181B,MIR-181C,MIR-181D		GTGCCTT,MIR-506						AATGTGA,MIR-23A,MIR-23B	ACTGTGA,MIR-27A,MIR-27B				GTACTGT,MIR-101						CAGTGTT,MIR-141,MIR-200A					TTGCCAA,MIR-182										CTACTGT,MIR-199A
114882	OSBPL8	oxysterol binding protein-like 8				TGAATGT,MIR-181A,MIR-181B,MIR-181C,MIR-181D		GTGCCTT,MIR-506						AATGTGA,MIR-23A,MIR-23B						AGCACTT,MIR-93,MIR-302A,MIR-302B,MIR-302C,MIR-302D,MIR-372,MIR-373,MIR-520E,MIR-520A,MIR-526B,MIR-520B,MIR-520C,MIR-520D							ATTCTTT,MIR-186						TTTGCAG,MIR-518A-2								TAGCTTT,MIR-9				CATTTCA,MIR-203
205327	C2orf69	chromosome 2 open reading frame 69				TGAATGT,MIR-181A,MIR-181B,MIR-181C,MIR-181D		GTGCCTT,MIR-506						AATGTGA,MIR-23A,MIR-23B								ACATTCC,MIR-1,MIR-206
159090	FAM122B	family with sequence similarity 122B				TGAATGT,MIR-181A,MIR-181B,MIR-181C,MIR-181D		GTGCCTT,MIR-506																											GTTTGTT,MIR-495
55300	PI4K2B	phosphatidylinositol 4-kinase type 2 beta				TGAATGT,MIR-181A,MIR-181B,MIR-181C,MIR-181D		GTGCCTT,MIR-506																																CTACTGT,MIR-199A
23168	RTF1	Rtf1, Paf1/RNA polymerase II complex component, homolog (S. cerevisiae)				TGAATGT,MIR-181A,MIR-181B,MIR-181C,MIR-181D			TGCTGCT,MIR-15A,MIR-16,MIR-15B,MIR-195,MIR-424,MIR-497	CAGTATT,MIR-200B,MIR-200C,MIR-429				AATGTGA,MIR-23A,MIR-23B				TACTTGA,MIR-26A,MIR-26B			CTTTGTA,MIR-524				CAGTGTT,MIR-141,MIR-200A
8434	RECK	reversion-inducing-cysteine-rich protein with kazal motifs				TGAATGT,MIR-181A,MIR-181B,MIR-181C,MIR-181D			TGCTGCT,MIR-15A,MIR-16,MIR-15B,MIR-195,MIR-424,MIR-497	CAGTATT,MIR-200B,MIR-200C,MIR-429
257397	TAB3	TGF-beta activated kinase 1/MAP3K7 binding protein 3				TGAATGT,MIR-181A,MIR-181B,MIR-181C,MIR-181D			TGCTGCT,MIR-15A,MIR-16,MIR-15B,MIR-195,MIR-424,MIR-497		TGTTTAC,MIR-30A-5P,MIR-30C,MIR-30D,MIR-30B,MIR-30E-5P			AATGTGA,MIR-23A,MIR-23B	ACTGTGA,MIR-27A,MIR-27B			TACTTGA,MIR-26A,MIR-26B					TTTGTAG,MIR-520D			ATGTACA,MIR-493
23338	PHF15	PHD finger protein 15				TGAATGT,MIR-181A,MIR-181B,MIR-181C,MIR-181D			TGCTGCT,MIR-15A,MIR-16,MIR-15B,MIR-195,MIR-424,MIR-497		TGTTTAC,MIR-30A-5P,MIR-30C,MIR-30D,MIR-30B,MIR-30E-5P										CTTTGTA,MIR-524		TTTGTAG,MIR-520D					TGCTTTG,MIR-330															AAGCACA,MIR-218
340533	KIAA2022	KIAA2022				TGAATGT,MIR-181A,MIR-181B,MIR-181C,MIR-181D			TGCTGCT,MIR-15A,MIR-16,MIR-15B,MIR-195,MIR-424,MIR-497			TGCCTTA,MIR-124A	TGGTGCT,MIR-29A,MIR-29B,MIR-29C					TACTTGA,MIR-26A,MIR-26B			CTTTGTA,MIR-524	ACATTCC,MIR-1,MIR-206	TTTGTAG,MIR-520D										TTTGCAG,MIR-518A-2									CAGCTTT,MIR-320				GTGCCAA,MIR-96		ATGCTGC,MIR-103,MIR-107
9883	POM121	POM121 membrane glycoprotein				TGAATGT,MIR-181A,MIR-181B,MIR-181C,MIR-181D			TGCTGCT,MIR-15A,MIR-16,MIR-15B,MIR-195,MIR-424,MIR-497					AATGTGA,MIR-23A,MIR-23B	ACTGTGA,MIR-27A,MIR-27B			TACTTGA,MIR-26A,MIR-26B
22841	RAB11FIP2	RAB11 family interacting protein 2 (class I)				TGAATGT,MIR-181A,MIR-181B,MIR-181C,MIR-181D			TGCTGCT,MIR-15A,MIR-16,MIR-15B,MIR-195,MIR-424,MIR-497					AATGTGA,MIR-23A,MIR-23B																																		ATGCTGC,MIR-103,MIR-107	TAATGTG,MIR-323
10611	PDLIM5	PDZ and LIM domain 5				TGAATGT,MIR-181A,MIR-181B,MIR-181C,MIR-181D			TGCTGCT,MIR-15A,MIR-16,MIR-15B,MIR-195,MIR-424,MIR-497						ACTGTGA,MIR-27A,MIR-27B							ACATTCC,MIR-1,MIR-206						TGCTTTG,MIR-330
51105	PHF20L1	PHD finger protein 20-like 1				TGAATGT,MIR-181A,MIR-181B,MIR-181C,MIR-181D			TGCTGCT,MIR-15A,MIR-16,MIR-15B,MIR-195,MIR-424,MIR-497										GTACTGT,MIR-101		CTTTGTA,MIR-524			ACCAAAG,MIR-9		ATGTACA,MIR-493															TAGCTTT,MIR-9					GTGCCAA,MIR-96	ATGTTAA,MIR-302C	ATGCTGC,MIR-103,MIR-107
10498	CARM1	coactivator-associated arginine methyltransferase 1				TGAATGT,MIR-181A,MIR-181B,MIR-181C,MIR-181D			TGCTGCT,MIR-15A,MIR-16,MIR-15B,MIR-195,MIR-424,MIR-497															ACCAAAG,MIR-9		ATGTACA,MIR-493																						ATGCTGC,MIR-103,MIR-107
60592	SCOC	short coiled-coil protein				TGAATGT,MIR-181A,MIR-181B,MIR-181C,MIR-181D			TGCTGCT,MIR-15A,MIR-16,MIR-15B,MIR-195,MIR-424,MIR-497																			TGCTTTG,MIR-330						ACTTTAT,MIR-142-5P
5604	MAP2K1	mitogen-activated protein kinase kinase 1				TGAATGT,MIR-181A,MIR-181B,MIR-181C,MIR-181D			TGCTGCT,MIR-15A,MIR-16,MIR-15B,MIR-195,MIR-424,MIR-497																			TGCTTTG,MIR-330												CTACTGT,MIR-199A						GTGCCAA,MIR-96
90957	DHX57	DEAH (Asp-Glu-Ala-Asp/His) box polypeptide 57				TGAATGT,MIR-181A,MIR-181B,MIR-181C,MIR-181D			TGCTGCT,MIR-15A,MIR-16,MIR-15B,MIR-195,MIR-424,MIR-497																				CTACCTC,LET-7A,LET-7B,LET-7C,LET-7D,LET-7E,LET-7F,MIR-98,LET-7G,LET-7I
29994	BAZ2B	bromodomain adjacent to zinc finger domain, 2B				TGAATGT,MIR-181A,MIR-181B,MIR-181C,MIR-181D				CAGTATT,MIR-200B,MIR-200C,MIR-429	TGTTTAC,MIR-30A-5P,MIR-30C,MIR-30D,MIR-30B,MIR-30E-5P	TGCCTTA,MIR-124A					GTGCAAT,MIR-25,MIR-32,MIR-92,MIR-363,MIR-367	TACTTGA,MIR-26A,MIR-26B			CTTTGTA,MIR-524		TTTGTAG,MIR-520D				ATTCTTT,MIR-186				CACTGTG,MIR-128A,MIR-128B									CTACTGT,MIR-199A
84206	MEX3B	mex-3 homolog B (C. elegans)				TGAATGT,MIR-181A,MIR-181B,MIR-181C,MIR-181D				CAGTATT,MIR-200B,MIR-200C,MIR-429	TGTTTAC,MIR-30A-5P,MIR-30C,MIR-30D,MIR-30B,MIR-30E-5P		TGGTGCT,MIR-29A,MIR-29B,MIR-29C					TACTTGA,MIR-26A,MIR-26B					TTTGTAG,MIR-520D				ATTCTTT,MIR-186															CAGCTTT,MIR-320
488	ATP2A2	ATPase, Ca++ transporting, cardiac muscle, slow twitch 2				TGAATGT,MIR-181A,MIR-181B,MIR-181C,MIR-181D				CAGTATT,MIR-200B,MIR-200C,MIR-429	TGTTTAC,MIR-30A-5P,MIR-30C,MIR-30D,MIR-30B,MIR-30E-5P					TGCACTG,MIR-148A,MIR-152,MIR-148B	GTGCAAT,MIR-25,MIR-32,MIR-92,MIR-363,MIR-367						TTTGTAG,MIR-520D		CAGTGTT,MIR-141,MIR-200A	ATGTACA,MIR-493			CTACCTC,LET-7A,LET-7B,LET-7C,LET-7D,LET-7E,LET-7F,MIR-98,LET-7G,LET-7I	TTGCCAA,MIR-182
54407	SLC38A2	solute carrier family 38, member 2				TGAATGT,MIR-181A,MIR-181B,MIR-181C,MIR-181D				CAGTATT,MIR-200B,MIR-200C,MIR-429	TGTTTAC,MIR-30A-5P,MIR-30C,MIR-30D,MIR-30B,MIR-30E-5P						GTGCAAT,MIR-25,MIR-32,MIR-92,MIR-363,MIR-367	TACTTGA,MIR-26A,MIR-26B																	GTTTGTT,MIR-495
23119	HIC2	hypermethylated in cancer 2				TGAATGT,MIR-181A,MIR-181B,MIR-181C,MIR-181D				CAGTATT,MIR-200B,MIR-200C,MIR-429	TGTTTAC,MIR-30A-5P,MIR-30C,MIR-30D,MIR-30B,MIR-30E-5P									AGCACTT,MIR-93,MIR-302A,MIR-302B,MIR-302C,MIR-302D,MIR-372,MIR-373,MIR-520E,MIR-520A,MIR-526B,MIR-520B,MIR-520C,MIR-520D		ACATTCC,MIR-1,MIR-206		ACCAAAG,MIR-9	CAGTGTT,MIR-141,MIR-200A	ATGTACA,MIR-493			CTACCTC,LET-7A,LET-7B,LET-7C,LET-7D,LET-7E,LET-7F,MIR-98,LET-7G,LET-7I							AACTGGA,MIR-145							AAGCACA,MIR-218					ATGCTGC,MIR-103,MIR-107
6198	RPS6KB1	ribosomal protein S6 kinase, 70kDa, polypeptide 1				TGAATGT,MIR-181A,MIR-181B,MIR-181C,MIR-181D				CAGTATT,MIR-200B,MIR-200C,MIR-429		TGCCTTA,MIR-124A			ACTGTGA,MIR-27A,MIR-27B								TTTGTAG,MIR-520D				ATTCTTT,MIR-186				CACTGTG,MIR-128A,MIR-128B						CTTTGCA,MIR-527		AAGCCAT,MIR-135A,MIR-135B				AAGCACA,MIR-218
7320	UBE2B	ubiquitin-conjugating enzyme E2B				TGAATGT,MIR-181A,MIR-181B,MIR-181C,MIR-181D				CAGTATT,MIR-200B,MIR-200C,MIR-429		TGCCTTA,MIR-124A								AGCACTT,MIR-93,MIR-302A,MIR-302B,MIR-302C,MIR-302D,MIR-372,MIR-373,MIR-520E,MIR-520A,MIR-526B,MIR-520B,MIR-520C,MIR-520D							ATTCTTT,MIR-186
51320	MEX3C	mex-3 homolog C (C. elegans)				TGAATGT,MIR-181A,MIR-181B,MIR-181C,MIR-181D				CAGTATT,MIR-200B,MIR-200C,MIR-429				AATGTGA,MIR-23A,MIR-23B								ACATTCC,MIR-1,MIR-206																							CATTTCA,MIR-203
1456	CSNK1G3	casein kinase 1, gamma 3				TGAATGT,MIR-181A,MIR-181B,MIR-181C,MIR-181D				CAGTATT,MIR-200B,MIR-200C,MIR-429				AATGTGA,MIR-23A,MIR-23B											CAGTGTT,MIR-141,MIR-200A			TGCTTTG,MIR-330																ACTGAAA,MIR-30A-3P,MIR-30E-3P					TAATGTG,MIR-323
7532	YWHAG	tyrosine 3-monooxygenase/tryptophan 5-monooxygenase activation protein, gamma polypeptide				TGAATGT,MIR-181A,MIR-181B,MIR-181C,MIR-181D				CAGTATT,MIR-200B,MIR-200C,MIR-429				AATGTGA,MIR-23A,MIR-23B											CAGTGTT,MIR-141,MIR-200A					TTGCCAA,MIR-182									AAGCCAT,MIR-135A,MIR-135B
254170	FBXO33	F-box protein 33				TGAATGT,MIR-181A,MIR-181B,MIR-181C,MIR-181D				CAGTATT,MIR-200B,MIR-200C,MIR-429					ACTGTGA,MIR-27A,MIR-27B	TGCACTG,MIR-148A,MIR-152,MIR-148B						ACATTCC,MIR-1,MIR-206				ATGTACA,MIR-493	ATTCTTT,MIR-186				CACTGTG,MIR-128A,MIR-128B										TAGCTTT,MIR-9						ATGTTAA,MIR-302C
81688	C6orf62	chromosome 6 open reading frame 62				TGAATGT,MIR-181A,MIR-181B,MIR-181C,MIR-181D				CAGTATT,MIR-200B,MIR-200C,MIR-429						TGCACTG,MIR-148A,MIR-152,MIR-148B	GTGCAAT,MIR-25,MIR-32,MIR-92,MIR-363,MIR-367																							CTACTGT,MIR-199A			AAGCACA,MIR-218
9425	CDYL	chromodomain protein, Y-like				TGAATGT,MIR-181A,MIR-181B,MIR-181C,MIR-181D				CAGTATT,MIR-200B,MIR-200C,MIR-429									GTACTGT,MIR-101																GTTTGTT,MIR-495
54165	DCUN1D1	DCN1, defective in cullin neddylation 1, domain containing 1 (S. cerevisiae)				TGAATGT,MIR-181A,MIR-181B,MIR-181C,MIR-181D				CAGTATT,MIR-200B,MIR-200C,MIR-429										AGCACTT,MIR-93,MIR-302A,MIR-302B,MIR-302C,MIR-302D,MIR-372,MIR-373,MIR-520E,MIR-520A,MIR-526B,MIR-520B,MIR-520C,MIR-520D						ATGTACA,MIR-493				TTGCCAA,MIR-182	CACTGTG,MIR-128A,MIR-128B												AAGCACA,MIR-218						TAATGTG,MIR-323
9819	TSC22D2	TSC22 domain family, member 2				TGAATGT,MIR-181A,MIR-181B,MIR-181C,MIR-181D				CAGTATT,MIR-200B,MIR-200C,MIR-429											CTTTGTA,MIR-524			ACCAAAG,MIR-9			ATTCTTT,MIR-186							ACTTTAT,MIR-142-5P										ACTGAAA,MIR-30A-3P,MIR-30E-3P
10499	NCOA2	nuclear receptor coactivator 2				TGAATGT,MIR-181A,MIR-181B,MIR-181C,MIR-181D				CAGTATT,MIR-200B,MIR-200C,MIR-429																	ATTCTTT,MIR-186	TGCTTTG,MIR-330
54469	ZFAND6	zinc finger, AN1-type domain 6				TGAATGT,MIR-181A,MIR-181B,MIR-181C,MIR-181D				CAGTATT,MIR-200B,MIR-200C,MIR-429																																			CATTTCA,MIR-203
389421	LIN28B	lin-28 homolog B (C. elegans)				TGAATGT,MIR-181A,MIR-181B,MIR-181C,MIR-181D					TGTTTAC,MIR-30A-5P,MIR-30C,MIR-30D,MIR-30B,MIR-30E-5P	TGCCTTA,MIR-124A		AATGTGA,MIR-23A,MIR-23B			GTGCAAT,MIR-25,MIR-32,MIR-92,MIR-363,MIR-367							ACCAAAG,MIR-9					CTACCTC,LET-7A,LET-7B,LET-7C,LET-7D,LET-7E,LET-7F,MIR-98,LET-7G,LET-7I
23411	SIRT1	sirtuin 1				TGAATGT,MIR-181A,MIR-181B,MIR-181C,MIR-181D					TGTTTAC,MIR-30A-5P,MIR-30C,MIR-30D,MIR-30B,MIR-30E-5P	TGCCTTA,MIR-124A											TTTGTAG,MIR-520D	ACCAAAG,MIR-9	CAGTGTT,MIR-141,MIR-200A						CACTGTG,MIR-128A,MIR-128B								AAGCCAT,MIR-135A,MIR-135B								ATGTTAA,MIR-302C
490	ATP2B1	ATPase, Ca++ transporting, plasma membrane 1				TGAATGT,MIR-181A,MIR-181B,MIR-181C,MIR-181D					TGTTTAC,MIR-30A-5P,MIR-30C,MIR-30D,MIR-30B,MIR-30E-5P		TGGTGCT,MIR-29A,MIR-29B,MIR-29C		ACTGTGA,MIR-27A,MIR-27B						CTTTGTA,MIR-524		TTTGTAG,MIR-520D					TGCTTTG,MIR-330	CTACCTC,LET-7A,LET-7B,LET-7C,LET-7D,LET-7E,LET-7F,MIR-98,LET-7G,LET-7I			ATACTGT,MIR-144		ACTTTAT,MIR-142-5P
55636	CHD7	chromodomain helicase DNA binding protein 7				TGAATGT,MIR-181A,MIR-181B,MIR-181C,MIR-181D					TGTTTAC,MIR-30A-5P,MIR-30C,MIR-30D,MIR-30B,MIR-30E-5P			AATGTGA,MIR-23A,MIR-23B		TGCACTG,MIR-148A,MIR-152,MIR-148B					CTTTGTA,MIR-524																			CTACTGT,MIR-199A
56995	TULP4	tubby like protein 4				TGAATGT,MIR-181A,MIR-181B,MIR-181C,MIR-181D					TGTTTAC,MIR-30A-5P,MIR-30C,MIR-30D,MIR-30B,MIR-30E-5P						GTGCAAT,MIR-25,MIR-32,MIR-92,MIR-363,MIR-367		GTACTGT,MIR-101					ACCAAAG,MIR-9	CAGTGTT,MIR-141,MIR-200A
5074	PAWR	PRKC, apoptosis, WT1, regulator				TGAATGT,MIR-181A,MIR-181B,MIR-181C,MIR-181D					TGTTTAC,MIR-30A-5P,MIR-30C,MIR-30D,MIR-30B,MIR-30E-5P							TACTTGA,MIR-26A,MIR-26B
55327	LIN7C	lin-7 homolog C (C. elegans)				TGAATGT,MIR-181A,MIR-181B,MIR-181C,MIR-181D					TGTTTAC,MIR-30A-5P,MIR-30C,MIR-30D,MIR-30B,MIR-30E-5P											ACATTCC,MIR-1,MIR-206		ACCAAAG,MIR-9
388272	C16orf87	chromosome 16 open reading frame 87				TGAATGT,MIR-181A,MIR-181B,MIR-181C,MIR-181D					TGTTTAC,MIR-30A-5P,MIR-30C,MIR-30D,MIR-30B,MIR-30E-5P														CAGTGTT,MIR-141,MIR-200A
6432	SRSF7	serine/arginine-rich splicing factor 7				TGAATGT,MIR-181A,MIR-181B,MIR-181C,MIR-181D					TGTTTAC,MIR-30A-5P,MIR-30C,MIR-30D,MIR-30B,MIR-30E-5P																										CTTTGCA,MIR-527					CAGCTTT,MIR-320
23774	BRD1	bromodomain containing 1				TGAATGT,MIR-181A,MIR-181B,MIR-181C,MIR-181D					TGTTTAC,MIR-30A-5P,MIR-30C,MIR-30D,MIR-30B,MIR-30E-5P																											CACTTTG,MIR-520G,MIR-520H
8731	RNMT	RNA (guanine-7-) methyltransferase				TGAATGT,MIR-181A,MIR-181B,MIR-181C,MIR-181D					TGTTTAC,MIR-30A-5P,MIR-30C,MIR-30D,MIR-30B,MIR-30E-5P
1385	CREB1	cAMP responsive element binding protein 1				TGAATGT,MIR-181A,MIR-181B,MIR-181C,MIR-181D						TGCCTTA,MIR-124A			ACTGTGA,MIR-27A,MIR-27B		GTGCAAT,MIR-25,MIR-32,MIR-92,MIR-363,MIR-367																																TAATGTG,MIR-323
136319	MTPN	myotrophin				TGAATGT,MIR-181A,MIR-181B,MIR-181C,MIR-181D						TGCCTTA,MIR-124A									CTTTGTA,MIR-524			ACCAAAG,MIR-9	CAGTGTT,MIR-141,MIR-200A	ATGTACA,MIR-493	ATTCTTT,MIR-186	TGCTTTG,MIR-330				ATACTGT,MIR-144
2107	ETF1	eukaryotic translation termination factor 1				TGAATGT,MIR-181A,MIR-181B,MIR-181C,MIR-181D						TGCCTTA,MIR-124A														ATGTACA,MIR-493		TGCTTTG,MIR-330					TTTGCAG,MIR-518A-2					CACTTTG,MIR-520G,MIR-520H			TAGCTTT,MIR-9
51306	FAM13B	family with sequence similarity 13, member B				TGAATGT,MIR-181A,MIR-181B,MIR-181C,MIR-181D							TGGTGCT,MIR-29A,MIR-29B,MIR-29C	AATGTGA,MIR-23A,MIR-23B		TGCACTG,MIR-148A,MIR-152,MIR-148B	GTGCAAT,MIR-25,MIR-32,MIR-92,MIR-363,MIR-367																				CTTTGCA,MIR-527	CACTTTG,MIR-520G,MIR-520H						ACTGAAA,MIR-30A-3P,MIR-30E-3P
818	CAMK2G	calcium/calmodulin-dependent protein kinase II gamma				TGAATGT,MIR-181A,MIR-181B,MIR-181C,MIR-181D							TGGTGCT,MIR-29A,MIR-29B,MIR-29C																						GTTTGTT,MIR-495						TAGCTTT,MIR-9
4076	CAPRIN1	cell cycle associated protein 1				TGAATGT,MIR-181A,MIR-181B,MIR-181C,MIR-181D							TGGTGCT,MIR-29A,MIR-29B,MIR-29C																							AACTGGA,MIR-145								ACTGAAA,MIR-30A-3P,MIR-30E-3P	CATTTCA,MIR-203
1847	DUSP5	dual specificity phosphatase 5				TGAATGT,MIR-181A,MIR-181B,MIR-181C,MIR-181D								AATGTGA,MIR-23A,MIR-23B	ACTGTGA,MIR-27A,MIR-27B			TACTTGA,MIR-26A,MIR-26B																					AAGCCAT,MIR-135A,MIR-135B				AAGCACA,MIR-218		CATTTCA,MIR-203
5500	PPP1CB	protein phosphatase 1, catalytic subunit, beta isozyme				TGAATGT,MIR-181A,MIR-181B,MIR-181C,MIR-181D								AATGTGA,MIR-23A,MIR-23B		TGCACTG,MIR-148A,MIR-152,MIR-148B					CTTTGTA,MIR-524		TTTGTAG,MIR-520D				ATTCTTT,MIR-186																AAGCACA,MIR-218		CATTTCA,MIR-203				TAATGTG,MIR-323
3930	LBR	lamin B receptor				TGAATGT,MIR-181A,MIR-181B,MIR-181C,MIR-181D								AATGTGA,MIR-23A,MIR-23B		TGCACTG,MIR-148A,MIR-152,MIR-148B
79027	ZNF655	zinc finger protein 655				TGAATGT,MIR-181A,MIR-181B,MIR-181C,MIR-181D								AATGTGA,MIR-23A,MIR-23B							CTTTGTA,MIR-524			ACCAAAG,MIR-9
3836	KPNA1	karyopherin alpha 1 (importin alpha 5)				TGAATGT,MIR-181A,MIR-181B,MIR-181C,MIR-181D								AATGTGA,MIR-23A,MIR-23B																		ATACTGT,MIR-144						CACTTTG,MIR-520G,MIR-520H										ATGCTGC,MIR-103,MIR-107	TAATGTG,MIR-323
3148	HMGB2	high mobility group box 2				TGAATGT,MIR-181A,MIR-181B,MIR-181C,MIR-181D								AATGTGA,MIR-23A,MIR-23B																											TAGCTTT,MIR-9
156	ADRBK1	adrenergic, beta, receptor kinase 1				TGAATGT,MIR-181A,MIR-181B,MIR-181C,MIR-181D								AATGTGA,MIR-23A,MIR-23B
2744	GLS	glutaminase				TGAATGT,MIR-181A,MIR-181B,MIR-181C,MIR-181D								AATGTGA,MIR-23A,MIR-23B
286410	ATP11C	ATPase, class VI, type 11C				TGAATGT,MIR-181A,MIR-181B,MIR-181C,MIR-181D									ACTGTGA,MIR-27A,MIR-27B			TACTTGA,MIR-26A,MIR-26B
50999	TMED5	transmembrane emp24 protein transport domain containing 5				TGAATGT,MIR-181A,MIR-181B,MIR-181C,MIR-181D									ACTGTGA,MIR-27A,MIR-27B				GTACTGT,MIR-101										CTACCTC,LET-7A,LET-7B,LET-7C,LET-7D,LET-7E,LET-7F,MIR-98,LET-7G,LET-7I
10525	HYOU1	hypoxia up-regulated 1				TGAATGT,MIR-181A,MIR-181B,MIR-181C,MIR-181D									ACTGTGA,MIR-27A,MIR-27B												ATTCTTT,MIR-186													CTACTGT,MIR-199A
9520	NPEPPS	aminopeptidase puromycin sensitive				TGAATGT,MIR-181A,MIR-181B,MIR-181C,MIR-181D									ACTGTGA,MIR-27A,MIR-27B
51701	NLK	nemo-like kinase				TGAATGT,MIR-181A,MIR-181B,MIR-181C,MIR-181D										TGCACTG,MIR-148A,MIR-152,MIR-148B	GTGCAAT,MIR-25,MIR-32,MIR-92,MIR-363,MIR-367		GTACTGT,MIR-101		CTTTGTA,MIR-524								CTACCTC,LET-7A,LET-7B,LET-7C,LET-7D,LET-7E,LET-7F,MIR-98,LET-7G,LET-7I									CACTTTG,MIR-520G,MIR-520H			TAGCTTT,MIR-9				CATTTCA,MIR-203
5885	RAD21	RAD21 homolog (S. pombe)				TGAATGT,MIR-181A,MIR-181B,MIR-181C,MIR-181D											GTGCAAT,MIR-25,MIR-32,MIR-92,MIR-363,MIR-367
55917	CTTNBP2NL	CTTNBP2 N-terminal like				TGAATGT,MIR-181A,MIR-181B,MIR-181C,MIR-181D												TACTTGA,MIR-26A,MIR-26B				ACATTCC,MIR-1,MIR-206
7756	ZNF207	zinc finger protein 207				TGAATGT,MIR-181A,MIR-181B,MIR-181C,MIR-181D													GTACTGT,MIR-101													ATACTGT,MIR-144
9698	PUM1	pumilio homolog 1 (Drosophila)				TGAATGT,MIR-181A,MIR-181B,MIR-181C,MIR-181D															CTTTGTA,MIR-524		TTTGTAG,MIR-520D									ATACTGT,MIR-144					CTTTGCA,MIR-527						AAGCACA,MIR-218
8660	IRS2	insulin receptor substrate 2				TGAATGT,MIR-181A,MIR-181B,MIR-181C,MIR-181D															CTTTGTA,MIR-524				CAGTGTT,MIR-141,MIR-200A				CTACCTC,LET-7A,LET-7B,LET-7C,LET-7D,LET-7E,LET-7F,MIR-98,LET-7G,LET-7I																CATTTCA,MIR-203		ATGTTAA,MIR-302C
114789	SLC25A25	solute carrier family 25 (mitochondrial carrier; phosphate carrier), member 25				TGAATGT,MIR-181A,MIR-181B,MIR-181C,MIR-181D																ACATTCC,MIR-1,MIR-206														AACTGGA,MIR-145										GTGCCAA,MIR-96
10644	IGF2BP2	insulin-like growth factor 2 mRNA binding protein 2				TGAATGT,MIR-181A,MIR-181B,MIR-181C,MIR-181D																		ACCAAAG,MIR-9	CAGTGTT,MIR-141,MIR-200A		ATTCTTT,MIR-186		CTACCTC,LET-7A,LET-7B,LET-7C,LET-7D,LET-7E,LET-7F,MIR-98,LET-7G,LET-7I										AAGCCAT,MIR-135A,MIR-135B
79577	CDC73	cell division cycle 73, Paf1/RNA polymerase II complex component, homolog (S. cerevisiae)				TGAATGT,MIR-181A,MIR-181B,MIR-181C,MIR-181D																		ACCAAAG,MIR-9		ATGTACA,MIR-493
9774	BCLAF1	BCL2-associated transcription factor 1				TGAATGT,MIR-181A,MIR-181B,MIR-181C,MIR-181D																		ACCAAAG,MIR-9
5594	MAPK1	mitogen-activated protein kinase 1				TGAATGT,MIR-181A,MIR-181B,MIR-181C,MIR-181D																				ATGTACA,MIR-493	ATTCTTT,MIR-186	TGCTTTG,MIR-330														CAGCTTT,MIR-320
7546	ZIC2	Zic family member 2				TGAATGT,MIR-181A,MIR-181B,MIR-181C,MIR-181D																				ATGTACA,MIR-493															TAGCTTT,MIR-9					GTGCCAA,MIR-96
9877	ZC3H11A	zinc finger CCCH-type containing 11A				TGAATGT,MIR-181A,MIR-181B,MIR-181C,MIR-181D																					ATTCTTT,MIR-186									AACTGGA,MIR-145
66036	MTMR9	myotubularin related protein 9				TGAATGT,MIR-181A,MIR-181B,MIR-181C,MIR-181D																						TGCTTTG,MIR-330
8545	CGGBP1	CGG triplet repeat binding protein 1				TGAATGT,MIR-181A,MIR-181B,MIR-181C,MIR-181D																											TTTGCAG,MIR-518A-2														ATGTTAA,MIR-302C
2140	EYA3	eyes absent homolog 3 (Drosophila)				TGAATGT,MIR-181A,MIR-181B,MIR-181C,MIR-181D																														AACTGGA,MIR-145								ACTGAAA,MIR-30A-3P,MIR-30E-3P
1974	EIF4A2	eukaryotic translation initiation factor 4A2				TGAATGT,MIR-181A,MIR-181B,MIR-181C,MIR-181D																														AACTGGA,MIR-145											ATGTTAA,MIR-302C
59343	SENP2	SUMO1/sentrin/SMT3 specific peptidase 2				TGAATGT,MIR-181A,MIR-181B,MIR-181C,MIR-181D																														AACTGGA,MIR-145
6515	SLC2A3	solute carrier family 2 (facilitated glucose transporter), member 3				TGAATGT,MIR-181A,MIR-181B,MIR-181C,MIR-181D																																CACTTTG,MIR-520G,MIR-520H
3491	CYR61	cysteine-rich, angiogenic inducer, 61				TGAATGT,MIR-181A,MIR-181B,MIR-181C,MIR-181D																																			TAGCTTT,MIR-9
51312	SLC25A37	solute carrier family 25, member 37				TGAATGT,MIR-181A,MIR-181B,MIR-181C,MIR-181D																																			TAGCTTT,MIR-9
2898	GRIK2	glutamate receptor, ionotropic, kainate 2				TGAATGT,MIR-181A,MIR-181B,MIR-181C,MIR-181D																																					AAGCACA,MIR-218
10447	FAM3C	family with sequence similarity 3, member C				TGAATGT,MIR-181A,MIR-181B,MIR-181C,MIR-181D																																					AAGCACA,MIR-218
23173	METAP1	methionyl aminopeptidase 1				TGAATGT,MIR-181A,MIR-181B,MIR-181C,MIR-181D																																									ATGTTAA,MIR-302C
221687	RNF182	ring finger protein 182				TGAATGT,MIR-181A,MIR-181B,MIR-181C,MIR-181D
26225	ARL5A	ADP-ribosylation factor-like 5A				TGAATGT,MIR-181A,MIR-181B,MIR-181C,MIR-181D
9632	SEC24C	SEC24 family, member C (S. cerevisiae)				TGAATGT,MIR-181A,MIR-181B,MIR-181C,MIR-181D
7342	UBP1	upstream binding protein 1 (LBP-1a)				TGAATGT,MIR-181A,MIR-181B,MIR-181C,MIR-181D
23255	CCDC165	coiled-coil domain containing 165				TGAATGT,MIR-181A,MIR-181B,MIR-181C,MIR-181D
1316	KLF6	Kruppel-like factor 6				TGAATGT,MIR-181A,MIR-181B,MIR-181C,MIR-181D
9847	KIAA0528	KIAA0528				TGAATGT,MIR-181A,MIR-181B,MIR-181C,MIR-181D
10564	ARFGEF2	ADP-ribosylation factor guanine nucleotide-exchange factor 2 (brefeldin A-inhibited)				TGAATGT,MIR-181A,MIR-181B,MIR-181C,MIR-181D
55629	PNRC2	proline-rich nuclear receptor coactivator 2				TGAATGT,MIR-181A,MIR-181B,MIR-181C,MIR-181D
4297	MLL	myeloid/lymphoid or mixed-lineage leukemia (trithorax homolog, Drosophila)					TTGCACT,MIR-130A,MIR-301,MIR-130B	GTGCCTT,MIR-506	TGCTGCT,MIR-15A,MIR-16,MIR-15B,MIR-195,MIR-424,MIR-497		TGTTTAC,MIR-30A-5P,MIR-30C,MIR-30D,MIR-30B,MIR-30E-5P		TGGTGCT,MIR-29A,MIR-29B,MIR-29C		ACTGTGA,MIR-27A,MIR-27B	TGCACTG,MIR-148A,MIR-152,MIR-148B			GTACTGT,MIR-101	AGCACTT,MIR-93,MIR-302A,MIR-302B,MIR-302C,MIR-302D,MIR-372,MIR-373,MIR-520E,MIR-520A,MIR-526B,MIR-520B,MIR-520C,MIR-520D										TTGCCAA,MIR-182	CACTGTG,MIR-128A,MIR-128B												AAGCACA,MIR-218			GTGCCAA,MIR-96
8829	NRP1	neuropilin 1					TTGCACT,MIR-130A,MIR-301,MIR-130B	GTGCCTT,MIR-506			TGTTTAC,MIR-30A-5P,MIR-30C,MIR-30D,MIR-30B,MIR-30E-5P					TGCACTG,MIR-148A,MIR-152,MIR-148B						ACATTCC,MIR-1,MIR-206			CAGTGTT,MIR-141,MIR-200A									ACTTTAT,MIR-142-5P								CAGCTTT,MIR-320
84923	FAM104A	family with sequence similarity 104, member A					TTGCACT,MIR-130A,MIR-301,MIR-130B	GTGCCTT,MIR-506				TGCCTTA,MIR-124A				TGCACTG,MIR-148A,MIR-152,MIR-148B											ATTCTTT,MIR-186		CTACCTC,LET-7A,LET-7B,LET-7C,LET-7D,LET-7E,LET-7F,MIR-98,LET-7G,LET-7I															ACTGAAA,MIR-30A-3P,MIR-30E-3P
255967	PAN3	PAN3 poly(A) specific ribonuclease subunit homolog (S. cerevisiae)					TTGCACT,MIR-130A,MIR-301,MIR-130B	GTGCCTT,MIR-506										TACTTGA,MIR-26A,MIR-26B		AGCACTT,MIR-93,MIR-302A,MIR-302B,MIR-302C,MIR-302D,MIR-372,MIR-373,MIR-520E,MIR-520A,MIR-526B,MIR-520B,MIR-520C,MIR-520D							ATTCTTT,MIR-186										CTTTGCA,MIR-527					CAGCTTT,MIR-320
23174	ZCCHC14	zinc finger, CCHC domain containing 14					TTGCACT,MIR-130A,MIR-301,MIR-130B				TGTTTAC,MIR-30A-5P,MIR-30C,MIR-30D,MIR-30B,MIR-30E-5P	TGCCTTA,MIR-124A															ATTCTTT,MIR-186			TTGCCAA,MIR-182				ACTTTAT,MIR-142-5P					AAGCCAT,MIR-135A,MIR-135B
9935	MAFB	v-maf musculoaponeurotic fibrosarcoma oncogene homolog B (avian)					TTGCACT,MIR-130A,MIR-301,MIR-130B						TGGTGCT,MIR-29A,MIR-29B,MIR-29C			TGCACTG,MIR-148A,MIR-152,MIR-148B
26099	C1orf144	chromosome 1 open reading frame 144					TTGCACT,MIR-130A,MIR-301,MIR-130B								ACTGTGA,MIR-27A,MIR-27B	TGCACTG,MIR-148A,MIR-152,MIR-148B															CACTGTG,MIR-128A,MIR-128B				GTTTGTT,MIR-495
1647	GADD45A	growth arrest and DNA-damage-inducible, alpha					TTGCACT,MIR-130A,MIR-301,MIR-130B									TGCACTG,MIR-148A,MIR-152,MIR-148B					CTTTGTA,MIR-524		TTTGTAG,MIR-520D										TTTGCAG,MIR-518A-2				CTTTGCA,MIR-527
8028	MLLT10	myeloid/lymphoid or mixed-lineage leukemia (trithorax homolog, Drosophila); translocated to, 10					TTGCACT,MIR-130A,MIR-301,MIR-130B									TGCACTG,MIR-148A,MIR-152,MIR-148B							TTTGTAG,MIR-520D			ATGTACA,MIR-493		TGCTTTG,MIR-330																ACTGAAA,MIR-30A-3P,MIR-30E-3P
821	CANX	calnexin					TTGCACT,MIR-130A,MIR-301,MIR-130B									TGCACTG,MIR-148A,MIR-152,MIR-148B															CACTGTG,MIR-128A,MIR-128B													ACTGAAA,MIR-30A-3P,MIR-30E-3P
6500	SKP1	S-phase kinase-associated protein 1					TTGCACT,MIR-130A,MIR-301,MIR-130B									TGCACTG,MIR-148A,MIR-152,MIR-148B																				AACTGGA,MIR-145					TAGCTTT,MIR-9
140735	DYNLL2	dynein, light chain, LC8-type 2					TTGCACT,MIR-130A,MIR-301,MIR-130B									TGCACTG,MIR-148A,MIR-152,MIR-148B
4520	MTF1	metal-regulatory transcription factor 1					TTGCACT,MIR-130A,MIR-301,MIR-130B									TGCACTG,MIR-148A,MIR-152,MIR-148B
5868	RAB5A	RAB5A, member RAS oncogene family					TTGCACT,MIR-130A,MIR-301,MIR-130B												GTACTGT,MIR-101
51026	GOLT1B	golgi transport 1B					TTGCACT,MIR-130A,MIR-301,MIR-130B														CTTTGTA,MIR-524		TTTGTAG,MIR-520D						CTACCTC,LET-7A,LET-7B,LET-7C,LET-7D,LET-7E,LET-7F,MIR-98,LET-7G,LET-7I
374986	FAM73A	family with sequence similarity 73, member A					TTGCACT,MIR-130A,MIR-301,MIR-130B
3915	LAMC1	laminin, gamma 1 (formerly LAMB2)						GTGCCTT,MIR-506	TGCTGCT,MIR-15A,MIR-16,MIR-15B,MIR-195,MIR-424,MIR-497	CAGTATT,MIR-200B,MIR-200C,MIR-429		TGCCTTA,MIR-124A	TGGTGCT,MIR-29A,MIR-29B,MIR-29C																				TTTGCAG,MIR-518A-2													GTGCCAA,MIR-96
80031	SEMA6D	sema domain, transmembrane domain (TM), and cytoplasmic domain, (semaphorin) 6D						GTGCCTT,MIR-506	TGCTGCT,MIR-15A,MIR-16,MIR-15B,MIR-195,MIR-424,MIR-497	CAGTATT,MIR-200B,MIR-200C,MIR-429		TGCCTTA,MIR-124A		AATGTGA,MIR-23A,MIR-23B	ACTGTGA,MIR-27A,MIR-27B							ACATTCC,MIR-1,MIR-206		ACCAAAG,MIR-9							CACTGTG,MIR-128A,MIR-128B	ATACTGT,MIR-144			GTTTGTT,MIR-495		CTTTGCA,MIR-527		AAGCCAT,MIR-135A,MIR-135B			CAGCTTT,MIR-320							TAATGTG,MIR-323
149420	PDIK1L	PDLIM1 interacting kinase 1 like						GTGCCTT,MIR-506	TGCTGCT,MIR-15A,MIR-16,MIR-15B,MIR-195,MIR-424,MIR-497	CAGTATT,MIR-200B,MIR-200C,MIR-429			TGGTGCT,MIR-29A,MIR-29B,MIR-29C									ACATTCC,MIR-1,MIR-206																		CTACTGT,MIR-199A
51804	SIX4	SIX homeobox 4						GTGCCTT,MIR-506	TGCTGCT,MIR-15A,MIR-16,MIR-15B,MIR-195,MIR-424,MIR-497		TGTTTAC,MIR-30A-5P,MIR-30C,MIR-30D,MIR-30B,MIR-30E-5P	TGCCTTA,MIR-124A				TGCACTG,MIR-148A,MIR-152,MIR-148B			GTACTGT,MIR-101					ACCAAAG,MIR-9										ACTTTAT,MIR-142-5P										ACTGAAA,MIR-30A-3P,MIR-30E-3P				ATGCTGC,MIR-103,MIR-107
6856	SYPL1	synaptophysin-like 1						GTGCCTT,MIR-506	TGCTGCT,MIR-15A,MIR-16,MIR-15B,MIR-195,MIR-424,MIR-497		TGTTTAC,MIR-30A-5P,MIR-30C,MIR-30D,MIR-30B,MIR-30E-5P																			TTGCCAA,MIR-182
89796	NAV1	neuron navigator 1						GTGCCTT,MIR-506	TGCTGCT,MIR-15A,MIR-16,MIR-15B,MIR-195,MIR-424,MIR-497			TGCCTTA,MIR-124A	TGGTGCT,MIR-29A,MIR-29B,MIR-29C
9949	AMMECR1	Alport syndrome, mental retardation, midface hypoplasia and elliptocytosis chromosomal region gene 1						GTGCCTT,MIR-506	TGCTGCT,MIR-15A,MIR-16,MIR-15B,MIR-195,MIR-424,MIR-497			TGCCTTA,MIR-124A		AATGTGA,MIR-23A,MIR-23B				TACTTGA,MIR-26A,MIR-26B						ACCAAAG,MIR-9																							ATGTTAA,MIR-302C	ATGCTGC,MIR-103,MIR-107
8763	CD164	CD164 molecule, sialomucin						GTGCCTT,MIR-506	TGCTGCT,MIR-15A,MIR-16,MIR-15B,MIR-195,MIR-424,MIR-497			TGCCTTA,MIR-124A																							GTTTGTT,MIR-495											GTGCCAA,MIR-96
5306	PITPNA	phosphatidylinositol transfer protein, alpha						GTGCCTT,MIR-506	TGCTGCT,MIR-15A,MIR-16,MIR-15B,MIR-195,MIR-424,MIR-497				TGGTGCT,MIR-29A,MIR-29B,MIR-29C	AATGTGA,MIR-23A,MIR-23B			GTGCAAT,MIR-25,MIR-32,MIR-92,MIR-363,MIR-367																															ATGCTGC,MIR-103,MIR-107	TAATGTG,MIR-323
7832	BTG2	BTG family, member 2						GTGCCTT,MIR-506	TGCTGCT,MIR-15A,MIR-16,MIR-15B,MIR-195,MIR-424,MIR-497						ACTGTGA,MIR-27A,MIR-27B		GTGCAAT,MIR-25,MIR-32,MIR-92,MIR-363,MIR-367														CACTGTG,MIR-128A,MIR-128B																	ATGCTGC,MIR-103,MIR-107
257415	FAM133B	family with sequence similarity 133, member B						GTGCCTT,MIR-506	TGCTGCT,MIR-15A,MIR-16,MIR-15B,MIR-195,MIR-424,MIR-497						ACTGTGA,MIR-27A,MIR-27B																		TTTGCAG,MIR-518A-2								TAGCTTT,MIR-9
161742	SPRED1	sprouty-related, EVH1 domain containing 1						GTGCCTT,MIR-506	TGCTGCT,MIR-15A,MIR-16,MIR-15B,MIR-195,MIR-424,MIR-497										GTACTGT,MIR-101			ACATTCC,MIR-1,MIR-206																CACTTTG,MIR-520G,MIR-520H					AAGCACA,MIR-218
22859	LPHN1	latrophilin 1						GTGCCTT,MIR-506	TGCTGCT,MIR-15A,MIR-16,MIR-15B,MIR-195,MIR-424,MIR-497															ACCAAAG,MIR-9																		CAGCTTT,MIR-320	AAGCACA,MIR-218
26100	WIPI2	WD repeat domain, phosphoinositide interacting 2						GTGCCTT,MIR-506	TGCTGCT,MIR-15A,MIR-16,MIR-15B,MIR-195,MIR-424,MIR-497																					TTGCCAA,MIR-182							CTTTGCA,MIR-527									GTGCCAA,MIR-96
6845	VAMP7	vesicle-associated membrane protein 7						GTGCCTT,MIR-506	TGCTGCT,MIR-15A,MIR-16,MIR-15B,MIR-195,MIR-424,MIR-497
114885	OSBPL11	oxysterol binding protein-like 11						GTGCCTT,MIR-506		CAGTATT,MIR-200B,MIR-200C,MIR-429		TGCCTTA,MIR-124A	TGGTGCT,MIR-29A,MIR-29B,MIR-29C			TGCACTG,MIR-148A,MIR-152,MIR-148B		TACTTGA,MIR-26A,MIR-26B						ACCAAAG,MIR-9	CAGTGTT,MIR-141,MIR-200A																			ACTGAAA,MIR-30A-3P,MIR-30E-3P
56916	SMARCAD1	SWI/SNF-related, matrix-associated actin-dependent regulator of chromatin, subfamily a, containing DEAD/H box 1						GTGCCTT,MIR-506		CAGTATT,MIR-200B,MIR-200C,MIR-429		TGCCTTA,MIR-124A									CTTTGTA,MIR-524								CTACCTC,LET-7A,LET-7B,LET-7C,LET-7D,LET-7E,LET-7F,MIR-98,LET-7G,LET-7I																				TAATGTG,MIR-323
6319	SCD	stearoyl-CoA desaturase (delta-9-desaturase)						GTGCCTT,MIR-506		CAGTATT,MIR-200B,MIR-200C,MIR-429		TGCCTTA,MIR-124A											TTTGTAG,MIR-520D						CTACCTC,LET-7A,LET-7B,LET-7C,LET-7D,LET-7E,LET-7F,MIR-98,LET-7G,LET-7I						GTTTGTT,MIR-495
3340	NDST1	N-deacetylase/N-sulfotransferase (heparan glucosaminyl) 1						GTGCCTT,MIR-506		CAGTATT,MIR-200B,MIR-200C,MIR-429			TGGTGCT,MIR-29A,MIR-29B,MIR-29C	AATGTGA,MIR-23A,MIR-23B		TGCACTG,MIR-148A,MIR-152,MIR-148B										ATGTACA,MIR-493					CACTGTG,MIR-128A,MIR-128B										TAGCTTT,MIR-9
83607	AMMECR1L	AMME chromosomal region gene 1-like						GTGCCTT,MIR-506		CAGTATT,MIR-200B,MIR-200C,MIR-429			TGGTGCT,MIR-29A,MIR-29B,MIR-29C		ACTGTGA,MIR-27A,MIR-27B							ACATTCC,MIR-1,MIR-206	TTTGTAG,MIR-520D	ACCAAAG,MIR-9				TGCTTTG,MIR-330	CTACCTC,LET-7A,LET-7B,LET-7C,LET-7D,LET-7E,LET-7F,MIR-98,LET-7G,LET-7I	TTGCCAA,MIR-182	CACTGTG,MIR-128A,MIR-128B						CTTTGCA,MIR-527
255919	TMEM188	transmembrane protein 188						GTGCCTT,MIR-506		CAGTATT,MIR-200B,MIR-200C,MIR-429							GTGCAAT,MIR-25,MIR-32,MIR-92,MIR-363,MIR-367						TTTGTAG,MIR-520D											ACTTTAT,MIR-142-5P
7716	VEZF1	vascular endothelial zinc finger 1						GTGCCTT,MIR-506		CAGTATT,MIR-200B,MIR-200C,MIR-429												ACATTCC,MIR-1,MIR-206													GTTTGTT,MIR-495												ATGTTAA,MIR-302C
143684	FAM76B	family with sequence similarity 76, member B						GTGCCTT,MIR-506		CAGTATT,MIR-200B,MIR-200C,MIR-429																ATGTACA,MIR-493						ATACTGT,MIR-144
9513	FXR2	fragile X mental retardation, autosomal homolog 2						GTGCCTT,MIR-506		CAGTATT,MIR-200B,MIR-200C,MIR-429																					CACTGTG,MIR-128A,MIR-128B
143279	HECTD2	HECT domain containing 2						GTGCCTT,MIR-506		CAGTATT,MIR-200B,MIR-200C,MIR-429																														CTACTGT,MIR-199A		CAGCTTT,MIR-320	AAGCACA,MIR-218
57556	SEMA6A	sema domain, transmembrane domain (TM), and cytoplasmic domain, (semaphorin) 6A						GTGCCTT,MIR-506			TGTTTAC,MIR-30A-5P,MIR-30C,MIR-30D,MIR-30B,MIR-30E-5P	TGCCTTA,MIR-124A			ACTGTGA,MIR-27A,MIR-27B										CAGTGTT,MIR-141,MIR-200A							ATACTGT,MIR-144				AACTGGA,MIR-145							AAGCACA,MIR-218			GTGCCAA,MIR-96
54800	KLHL24	kelch-like 24 (Drosophila)						GTGCCTT,MIR-506			TGTTTAC,MIR-30A-5P,MIR-30C,MIR-30D,MIR-30B,MIR-30E-5P	TGCCTTA,MIR-124A																																			ATGTTAA,MIR-302C
6996	TDG	thymine-DNA glycosylase						GTGCCTT,MIR-506			TGTTTAC,MIR-30A-5P,MIR-30C,MIR-30D,MIR-30B,MIR-30E-5P		TGGTGCT,MIR-29A,MIR-29B,MIR-29C															TGCTTTG,MIR-330														CAGCTTT,MIR-320
84733	CBX2	chromobox homolog 2						GTGCCTT,MIR-506			TGTTTAC,MIR-30A-5P,MIR-30C,MIR-30D,MIR-30B,MIR-30E-5P		TGGTGCT,MIR-29A,MIR-29B,MIR-29C																CTACCTC,LET-7A,LET-7B,LET-7C,LET-7D,LET-7E,LET-7F,MIR-98,LET-7G,LET-7I									CACTTTG,MIR-520G,MIR-520H
9231	DLG5	discs, large homolog 5 (Drosophila)						GTGCCTT,MIR-506			TGTTTAC,MIR-30A-5P,MIR-30C,MIR-30D,MIR-30B,MIR-30E-5P							TACTTGA,MIR-26A,MIR-26B	GTACTGT,MIR-101		CTTTGTA,MIR-524						ATTCTTT,MIR-186					ATACTGT,MIR-144													CATTTCA,MIR-203
56650	CLDND1	claudin domain containing 1						GTGCCTT,MIR-506			TGTTTAC,MIR-30A-5P,MIR-30C,MIR-30D,MIR-30B,MIR-30E-5P							TACTTGA,MIR-26A,MIR-26B
55031	USP47	ubiquitin specific peptidase 47						GTGCCTT,MIR-506			TGTTTAC,MIR-30A-5P,MIR-30C,MIR-30D,MIR-30B,MIR-30E-5P								GTACTGT,MIR-101				TTTGTAG,MIR-520D
65059	RAPH1	Ras association (RalGDS/AF-6) and pleckstrin homology domains 1						GTGCCTT,MIR-506			TGTTTAC,MIR-30A-5P,MIR-30C,MIR-30D,MIR-30B,MIR-30E-5P								GTACTGT,MIR-101																	AACTGGA,MIR-145									CATTTCA,MIR-203
85403	EAF1	ELL associated factor 1						GTGCCTT,MIR-506			TGTTTAC,MIR-30A-5P,MIR-30C,MIR-30D,MIR-30B,MIR-30E-5P											ACATTCC,MIR-1,MIR-206
84159	ARID5B	AT rich interactive domain 5B (MRF1-like)						GTGCCTT,MIR-506			TGTTTAC,MIR-30A-5P,MIR-30C,MIR-30D,MIR-30B,MIR-30E-5P																					ATACTGT,MIR-144							AAGCCAT,MIR-135A,MIR-135B			CAGCTTT,MIR-320				GTGCCAA,MIR-96
6667	SP1	Sp1 transcription factor						GTGCCTT,MIR-506				TGCCTTA,MIR-124A	TGGTGCT,MIR-29A,MIR-29B,MIR-29C		ACTGTGA,MIR-27A,MIR-27B						CTTTGTA,MIR-524										CACTGTG,MIR-128A,MIR-128B				GTTTGTT,MIR-495				AAGCCAT,MIR-135A,MIR-135B				AAGCACA,MIR-218
91404	SESTD1	SEC14 and spectrin domains 1						GTGCCTT,MIR-506				TGCCTTA,MIR-124A	TGGTGCT,MIR-29A,MIR-29B,MIR-29C								CTTTGTA,MIR-524		TTTGTAG,MIR-520D																						CATTTCA,MIR-203
196	AHR	aryl hydrocarbon receptor						GTGCCTT,MIR-506				TGCCTTA,MIR-124A	TGGTGCT,MIR-29A,MIR-29B,MIR-29C																					ACTTTAT,MIR-142-5P											CATTTCA,MIR-203
6566	SLC16A1	solute carrier family 16, member 1 (monocarboxylic acid transporter 1)						GTGCCTT,MIR-506				TGCCTTA,MIR-124A	TGGTGCT,MIR-29A,MIR-29B,MIR-29C																												TAGCTTT,MIR-9
6416	MAP2K4	mitogen-activated protein kinase kinase 4						GTGCCTT,MIR-506				TGCCTTA,MIR-124A			ACTGTGA,MIR-27A,MIR-27B		GTGCAAT,MIR-25,MIR-32,MIR-92,MIR-363,MIR-367								CAGTGTT,MIR-141,MIR-200A
147179	WIPF2	WAS/WASL interacting protein family, member 2						GTGCCTT,MIR-506				TGCCTTA,MIR-124A			ACTGTGA,MIR-27A,MIR-27B							ACATTCC,MIR-1,MIR-206																					AAGCACA,MIR-218
140890	SREK1	splicing regulatory glutamine/lysine-rich protein 1						GTGCCTT,MIR-506				TGCCTTA,MIR-124A			ACTGTGA,MIR-27A,MIR-27B																CACTGTG,MIR-128A,MIR-128B	ATACTGT,MIR-144
9889	ZBED4	zinc finger, BED-type containing 4						GTGCCTT,MIR-506				TGCCTTA,MIR-124A				TGCACTG,MIR-148A,MIR-152,MIR-148B																							AAGCCAT,MIR-135A,MIR-135B
64328	XPO4	exportin 4						GTGCCTT,MIR-506				TGCCTTA,MIR-124A				TGCACTG,MIR-148A,MIR-152,MIR-148B																													CATTTCA,MIR-203
4627	MYH9	myosin, heavy chain 9, non-muscle						GTGCCTT,MIR-506				TGCCTTA,MIR-124A					GTGCAAT,MIR-25,MIR-32,MIR-92,MIR-363,MIR-367							ACCAAAG,MIR-9
9697	TRAM2	translocation associated membrane protein 2						GTGCCTT,MIR-506				TGCCTTA,MIR-124A					GTGCAAT,MIR-25,MIR-32,MIR-92,MIR-363,MIR-367									ATGTACA,MIR-493
26148	C10orf12	chromosome 10 open reading frame 12						GTGCCTT,MIR-506				TGCCTTA,MIR-124A						TACTTGA,MIR-26A,MIR-26B		AGCACTT,MIR-93,MIR-302A,MIR-302B,MIR-302C,MIR-302D,MIR-372,MIR-373,MIR-520E,MIR-520A,MIR-526B,MIR-520B,MIR-520C,MIR-520D
10019	SH2B3	SH2B adaptor protein 3						GTGCCTT,MIR-506				TGCCTTA,MIR-124A							GTACTGT,MIR-101					ACCAAAG,MIR-9		ATGTACA,MIR-493
29956	CERS2	ceramide synthase 2						GTGCCTT,MIR-506				TGCCTTA,MIR-124A							GTACTGT,MIR-101
8826	IQGAP1	IQ motif containing GTPase activating protein 1						GTGCCTT,MIR-506				TGCCTTA,MIR-124A									CTTTGTA,MIR-524
10424	PGRMC2	progesterone receptor membrane component 2						GTGCCTT,MIR-506				TGCCTTA,MIR-124A												ACCAAAG,MIR-9	CAGTGTT,MIR-141,MIR-200A	ATGTACA,MIR-493
79073	TMEM109	transmembrane protein 109						GTGCCTT,MIR-506				TGCCTTA,MIR-124A												ACCAAAG,MIR-9
84188	FAR1	fatty acyl CoA reductase 1						GTGCCTT,MIR-506				TGCCTTA,MIR-124A															ATTCTTT,MIR-186				CACTGTG,MIR-128A,MIR-128B										TAGCTTT,MIR-9
26258	PLDN	pallidin homolog (mouse)						GTGCCTT,MIR-506				TGCCTTA,MIR-124A																	CTACCTC,LET-7A,LET-7B,LET-7C,LET-7D,LET-7E,LET-7F,MIR-98,LET-7G,LET-7I
150465	TTL	tubulin tyrosine ligase						GTGCCTT,MIR-506				TGCCTTA,MIR-124A																	CTACCTC,LET-7A,LET-7B,LET-7C,LET-7D,LET-7E,LET-7F,MIR-98,LET-7G,LET-7I
6239	RREB1	ras responsive element binding protein 1						GTGCCTT,MIR-506				TGCCTTA,MIR-124A																								AACTGGA,MIR-145				CTACTGT,MIR-199A
9406	ZRANB2	zinc finger, RAN-binding domain containing 2						GTGCCTT,MIR-506				TGCCTTA,MIR-124A																											AAGCCAT,MIR-135A,MIR-135B						CATTTCA,MIR-203
311	ANXA11	annexin A11						GTGCCTT,MIR-506				TGCCTTA,MIR-124A
10016	PDCD6	programmed cell death 6						GTGCCTT,MIR-506				TGCCTTA,MIR-124A
117584	RFFL	ring finger and FYVE-like domain containing 1						GTGCCTT,MIR-506				TGCCTTA,MIR-124A
64222	TOR3A	torsin family 3, member A						GTGCCTT,MIR-506				TGCCTTA,MIR-124A
85365	ALG2	asparagine-linked glycosylation 2, alpha-1,3-mannosyltransferase homolog (S. cerevisiae)						GTGCCTT,MIR-506				TGCCTTA,MIR-124A
80055	PGAP1	post-GPI attachment to proteins 1						GTGCCTT,MIR-506					TGGTGCT,MIR-29A,MIR-29B,MIR-29C		ACTGTGA,MIR-27A,MIR-27B									ACCAAAG,MIR-9							CACTGTG,MIR-128A,MIR-128B															GTGCCAA,MIR-96
2764	GMFB	glia maturation factor, beta						GTGCCTT,MIR-506					TGGTGCT,MIR-29A,MIR-29B,MIR-29C			TGCACTG,MIR-148A,MIR-152,MIR-148B														TTGCCAA,MIR-182					GTTTGTT,MIR-495
1500	CTNND1	catenin (cadherin-associated protein), delta 1						GTGCCTT,MIR-506					TGGTGCT,MIR-29A,MIR-29B,MIR-29C													ATGTACA,MIR-493										AACTGGA,MIR-145										GTGCCAA,MIR-96
3688	ITGB1	integrin, beta 1 (fibronectin receptor, beta polypeptide, antigen CD29 includes MDF2, MSK12)						GTGCCTT,MIR-506					TGGTGCT,MIR-29A,MIR-29B,MIR-29C													ATGTACA,MIR-493															TAGCTTT,MIR-9
55920	RCC2	regulator of chromosome condensation 2						GTGCCTT,MIR-506					TGGTGCT,MIR-29A,MIR-29B,MIR-29C
8031	NCOA4	nuclear receptor coactivator 4						GTGCCTT,MIR-506					TGGTGCT,MIR-29A,MIR-29B,MIR-29C
9589	WTAP	Wilms tumor 1 associated protein						GTGCCTT,MIR-506						AATGTGA,MIR-23A,MIR-23B																	CACTGTG,MIR-128A,MIR-128B	ATACTGT,MIR-144													CATTTCA,MIR-203				TAATGTG,MIR-323
63893	UBE2O	ubiquitin-conjugating enzyme E2O						GTGCCTT,MIR-506						AATGTGA,MIR-23A,MIR-23B																																		ATGCTGC,MIR-103,MIR-107	TAATGTG,MIR-323
10105	PPIF	peptidylprolyl isomerase F						GTGCCTT,MIR-506						AATGTGA,MIR-23A,MIR-23B
50618	ITSN2	intersectin 2						GTGCCTT,MIR-506							ACTGTGA,MIR-27A,MIR-27B	TGCACTG,MIR-148A,MIR-152,MIR-148B										ATGTACA,MIR-493						ATACTGT,MIR-144
81537	SGPP1	sphingosine-1-phosphate phosphatase 1						GTGCCTT,MIR-506							ACTGTGA,MIR-27A,MIR-27B		GTGCAAT,MIR-25,MIR-32,MIR-92,MIR-363,MIR-367										ATTCTTT,MIR-186
7046	TGFBR1	transforming growth factor, beta receptor 1						GTGCCTT,MIR-506							ACTGTGA,MIR-27A,MIR-27B				GTACTGT,MIR-101										CTACCTC,LET-7A,LET-7B,LET-7C,LET-7D,LET-7E,LET-7F,MIR-98,LET-7G,LET-7I		CACTGTG,MIR-128A,MIR-128B								AAGCCAT,MIR-135A,MIR-135B							GTGCCAA,MIR-96
9354	UBE4A	ubiquitination factor E4A						GTGCCTT,MIR-506							ACTGTGA,MIR-27A,MIR-27B							ACATTCC,MIR-1,MIR-206										ATACTGT,MIR-144		ACTTTAT,MIR-142-5P
56910	STARD7	StAR-related lipid transfer (START) domain containing 7						GTGCCTT,MIR-506							ACTGTGA,MIR-27A,MIR-27B							ACATTCC,MIR-1,MIR-206																								GTGCCAA,MIR-96
10106	CTDSP2	CTD (carboxy-terminal domain, RNA polymerase II, polypeptide A) small phosphatase 2						GTGCCTT,MIR-506							ACTGTGA,MIR-27A,MIR-27B																CACTGTG,MIR-128A,MIR-128B
55156	ARMC1	armadillo repeat containing 1						GTGCCTT,MIR-506									GTGCAAT,MIR-25,MIR-32,MIR-92,MIR-363,MIR-367											TGCTTTG,MIR-330		TTGCCAA,MIR-182																		ATGCTGC,MIR-103,MIR-107
50862	RNF141	ring finger protein 141						GTGCCTT,MIR-506									GTGCAAT,MIR-25,MIR-32,MIR-92,MIR-363,MIR-367																							CTACTGT,MIR-199A				ACTGAAA,MIR-30A-3P,MIR-30E-3P
3096	HIVEP1	human immunodeficiency virus type I enhancer binding protein 1						GTGCCTT,MIR-506									GTGCAAT,MIR-25,MIR-32,MIR-92,MIR-363,MIR-367																										AAGCACA,MIR-218
1969	EPHA2	EPH receptor A2						GTGCCTT,MIR-506										TACTTGA,MIR-26A,MIR-26B		AGCACTT,MIR-93,MIR-302A,MIR-302B,MIR-302C,MIR-302D,MIR-372,MIR-373,MIR-520E,MIR-520A,MIR-526B,MIR-520B,MIR-520C,MIR-520D					CAGTGTT,MIR-141,MIR-200A
1612	DAPK1	death-associated protein kinase 1						GTGCCTT,MIR-506										TACTTGA,MIR-26A,MIR-26B					TTTGTAG,MIR-520D										TTTGCAG,MIR-518A-2
146223	CMTM4	CKLF-like MARVEL transmembrane domain containing 4						GTGCCTT,MIR-506										TACTTGA,MIR-26A,MIR-26B					TTTGTAG,MIR-520D
7326	UBE2G1	ubiquitin-conjugating enzyme E2G 1						GTGCCTT,MIR-506										TACTTGA,MIR-26A,MIR-26B								ATGTACA,MIR-493																		ACTGAAA,MIR-30A-3P,MIR-30E-3P		GTGCCAA,MIR-96
55148	UBR7	ubiquitin protein ligase E3 component n-recognin 7 (putative)						GTGCCTT,MIR-506											GTACTGT,MIR-101				TTTGTAG,MIR-520D
205428	C3orf58	chromosome 3 open reading frame 58						GTGCCTT,MIR-506											GTACTGT,MIR-101					ACCAAAG,MIR-9
8322	FZD4	frizzled family receptor 4						GTGCCTT,MIR-506											GTACTGT,MIR-101							ATGTACA,MIR-493			CTACCTC,LET-7A,LET-7B,LET-7C,LET-7D,LET-7E,LET-7F,MIR-98,LET-7G,LET-7I								CTTTGCA,MIR-527						AAGCACA,MIR-218				ATGTTAA,MIR-302C
60685	ZFAND3	zinc finger, AN1-type domain 3						GTGCCTT,MIR-506											GTACTGT,MIR-101								ATTCTTT,MIR-186							ACTTTAT,MIR-142-5P	GTTTGTT,MIR-495			CACTTTG,MIR-520G,MIR-520H
84640	USP38	ubiquitin specific peptidase 38						GTGCCTT,MIR-506											GTACTGT,MIR-101										CTACCTC,LET-7A,LET-7B,LET-7C,LET-7D,LET-7E,LET-7F,MIR-98,LET-7G,LET-7I
8879	SGPL1	sphingosine-1-phosphate lyase 1						GTGCCTT,MIR-506											GTACTGT,MIR-101
7549	ZNF2	zinc finger protein 2						GTGCCTT,MIR-506												AGCACTT,MIR-93,MIR-302A,MIR-302B,MIR-302C,MIR-302D,MIR-372,MIR-373,MIR-520E,MIR-520A,MIR-526B,MIR-520B,MIR-520C,MIR-520D
55119	PRPF38B	PRP38 pre-mRNA processing factor 38 (yeast) domain containing B						GTGCCTT,MIR-506													CTTTGTA,MIR-524		TTTGTAG,MIR-520D			ATGTACA,MIR-493			CTACCTC,LET-7A,LET-7B,LET-7C,LET-7D,LET-7E,LET-7F,MIR-98,LET-7G,LET-7I
8543	LMO4	LIM domain only 4						GTGCCTT,MIR-506													CTTTGTA,MIR-524
29128	UHRF1	ubiquitin-like with PHD and ring finger domains 1						GTGCCTT,MIR-506															TTTGTAG,MIR-520D	ACCAAAG,MIR-9
7799	PRDM2	PR domain containing 2, with ZNF domain						GTGCCTT,MIR-506															TTTGTAG,MIR-520D						CTACCTC,LET-7A,LET-7B,LET-7C,LET-7D,LET-7E,LET-7F,MIR-98,LET-7G,LET-7I
6464	SHC1	SHC (Src homology 2 domain containing) transforming protein 1						GTGCCTT,MIR-506																ACCAAAG,MIR-9																						GTGCCAA,MIR-96
23048	FNBP1	formin binding protein 1						GTGCCTT,MIR-506																ACCAAAG,MIR-9
7037	TFRC	transferrin receptor (p90, CD71)						GTGCCTT,MIR-506																	CAGTGTT,MIR-141,MIR-200A							ATACTGT,MIR-144										CAGCTTT,MIR-320
10137	RBM12	RNA binding motif protein 12						GTGCCTT,MIR-506																		ATGTACA,MIR-493		TGCTTTG,MIR-330				ATACTGT,MIR-144
9873	FCHSD2	FCH and double SH3 domains 2						GTGCCTT,MIR-506																				TGCTTTG,MIR-330									CTTTGCA,MIR-527
4893	NRAS	neuroblastoma RAS viral (v-ras) oncogene homolog						GTGCCTT,MIR-506																					CTACCTC,LET-7A,LET-7B,LET-7C,LET-7D,LET-7E,LET-7F,MIR-98,LET-7G,LET-7I
4833	NME4	non-metastatic cells 4, protein expressed in						GTGCCTT,MIR-506																					CTACCTC,LET-7A,LET-7B,LET-7C,LET-7D,LET-7E,LET-7F,MIR-98,LET-7G,LET-7I
80305	TRABD	TraB domain containing						GTGCCTT,MIR-506																					CTACCTC,LET-7A,LET-7B,LET-7C,LET-7D,LET-7E,LET-7F,MIR-98,LET-7G,LET-7I
221061	FAM171A1	family with sequence similarity 171, member A1						GTGCCTT,MIR-506																						TTGCCAA,MIR-182																		ATGCTGC,MIR-103,MIR-107
55326	AGPAT5	1-acylglycerol-3-phosphate O-acyltransferase 5 (lysophosphatidic acid acyltransferase, epsilon)						GTGCCTT,MIR-506																									TTTGCAG,MIR-518A-2
26056	RAB11FIP5	RAB11 family interacting protein 5 (class I)						GTGCCTT,MIR-506																										ACTTTAT,MIR-142-5P
7109	TRAPPC10	trafficking protein particle complex 10						GTGCCTT,MIR-506																											GTTTGTT,MIR-495
10972	TMED10	transmembrane emp24-like trafficking protein 10 (yeast)						GTGCCTT,MIR-506																											GTTTGTT,MIR-495
23235	SIK2	salt-inducible kinase 2						GTGCCTT,MIR-506																																CTACTGT,MIR-199A			AAGCACA,MIR-218					ATGCTGC,MIR-103,MIR-107
221079	ARL5B	ADP-ribosylation factor-like 5B						GTGCCTT,MIR-506																																			AAGCACA,MIR-218
857	CAV1	caveolin 1, caveolae protein, 22kDa						GTGCCTT,MIR-506																																				ACTGAAA,MIR-30A-3P,MIR-30E-3P		GTGCCAA,MIR-96
79982	DNAJB14	DnaJ (Hsp40) homolog, subfamily B, member 14						GTGCCTT,MIR-506																																				ACTGAAA,MIR-30A-3P,MIR-30E-3P
57761	TRIB3	tribbles homolog 3 (Drosophila)						GTGCCTT,MIR-506																																						GTGCCAA,MIR-96
59269	HIVEP3	human immunodeficiency virus type I enhancer binding protein 3						GTGCCTT,MIR-506
6385	SDC4	syndecan 4						GTGCCTT,MIR-506
23731	C9orf5	chromosome 9 open reading frame 5						GTGCCTT,MIR-506
586	BCAT1	branched chain amino-acid transaminase 1, cytosolic						GTGCCTT,MIR-506
26503	SLC17A5	solute carrier family 17 (anion/sugar transporter), member 5						GTGCCTT,MIR-506
81628	TSC22D4	TSC22 domain family, member 4						GTGCCTT,MIR-506
1746	DLX2	distal-less homeobox 2						GTGCCTT,MIR-506
113829	SLC35A4	solute carrier family 35, member A4						GTGCCTT,MIR-506
79837	PIP4K2C	phosphatidylinositol-5-phosphate 4-kinase, type II, gamma						GTGCCTT,MIR-506
138199	C9orf41	chromosome 9 open reading frame 41						GTGCCTT,MIR-506
10146	G3BP1	GTPase activating protein (SH3 domain) binding protein 1						GTGCCTT,MIR-506
121260	SLC15A4	solute carrier family 15, member 4						GTGCCTT,MIR-506
158405	KIAA1958	KIAA1958						GTGCCTT,MIR-506
221496	LEMD2	LEM domain containing 2						GTGCCTT,MIR-506
55568	GALNT10	UDP-N-acetyl-alpha-D-galactosamine:polypeptide N-acetylgalactosaminyltransferase 10 (GalNAc-T10)						GTGCCTT,MIR-506
55623	THUMPD1	THUMP domain containing 1						GTGCCTT,MIR-506
7431	VIM	vimentin						GTGCCTT,MIR-506
23531	MMD	monocyte to macrophage differentiation-associated							TGCTGCT,MIR-15A,MIR-16,MIR-15B,MIR-195,MIR-424,MIR-497	CAGTATT,MIR-200B,MIR-200C,MIR-429	TGTTTAC,MIR-30A-5P,MIR-30C,MIR-30D,MIR-30B,MIR-30E-5P				ACTGTGA,MIR-27A,MIR-27B	TGCACTG,MIR-148A,MIR-152,MIR-148B						ACATTCC,MIR-1,MIR-206								TTGCCAA,MIR-182			TTTGCAG,MIR-518A-2
55207	ARL8B	ADP-ribosylation factor-like 8B							TGCTGCT,MIR-15A,MIR-16,MIR-15B,MIR-195,MIR-424,MIR-497	CAGTATT,MIR-200B,MIR-200C,MIR-429	TGTTTAC,MIR-30A-5P,MIR-30C,MIR-30D,MIR-30B,MIR-30E-5P					TGCACTG,MIR-148A,MIR-152,MIR-148B							TTTGTAG,MIR-520D								CACTGTG,MIR-128A,MIR-128B											CAGCTTT,MIR-320
1399	CRKL	v-crk sarcoma virus CT10 oncogene homolog (avian)-like							TGCTGCT,MIR-15A,MIR-16,MIR-15B,MIR-195,MIR-424,MIR-497	CAGTATT,MIR-200B,MIR-200C,MIR-429	TGTTTAC,MIR-30A-5P,MIR-30C,MIR-30D,MIR-30B,MIR-30E-5P																				CACTGTG,MIR-128A,MIR-128B															GTGCCAA,MIR-96
10979	FERMT2	fermitin family member 2							TGCTGCT,MIR-15A,MIR-16,MIR-15B,MIR-195,MIR-424,MIR-497	CAGTATT,MIR-200B,MIR-200C,MIR-429		TGCCTTA,MIR-124A	TGGTGCT,MIR-29A,MIR-29B,MIR-29C
55294	FBXW7	F-box and WD repeat domain containing 7							TGCTGCT,MIR-15A,MIR-16,MIR-15B,MIR-195,MIR-424,MIR-497	CAGTATT,MIR-200B,MIR-200C,MIR-429			TGGTGCT,MIR-29A,MIR-29B,MIR-29C		ACTGTGA,MIR-27A,MIR-27B		GTGCAAT,MIR-25,MIR-32,MIR-92,MIR-363,MIR-367		GTACTGT,MIR-101			ACATTCC,MIR-1,MIR-206								TTGCCAA,MIR-182														ACTGAAA,MIR-30A-3P,MIR-30E-3P				ATGCTGC,MIR-103,MIR-107
10238	DCAF7	DDB1 and CUL4 associated factor 7							TGCTGCT,MIR-15A,MIR-16,MIR-15B,MIR-195,MIR-424,MIR-497	CAGTATT,MIR-200B,MIR-200C,MIR-429			TGGTGCT,MIR-29A,MIR-29B,MIR-29C								CTTTGTA,MIR-524							TGCTTTG,MIR-330			CACTGTG,MIR-128A,MIR-128B																ATGTTAA,MIR-302C
85360	SYDE1	synapse defective 1, Rho GTPase, homolog 1 (C. elegans)							TGCTGCT,MIR-15A,MIR-16,MIR-15B,MIR-195,MIR-424,MIR-497	CAGTATT,MIR-200B,MIR-200C,MIR-429					ACTGTGA,MIR-27A,MIR-27B					AGCACTT,MIR-93,MIR-302A,MIR-302B,MIR-302C,MIR-302D,MIR-372,MIR-373,MIR-520E,MIR-520A,MIR-526B,MIR-520B,MIR-520C,MIR-520D
29761	USP25	ubiquitin specific peptidase 25							TGCTGCT,MIR-15A,MIR-16,MIR-15B,MIR-195,MIR-424,MIR-497	CAGTATT,MIR-200B,MIR-200C,MIR-429								TACTTGA,MIR-26A,MIR-26B																								CAGCTTT,MIR-320
27244	SESN1	sestrin 1							TGCTGCT,MIR-15A,MIR-16,MIR-15B,MIR-195,MIR-424,MIR-497	CAGTATT,MIR-200B,MIR-200C,MIR-429											CTTTGTA,MIR-524
5128	CDK17	cyclin-dependent kinase 17							TGCTGCT,MIR-15A,MIR-16,MIR-15B,MIR-195,MIR-424,MIR-497	CAGTATT,MIR-200B,MIR-200C,MIR-429															CAGTGTT,MIR-141,MIR-200A									ACTTTAT,MIR-142-5P						CTACTGT,MIR-199A	TAGCTTT,MIR-9
11313	LYPLA2	lysophospholipase II							TGCTGCT,MIR-15A,MIR-16,MIR-15B,MIR-195,MIR-424,MIR-497	CAGTATT,MIR-200B,MIR-200C,MIR-429
9880	ZBTB39	zinc finger and BTB domain containing 39							TGCTGCT,MIR-15A,MIR-16,MIR-15B,MIR-195,MIR-424,MIR-497		TGTTTAC,MIR-30A-5P,MIR-30C,MIR-30D,MIR-30B,MIR-30E-5P	TGCCTTA,MIR-124A			ACTGTGA,MIR-27A,MIR-27B												ATTCTTT,MIR-186		CTACCTC,LET-7A,LET-7B,LET-7C,LET-7D,LET-7E,LET-7F,MIR-98,LET-7G,LET-7I		CACTGTG,MIR-128A,MIR-128B																	ATGCTGC,MIR-103,MIR-107
54877	ZCCHC2	zinc finger, CCHC domain containing 2							TGCTGCT,MIR-15A,MIR-16,MIR-15B,MIR-195,MIR-424,MIR-497		TGTTTAC,MIR-30A-5P,MIR-30C,MIR-30D,MIR-30B,MIR-30E-5P			AATGTGA,MIR-23A,MIR-23B		TGCACTG,MIR-148A,MIR-152,MIR-148B			GTACTGT,MIR-101													ATACTGT,MIR-144																ATGCTGC,MIR-103,MIR-107
5887	RAD23B	RAD23 homolog B (S. cerevisiae)							TGCTGCT,MIR-15A,MIR-16,MIR-15B,MIR-195,MIR-424,MIR-497		TGTTTAC,MIR-30A-5P,MIR-30C,MIR-30D,MIR-30B,MIR-30E-5P			AATGTGA,MIR-23A,MIR-23B						AGCACTT,MIR-93,MIR-302A,MIR-302B,MIR-302C,MIR-302D,MIR-372,MIR-373,MIR-520E,MIR-520A,MIR-526B,MIR-520B,MIR-520C,MIR-520D					CAGTGTT,MIR-141,MIR-200A
6651	SON	SON DNA binding protein							TGCTGCT,MIR-15A,MIR-16,MIR-15B,MIR-195,MIR-424,MIR-497		TGTTTAC,MIR-30A-5P,MIR-30C,MIR-30D,MIR-30B,MIR-30E-5P										CTTTGTA,MIR-524		TTTGTAG,MIR-520D	ACCAAAG,MIR-9	CAGTGTT,MIR-141,MIR-200A							ATACTGT,MIR-144		ACTTTAT,MIR-142-5P					AAGCCAT,MIR-135A,MIR-135B			CAGCTTT,MIR-320					ATGTTAA,MIR-302C
81929	SEH1L	SEH1-like (S. cerevisiae)							TGCTGCT,MIR-15A,MIR-16,MIR-15B,MIR-195,MIR-424,MIR-497		TGTTTAC,MIR-30A-5P,MIR-30C,MIR-30D,MIR-30B,MIR-30E-5P										CTTTGTA,MIR-524		TTTGTAG,MIR-520D										TTTGCAG,MIR-518A-2
91746	YTHDC1	YTH domain containing 1							TGCTGCT,MIR-15A,MIR-16,MIR-15B,MIR-195,MIR-424,MIR-497		TGTTTAC,MIR-30A-5P,MIR-30C,MIR-30D,MIR-30B,MIR-30E-5P														CAGTGTT,MIR-141,MIR-200A										GTTTGTT,MIR-495	AACTGGA,MIR-145				CTACTGT,MIR-199A
8178	ELL	elongation factor RNA polymerase II							TGCTGCT,MIR-15A,MIR-16,MIR-15B,MIR-195,MIR-424,MIR-497		TGTTTAC,MIR-30A-5P,MIR-30C,MIR-30D,MIR-30B,MIR-30E-5P																			TTGCCAA,MIR-182
23080	AVL9	AVL9 homolog (S. cerevisiase)							TGCTGCT,MIR-15A,MIR-16,MIR-15B,MIR-195,MIR-424,MIR-497		TGTTTAC,MIR-30A-5P,MIR-30C,MIR-30D,MIR-30B,MIR-30E-5P
8030	CCDC6	coiled-coil domain containing 6							TGCTGCT,MIR-15A,MIR-16,MIR-15B,MIR-195,MIR-424,MIR-497			TGCCTTA,MIR-124A		AATGTGA,MIR-23A,MIR-23B				TACTTGA,MIR-26A,MIR-26B						ACCAAAG,MIR-9							CACTGTG,MIR-128A,MIR-128B												AAGCACA,MIR-218	ACTGAAA,MIR-30A-3P,MIR-30E-3P					TAATGTG,MIR-323
25901	CCDC28A	coiled-coil domain containing 28A							TGCTGCT,MIR-15A,MIR-16,MIR-15B,MIR-195,MIR-424,MIR-497			TGCCTTA,MIR-124A						TACTTGA,MIR-26A,MIR-26B
23429	RYBP	RING1 and YY1 binding protein							TGCTGCT,MIR-15A,MIR-16,MIR-15B,MIR-195,MIR-424,MIR-497				TGGTGCT,MIR-29A,MIR-29B,MIR-29C	AATGTGA,MIR-23A,MIR-23B	ACTGTGA,MIR-27A,MIR-27B											ATGTACA,MIR-493					CACTGTG,MIR-128A,MIR-128B																	ATGCTGC,MIR-103,MIR-107
22849	CPEB3	cytoplasmic polyadenylation element binding protein 3							TGCTGCT,MIR-15A,MIR-16,MIR-15B,MIR-195,MIR-424,MIR-497				TGGTGCT,MIR-29A,MIR-29B,MIR-29C		ACTGTGA,MIR-27A,MIR-27B		GTGCAAT,MIR-25,MIR-32,MIR-92,MIR-363,MIR-367		GTACTGT,MIR-101		CTTTGTA,MIR-524						ATTCTTT,MIR-186					ATACTGT,MIR-144		ACTTTAT,MIR-142-5P	GTTTGTT,MIR-495						TAGCTTT,MIR-9							ATGCTGC,MIR-103,MIR-107
998	CDC42	cell division cycle 42 (GTP binding protein, 25kDa)							TGCTGCT,MIR-15A,MIR-16,MIR-15B,MIR-195,MIR-424,MIR-497				TGGTGCT,MIR-29A,MIR-29B,MIR-29C		ACTGTGA,MIR-27A,MIR-27B						CTTTGTA,MIR-524	ACATTCC,MIR-1,MIR-206					ATTCTTT,MIR-186													CTACTGT,MIR-199A
59338	PLEKHA1	pleckstrin homology domain containing, family A (phosphoinositide binding specific) member 1							TGCTGCT,MIR-15A,MIR-16,MIR-15B,MIR-195,MIR-424,MIR-497				TGGTGCT,MIR-29A,MIR-29B,MIR-29C				GTGCAAT,MIR-25,MIR-32,MIR-92,MIR-363,MIR-367
51444	RNF138	ring finger protein 138							TGCTGCT,MIR-15A,MIR-16,MIR-15B,MIR-195,MIR-424,MIR-497				TGGTGCT,MIR-29A,MIR-29B,MIR-29C									ACATTCC,MIR-1,MIR-206																	AAGCCAT,MIR-135A,MIR-135B								ATGTTAA,MIR-302C
54849	DEF8	differentially expressed in FDCP 8 homolog (mouse)							TGCTGCT,MIR-15A,MIR-16,MIR-15B,MIR-195,MIR-424,MIR-497				TGGTGCT,MIR-29A,MIR-29B,MIR-29C
8851	CDK5R1	cyclin-dependent kinase 5, regulatory subunit 1 (p35)							TGCTGCT,MIR-15A,MIR-16,MIR-15B,MIR-195,MIR-424,MIR-497					AATGTGA,MIR-23A,MIR-23B		TGCACTG,MIR-148A,MIR-152,MIR-148B			GTACTGT,MIR-101																													ATGCTGC,MIR-103,MIR-107
10762	NUP50	nucleoporin 50kDa							TGCTGCT,MIR-15A,MIR-16,MIR-15B,MIR-195,MIR-424,MIR-497					AATGTGA,MIR-23A,MIR-23B				TACTTGA,MIR-26A,MIR-26B				ACATTCC,MIR-1,MIR-206																					AAGCACA,MIR-218
7049	TGFBR3	transforming growth factor, beta receptor III							TGCTGCT,MIR-15A,MIR-16,MIR-15B,MIR-195,MIR-424,MIR-497					AATGTGA,MIR-23A,MIR-23B								ACATTCC,MIR-1,MIR-206						TGCTTTG,MIR-330																				ATGCTGC,MIR-103,MIR-107
7750	ZMYM2	zinc finger, MYM-type 2							TGCTGCT,MIR-15A,MIR-16,MIR-15B,MIR-195,MIR-424,MIR-497					AATGTGA,MIR-23A,MIR-23B									TTTGTAG,MIR-520D				ATTCTTT,MIR-186																					ATGCTGC,MIR-103,MIR-107	TAATGTG,MIR-323
9874	TLK1	tousled-like kinase 1							TGCTGCT,MIR-15A,MIR-16,MIR-15B,MIR-195,MIR-424,MIR-497					AATGTGA,MIR-23A,MIR-23B										ACCAAAG,MIR-9															AAGCCAT,MIR-135A,MIR-135B
29068	ZBTB44	zinc finger and BTB domain containing 44							TGCTGCT,MIR-15A,MIR-16,MIR-15B,MIR-195,MIR-424,MIR-497					AATGTGA,MIR-23A,MIR-23B														TGCTTTG,MIR-330											AAGCCAT,MIR-135A,MIR-135B
55585	UBE2Q1	ubiquitin-conjugating enzyme E2Q family member 1							TGCTGCT,MIR-15A,MIR-16,MIR-15B,MIR-195,MIR-424,MIR-497						ACTGTGA,MIR-27A,MIR-27B				GTACTGT,MIR-101					ACCAAAG,MIR-9		ATGTACA,MIR-493									GTTTGTT,MIR-495
5069	PAPPA	pregnancy-associated plasma protein A, pappalysin 1							TGCTGCT,MIR-15A,MIR-16,MIR-15B,MIR-195,MIR-424,MIR-497						ACTGTGA,MIR-27A,MIR-27B										CAGTGTT,MIR-141,MIR-200A		ATTCTTT,MIR-186		CTACCTC,LET-7A,LET-7B,LET-7C,LET-7D,LET-7E,LET-7F,MIR-98,LET-7G,LET-7I			ATACTGT,MIR-144		ACTTTAT,MIR-142-5P												GTGCCAA,MIR-96
11244	ZHX1	zinc fingers and homeoboxes 1							TGCTGCT,MIR-15A,MIR-16,MIR-15B,MIR-195,MIR-424,MIR-497						ACTGTGA,MIR-27A,MIR-27B												ATTCTTT,MIR-186													CTACTGT,MIR-199A	TAGCTTT,MIR-9					GTGCCAA,MIR-96		ATGCTGC,MIR-103,MIR-107	TAATGTG,MIR-323
54815	GATAD2A	GATA zinc finger domain containing 2A							TGCTGCT,MIR-15A,MIR-16,MIR-15B,MIR-195,MIR-424,MIR-497						ACTGTGA,MIR-27A,MIR-27B																CACTGTG,MIR-128A,MIR-128B
23276	KLHL18	kelch-like 18 (Drosophila)							TGCTGCT,MIR-15A,MIR-16,MIR-15B,MIR-195,MIR-424,MIR-497							TGCACTG,MIR-148A,MIR-152,MIR-148B	GTGCAAT,MIR-25,MIR-32,MIR-92,MIR-363,MIR-367			AGCACTT,MIR-93,MIR-302A,MIR-302B,MIR-302C,MIR-302D,MIR-372,MIR-373,MIR-520E,MIR-520A,MIR-526B,MIR-520B,MIR-520C,MIR-520D				ACCAAAG,MIR-9	CAGTGTT,MIR-141,MIR-200A
60436	TGIF2	TGFB-induced factor homeobox 2							TGCTGCT,MIR-15A,MIR-16,MIR-15B,MIR-195,MIR-424,MIR-497							TGCACTG,MIR-148A,MIR-152,MIR-148B						ACATTCC,MIR-1,MIR-206																		CTACTGT,MIR-199A								ATGCTGC,MIR-103,MIR-107
9295	SRSF11	serine/arginine-rich splicing factor 11							TGCTGCT,MIR-15A,MIR-16,MIR-15B,MIR-195,MIR-424,MIR-497							TGCACTG,MIR-148A,MIR-152,MIR-148B										ATGTACA,MIR-493									GTTTGTT,MIR-495
154214	RNF217	ring finger protein 217							TGCTGCT,MIR-15A,MIR-16,MIR-15B,MIR-195,MIR-424,MIR-497							TGCACTG,MIR-148A,MIR-152,MIR-148B
26524	LATS2	LATS, large tumor suppressor, homolog 2 (Drosophila)							TGCTGCT,MIR-15A,MIR-16,MIR-15B,MIR-195,MIR-424,MIR-497								GTGCAAT,MIR-25,MIR-32,MIR-92,MIR-363,MIR-367			AGCACTT,MIR-93,MIR-302A,MIR-302B,MIR-302C,MIR-302D,MIR-372,MIR-373,MIR-520E,MIR-520A,MIR-526B,MIR-520B,MIR-520C,MIR-520D																												ATGCTGC,MIR-103,MIR-107
3799	KIF5B	kinesin family member 5B							TGCTGCT,MIR-15A,MIR-16,MIR-15B,MIR-195,MIR-424,MIR-497								GTGCAAT,MIR-25,MIR-32,MIR-92,MIR-363,MIR-367
130507	UBR3	ubiquitin protein ligase E3 component n-recognin 3 (putative)							TGCTGCT,MIR-15A,MIR-16,MIR-15B,MIR-195,MIR-424,MIR-497									TACTTGA,MIR-26A,MIR-26B		AGCACTT,MIR-93,MIR-302A,MIR-302B,MIR-302C,MIR-302D,MIR-372,MIR-373,MIR-520E,MIR-520A,MIR-526B,MIR-520B,MIR-520C,MIR-520D												ATACTGT,MIR-144											AAGCACA,MIR-218		CATTTCA,MIR-203		ATGTTAA,MIR-302C	ATGCTGC,MIR-103,MIR-107
23362	PSD3	pleckstrin and Sec7 domain containing 3							TGCTGCT,MIR-15A,MIR-16,MIR-15B,MIR-195,MIR-424,MIR-497									TACTTGA,MIR-26A,MIR-26B				ACATTCC,MIR-1,MIR-206														AACTGGA,MIR-145												ATGCTGC,MIR-103,MIR-107
10277	UBE4B	ubiquitination factor E4B							TGCTGCT,MIR-15A,MIR-16,MIR-15B,MIR-195,MIR-424,MIR-497									TACTTGA,MIR-26A,MIR-26B						ACCAAAG,MIR-9
3159	HMGA1	high mobility group AT-hook 1							TGCTGCT,MIR-15A,MIR-16,MIR-15B,MIR-195,MIR-424,MIR-497									TACTTGA,MIR-26A,MIR-26B											CTACCTC,LET-7A,LET-7B,LET-7C,LET-7D,LET-7E,LET-7F,MIR-98,LET-7G,LET-7I				TTTGCAG,MIR-518A-2															ATGCTGC,MIR-103,MIR-107
26135	SERBP1	SERPINE1 mRNA binding protein 1							TGCTGCT,MIR-15A,MIR-16,MIR-15B,MIR-195,MIR-424,MIR-497									TACTTGA,MIR-26A,MIR-26B																								CAGCTTT,MIR-320
55161	TMEM33	transmembrane protein 33							TGCTGCT,MIR-15A,MIR-16,MIR-15B,MIR-195,MIR-424,MIR-497									TACTTGA,MIR-26A,MIR-26B																													ATGTTAA,MIR-302C
8289	ARID1A	AT rich interactive domain 1A (SWI-like)							TGCTGCT,MIR-15A,MIR-16,MIR-15B,MIR-195,MIR-424,MIR-497										GTACTGT,MIR-101					ACCAAAG,MIR-9		ATGTACA,MIR-493					CACTGTG,MIR-128A,MIR-128B	ATACTGT,MIR-144													CATTTCA,MIR-203
65084	TMEM135	transmembrane protein 135							TGCTGCT,MIR-15A,MIR-16,MIR-15B,MIR-195,MIR-424,MIR-497										GTACTGT,MIR-101						CAGTGTT,MIR-141,MIR-200A
5727	PTCH1	patched 1							TGCTGCT,MIR-15A,MIR-16,MIR-15B,MIR-195,MIR-424,MIR-497										GTACTGT,MIR-101																GTTTGTT,MIR-495
25843	MOB4	MOB family member 4, phocein							TGCTGCT,MIR-15A,MIR-16,MIR-15B,MIR-195,MIR-424,MIR-497										GTACTGT,MIR-101
7586	ZKSCAN1	zinc finger with KRAB and SCAN domains 1							TGCTGCT,MIR-15A,MIR-16,MIR-15B,MIR-195,MIR-424,MIR-497											AGCACTT,MIR-93,MIR-302A,MIR-302B,MIR-302C,MIR-302D,MIR-372,MIR-373,MIR-520E,MIR-520A,MIR-526B,MIR-520B,MIR-520C,MIR-520D				ACCAAAG,MIR-9
11108	PRDM4	PR domain containing 4							TGCTGCT,MIR-15A,MIR-16,MIR-15B,MIR-195,MIR-424,MIR-497											AGCACTT,MIR-93,MIR-302A,MIR-302B,MIR-302C,MIR-302D,MIR-372,MIR-373,MIR-520E,MIR-520A,MIR-526B,MIR-520B,MIR-520C,MIR-520D
10971	YWHAQ	tyrosine 3-monooxygenase/tryptophan 5-monooxygenase activation protein, theta polypeptide							TGCTGCT,MIR-15A,MIR-16,MIR-15B,MIR-195,MIR-424,MIR-497												CTTTGTA,MIR-524	ACATTCC,MIR-1,MIR-206																				CAGCTTT,MIR-320			CATTTCA,MIR-203
79869	CPSF7	cleavage and polyadenylation specific factor 7, 59kDa							TGCTGCT,MIR-15A,MIR-16,MIR-15B,MIR-195,MIR-424,MIR-497													ACATTCC,MIR-1,MIR-206						TGCTTTG,MIR-330																		GTGCCAA,MIR-96
372	ARCN1	archain 1							TGCTGCT,MIR-15A,MIR-16,MIR-15B,MIR-195,MIR-424,MIR-497													ACATTCC,MIR-1,MIR-206
55573	CDV3	CDV3 homolog (mouse)							TGCTGCT,MIR-15A,MIR-16,MIR-15B,MIR-195,MIR-424,MIR-497																CAGTGTT,MIR-141,MIR-200A				CTACCTC,LET-7A,LET-7B,LET-7C,LET-7D,LET-7E,LET-7F,MIR-98,LET-7G,LET-7I	TTGCCAA,MIR-182
85364	ZCCHC3	zinc finger, CCHC domain containing 3							TGCTGCT,MIR-15A,MIR-16,MIR-15B,MIR-195,MIR-424,MIR-497																CAGTGTT,MIR-141,MIR-200A				CTACCTC,LET-7A,LET-7B,LET-7C,LET-7D,LET-7E,LET-7F,MIR-98,LET-7G,LET-7I																	GTGCCAA,MIR-96
993	CDC25A	cell division cycle 25 homolog A (S. pombe)							TGCTGCT,MIR-15A,MIR-16,MIR-15B,MIR-195,MIR-424,MIR-497																CAGTGTT,MIR-141,MIR-200A				CTACCTC,LET-7A,LET-7B,LET-7C,LET-7D,LET-7E,LET-7F,MIR-98,LET-7G,LET-7I
23095	KIF1B	kinesin family member 1B							TGCTGCT,MIR-15A,MIR-16,MIR-15B,MIR-195,MIR-424,MIR-497																	ATGTACA,MIR-493		TGCTTTG,MIR-330								AACTGGA,MIR-145	CTTTGCA,MIR-527
596	BCL2	B-cell CLL/lymphoma 2							TGCTGCT,MIR-15A,MIR-16,MIR-15B,MIR-195,MIR-424,MIR-497																	ATGTACA,MIR-493				TTGCCAA,MIR-182			TTTGCAG,MIR-518A-2
22837	COBLL1	COBL-like 1							TGCTGCT,MIR-15A,MIR-16,MIR-15B,MIR-195,MIR-424,MIR-497																	ATGTACA,MIR-493
5110	PCMT1	protein-L-isoaspartate (D-aspartate) O-methyltransferase							TGCTGCT,MIR-15A,MIR-16,MIR-15B,MIR-195,MIR-424,MIR-497																			TGCTTTG,MIR-330		TTGCCAA,MIR-182
55066	PDPR	pyruvate dehydrogenase phosphatase regulatory subunit							TGCTGCT,MIR-15A,MIR-16,MIR-15B,MIR-195,MIR-424,MIR-497																				CTACCTC,LET-7A,LET-7B,LET-7C,LET-7D,LET-7E,LET-7F,MIR-98,LET-7G,LET-7I
11198	SUPT16H	suppressor of Ty 16 homolog (S. cerevisiae)							TGCTGCT,MIR-15A,MIR-16,MIR-15B,MIR-195,MIR-424,MIR-497																										GTTTGTT,MIR-495
1975	EIF4B	eukaryotic translation initiation factor 4B							TGCTGCT,MIR-15A,MIR-16,MIR-15B,MIR-195,MIR-424,MIR-497																											AACTGGA,MIR-145												ATGCTGC,MIR-103,MIR-107
2101	ESRRA	estrogen-related receptor alpha							TGCTGCT,MIR-15A,MIR-16,MIR-15B,MIR-195,MIR-424,MIR-497																														AAGCCAT,MIR-135A,MIR-135B
6612	SUMO3	SMT3 suppressor of mif two 3 homolog 3 (S. cerevisiae)							TGCTGCT,MIR-15A,MIR-16,MIR-15B,MIR-195,MIR-424,MIR-497																															CTACTGT,MIR-199A
5494	PPM1A	protein phosphatase, Mg2+/Mn2+ dependent, 1A							TGCTGCT,MIR-15A,MIR-16,MIR-15B,MIR-195,MIR-424,MIR-497																																	CAGCTTT,MIR-320
9931	HELZ	helicase with zinc finger							TGCTGCT,MIR-15A,MIR-16,MIR-15B,MIR-195,MIR-424,MIR-497																																	CAGCTTT,MIR-320
7290	HIRA	HIR histone cell cycle regulation defective homolog A (S. cerevisiae)							TGCTGCT,MIR-15A,MIR-16,MIR-15B,MIR-195,MIR-424,MIR-497																																			ACTGAAA,MIR-30A-3P,MIR-30E-3P
830	CAPZA2	capping protein (actin filament) muscle Z-line, alpha 2							TGCTGCT,MIR-15A,MIR-16,MIR-15B,MIR-195,MIR-424,MIR-497																																							ATGCTGC,MIR-103,MIR-107
7533	YWHAH	tyrosine 3-monooxygenase/tryptophan 5-monooxygenase activation protein, eta polypeptide							TGCTGCT,MIR-15A,MIR-16,MIR-15B,MIR-195,MIR-424,MIR-497																																							ATGCTGC,MIR-103,MIR-107
6645	SNTB2	syntrophin, beta 2 (dystrophin-associated protein A1, 59kDa, basic component 2)							TGCTGCT,MIR-15A,MIR-16,MIR-15B,MIR-195,MIR-424,MIR-497																																							ATGCTGC,MIR-103,MIR-107
2247	FGF2	fibroblast growth factor 2 (basic)							TGCTGCT,MIR-15A,MIR-16,MIR-15B,MIR-195,MIR-424,MIR-497																																							ATGCTGC,MIR-103,MIR-107
65124	ANKRD57	ankyrin repeat domain 57							TGCTGCT,MIR-15A,MIR-16,MIR-15B,MIR-195,MIR-424,MIR-497																																							ATGCTGC,MIR-103,MIR-107
93487	MAPK1IP1L	mitogen-activated protein kinase 1 interacting protein 1-like							TGCTGCT,MIR-15A,MIR-16,MIR-15B,MIR-195,MIR-424,MIR-497
2531	KDSR	3-ketodihydrosphingosine reductase							TGCTGCT,MIR-15A,MIR-16,MIR-15B,MIR-195,MIR-424,MIR-497
23761	PISD	phosphatidylserine decarboxylase							TGCTGCT,MIR-15A,MIR-16,MIR-15B,MIR-195,MIR-424,MIR-497
26973	CHORDC1	cysteine and histidine-rich domain (CHORD) containing 1							TGCTGCT,MIR-15A,MIR-16,MIR-15B,MIR-195,MIR-424,MIR-497
8760	CDS2	CDP-diacylglycerol synthase (phosphatidate cytidylyltransferase) 2							TGCTGCT,MIR-15A,MIR-16,MIR-15B,MIR-195,MIR-424,MIR-497
4061	LY6E	lymphocyte antigen 6 complex, locus E							TGCTGCT,MIR-15A,MIR-16,MIR-15B,MIR-195,MIR-424,MIR-497
1111	CHEK1	CHK1 checkpoint homolog (S. pombe)							TGCTGCT,MIR-15A,MIR-16,MIR-15B,MIR-195,MIR-424,MIR-497
10621	POLR3F	polymerase (RNA) III (DNA directed) polypeptide F, 39 kDa							TGCTGCT,MIR-15A,MIR-16,MIR-15B,MIR-195,MIR-424,MIR-497
11276	SYNRG	synergin, gamma							TGCTGCT,MIR-15A,MIR-16,MIR-15B,MIR-195,MIR-424,MIR-497
223117	SEMA3D	sema domain, immunoglobulin domain (Ig), short basic domain, secreted, (semaphorin) 3D							TGCTGCT,MIR-15A,MIR-16,MIR-15B,MIR-195,MIR-424,MIR-497
25994	HIGD1A	HIG1 hypoxia inducible domain family, member 1A							TGCTGCT,MIR-15A,MIR-16,MIR-15B,MIR-195,MIR-424,MIR-497
285598	ARL10	ADP-ribosylation factor-like 10							TGCTGCT,MIR-15A,MIR-16,MIR-15B,MIR-195,MIR-424,MIR-497
400073	C12orf76	chromosome 12 open reading frame 76							TGCTGCT,MIR-15A,MIR-16,MIR-15B,MIR-195,MIR-424,MIR-497
51283	BFAR	bifunctional apoptosis regulator							TGCTGCT,MIR-15A,MIR-16,MIR-15B,MIR-195,MIR-424,MIR-497
5194	PEX13	peroxisomal biogenesis factor 13							TGCTGCT,MIR-15A,MIR-16,MIR-15B,MIR-195,MIR-424,MIR-497
55038	CDCA4	cell division cycle associated 4							TGCTGCT,MIR-15A,MIR-16,MIR-15B,MIR-195,MIR-424,MIR-497
7020	TFAP2A	transcription factor AP-2 alpha (activating enhancer binding protein 2 alpha)							TGCTGCT,MIR-15A,MIR-16,MIR-15B,MIR-195,MIR-424,MIR-497
80063	ATF7IP2	activating transcription factor 7 interacting protein 2							TGCTGCT,MIR-15A,MIR-16,MIR-15B,MIR-195,MIR-424,MIR-497
4097	MAFG	v-maf musculoaponeurotic fibrosarcoma oncogene homolog G (avian)								CAGTATT,MIR-200B,MIR-200C,MIR-429	TGTTTAC,MIR-30A-5P,MIR-30C,MIR-30D,MIR-30B,MIR-30E-5P		TGGTGCT,MIR-29A,MIR-29B,MIR-29C																														AAGCACA,MIR-218
57532	NUFIP2	nuclear fragile X mental retardation protein interacting protein 2								CAGTATT,MIR-200B,MIR-200C,MIR-429	TGTTTAC,MIR-30A-5P,MIR-30C,MIR-30D,MIR-30B,MIR-30E-5P			AATGTGA,MIR-23A,MIR-23B						AGCACTT,MIR-93,MIR-302A,MIR-302B,MIR-302C,MIR-302D,MIR-372,MIR-373,MIR-520E,MIR-520A,MIR-526B,MIR-520B,MIR-520C,MIR-520D										TTGCCAA,MIR-182					GTTTGTT,MIR-495	AACTGGA,MIR-145								ACTGAAA,MIR-30A-3P,MIR-30E-3P	CATTTCA,MIR-203				TAATGTG,MIR-323
22858	ICK	intestinal cell (MAK-like) kinase								CAGTATT,MIR-200B,MIR-200C,MIR-429	TGTTTAC,MIR-30A-5P,MIR-30C,MIR-30D,MIR-30B,MIR-30E-5P								GTACTGT,MIR-101		CTTTGTA,MIR-524																						AAGCACA,MIR-218
9782	MATR3	matrin 3								CAGTATT,MIR-200B,MIR-200C,MIR-429	TGTTTAC,MIR-30A-5P,MIR-30C,MIR-30D,MIR-30B,MIR-30E-5P											ACATTCC,MIR-1,MIR-206																									ATGTTAA,MIR-302C
51421	AMOTL2	angiomotin like 2								CAGTATT,MIR-200B,MIR-200C,MIR-429	TGTTTAC,MIR-30A-5P,MIR-30C,MIR-30D,MIR-30B,MIR-30E-5P																									AACTGGA,MIR-145
3845	KRAS	v-Ki-ras2 Kirsten rat sarcoma viral oncogene homolog								CAGTATT,MIR-200B,MIR-200C,MIR-429	TGTTTAC,MIR-30A-5P,MIR-30C,MIR-30D,MIR-30B,MIR-30E-5P																														TAGCTTT,MIR-9			ACTGAAA,MIR-30A-3P,MIR-30E-3P		GTGCCAA,MIR-96
7329	UBE2I	ubiquitin-conjugating enzyme E2I								CAGTATT,MIR-200B,MIR-200C,MIR-429	TGTTTAC,MIR-30A-5P,MIR-30C,MIR-30D,MIR-30B,MIR-30E-5P
1266	CNN3	calponin 3, acidic								CAGTATT,MIR-200B,MIR-200C,MIR-429		TGCCTTA,MIR-124A										ACATTCC,MIR-1,MIR-206																								GTGCCAA,MIR-96
9815	GIT2	G protein-coupled receptor kinase interacting ArfGAP 2								CAGTATT,MIR-200B,MIR-200C,MIR-429		TGCCTTA,MIR-124A																		TTGCCAA,MIR-182
1998	ELF2	E74-like factor 2 (ets domain transcription factor)								CAGTATT,MIR-200B,MIR-200C,MIR-429			TGGTGCT,MIR-29A,MIR-29B,MIR-29C	AATGTGA,MIR-23A,MIR-23B											CAGTGTT,MIR-141,MIR-200A
5515	PPP2CA	protein phosphatase 2, catalytic subunit, alpha isozyme								CAGTATT,MIR-200B,MIR-200C,MIR-429			TGGTGCT,MIR-29A,MIR-29B,MIR-29C										TTTGTAG,MIR-520D		CAGTGTT,MIR-141,MIR-200A
4082	MARCKS	myristoylated alanine-rich protein kinase C substrate								CAGTATT,MIR-200B,MIR-200C,MIR-429				AATGTGA,MIR-23A,MIR-23B	ACTGTGA,MIR-27A,MIR-27B															TTGCCAA,MIR-182		ATACTGT,MIR-144			GTTTGTT,MIR-495		CTTTGCA,MIR-527						AAGCACA,MIR-218
23369	PUM2	pumilio homolog 2 (Drosophila)								CAGTATT,MIR-200B,MIR-200C,MIR-429				AATGTGA,MIR-23A,MIR-23B					GTACTGT,MIR-101		CTTTGTA,MIR-524	ACATTCC,MIR-1,MIR-206				ATGTACA,MIR-493		TGCTTTG,MIR-330															AAGCACA,MIR-218
55167	MSL2	male-specific lethal 2 homolog (Drosophila)								CAGTATT,MIR-200B,MIR-200C,MIR-429				AATGTGA,MIR-23A,MIR-23B									TTTGTAG,MIR-520D					TGCTTTG,MIR-330		TTGCCAA,MIR-182			TTTGCAG,MIR-518A-2						AAGCCAT,MIR-135A,MIR-135B				AAGCACA,MIR-218
55626	AMBRA1	autophagy/beclin-1 regulator 1								CAGTATT,MIR-200B,MIR-200C,MIR-429				AATGTGA,MIR-23A,MIR-23B										ACCAAAG,MIR-9
331	XIAP	X-linked inhibitor of apoptosis								CAGTATT,MIR-200B,MIR-200C,MIR-429				AATGTGA,MIR-23A,MIR-23B													ATTCTTT,MIR-186	TGCTTTG,MIR-330					TTTGCAG,MIR-518A-2													GTGCCAA,MIR-96
1009	CDH11	cadherin 11, type 2, OB-cadherin (osteoblast)								CAGTATT,MIR-200B,MIR-200C,MIR-429					ACTGTGA,MIR-27A,MIR-27B				GTACTGT,MIR-101							ATGTACA,MIR-493						ATACTGT,MIR-144
6426	SRSF1	serine/arginine-rich splicing factor 1								CAGTATT,MIR-200B,MIR-200C,MIR-429					ACTGTGA,MIR-27A,MIR-27B							ACATTCC,MIR-1,MIR-206	TTTGTAG,MIR-520D					TGCTTTG,MIR-330																	CATTTCA,MIR-203				TAATGTG,MIR-323
648	BMI1	BMI1 polycomb ring finger oncogene								CAGTATT,MIR-200B,MIR-200C,MIR-429					ACTGTGA,MIR-27A,MIR-27B								TTTGTAG,MIR-520D					TGCTTTG,MIR-330			CACTGTG,MIR-128A,MIR-128B												AAGCACA,MIR-218
5170	PDPK1	3-phosphoinositide dependent protein kinase-1								CAGTATT,MIR-200B,MIR-200C,MIR-429					ACTGTGA,MIR-27A,MIR-27B											ATGTACA,MIR-493					CACTGTG,MIR-128A,MIR-128B
2119	ETV5	ets variant 5								CAGTATT,MIR-200B,MIR-200C,MIR-429						TGCACTG,MIR-148A,MIR-152,MIR-148B			GTACTGT,MIR-101				TTTGTAG,MIR-520D
54206	ERRFI1	ERBB receptor feedback inhibitor 1								CAGTATT,MIR-200B,MIR-200C,MIR-429						TGCACTG,MIR-148A,MIR-152,MIR-148B									CAGTGTT,MIR-141,MIR-200A
10140	TOB1	transducer of ERBB2, 1								CAGTATT,MIR-200B,MIR-200C,MIR-429							GTGCAAT,MIR-25,MIR-32,MIR-92,MIR-363,MIR-367	TACTTGA,MIR-26A,MIR-26B									ATTCTTT,MIR-186			TTGCCAA,MIR-182													AAGCACA,MIR-218	ACTGAAA,MIR-30A-3P,MIR-30E-3P			ATGTTAA,MIR-302C
200576	PIKFYVE	phosphoinositide kinase, FYVE finger containing								CAGTATT,MIR-200B,MIR-200C,MIR-429							GTGCAAT,MIR-25,MIR-32,MIR-92,MIR-363,MIR-367						TTTGTAG,MIR-520D			ATGTACA,MIR-493
8087	FXR1	fragile X mental retardation, autosomal homolog 1								CAGTATT,MIR-200B,MIR-200C,MIR-429							GTGCAAT,MIR-25,MIR-32,MIR-92,MIR-363,MIR-367													TTGCCAA,MIR-182										CTACTGT,MIR-199A	TAGCTTT,MIR-9			ACTGAAA,MIR-30A-3P,MIR-30E-3P			ATGTTAA,MIR-302C
8445	DYRK2	dual-specificity tyrosine-(Y)-phosphorylation regulated kinase 2								CAGTATT,MIR-200B,MIR-200C,MIR-429							GTGCAAT,MIR-25,MIR-32,MIR-92,MIR-363,MIR-367
51317	PHF21A	PHD finger protein 21A								CAGTATT,MIR-200B,MIR-200C,MIR-429								TACTTGA,MIR-26A,MIR-26B			CTTTGTA,MIR-524									TTGCCAA,MIR-182
4664	NAB1	NGFI-A binding protein 1 (EGR1 binding protein 1)								CAGTATT,MIR-200B,MIR-200C,MIR-429								TACTTGA,MIR-26A,MIR-26B								ATGTACA,MIR-493					CACTGTG,MIR-128A,MIR-128B
121536	AEBP2	AE binding protein 2								CAGTATT,MIR-200B,MIR-200C,MIR-429									GTACTGT,MIR-101	AGCACTT,MIR-93,MIR-302A,MIR-302B,MIR-302C,MIR-302D,MIR-372,MIR-373,MIR-520E,MIR-520A,MIR-526B,MIR-520B,MIR-520C,MIR-520D				ACCAAAG,MIR-9						TTGCCAA,MIR-182			TTTGCAG,MIR-518A-2				CTTTGCA,MIR-527		AAGCCAT,MIR-135A,MIR-135B	CTACTGT,MIR-199A
1843	DUSP1	dual specificity phosphatase 1								CAGTATT,MIR-200B,MIR-200C,MIR-429									GTACTGT,MIR-101
6602	SMARCD1	SWI/SNF related, matrix associated, actin dependent regulator of chromatin, subfamily d, member 1								CAGTATT,MIR-200B,MIR-200C,MIR-429									GTACTGT,MIR-101
50807	ASAP1	ArfGAP with SH3 domain, ankyrin repeat and PH domain 1								CAGTATT,MIR-200B,MIR-200C,MIR-429									GTACTGT,MIR-101
7879	RAB7A	RAB7A, member RAS oncogene family								CAGTATT,MIR-200B,MIR-200C,MIR-429										AGCACTT,MIR-93,MIR-302A,MIR-302B,MIR-302C,MIR-302D,MIR-372,MIR-373,MIR-520E,MIR-520A,MIR-526B,MIR-520B,MIR-520C,MIR-520D																											ATGTTAA,MIR-302C
4800	NFYA	nuclear transcription factor Y, alpha								CAGTATT,MIR-200B,MIR-200C,MIR-429										AGCACTT,MIR-93,MIR-302A,MIR-302B,MIR-302C,MIR-302D,MIR-372,MIR-373,MIR-520E,MIR-520A,MIR-526B,MIR-520B,MIR-520C,MIR-520D
6533	SLC6A6	solute carrier family 6 (neurotransmitter transporter, taurine), member 6								CAGTATT,MIR-200B,MIR-200C,MIR-429											CTTTGTA,MIR-524			ACCAAAG,MIR-9
5879	RAC1	ras-related C3 botulinum toxin substrate 1 (rho family, small GTP binding protein Rac1)								CAGTATT,MIR-200B,MIR-200C,MIR-429											CTTTGTA,MIR-524									TTGCCAA,MIR-182
10370	CITED2	Cbp/p300-interacting transactivator, with Glu/Asp-rich carboxy-terminal domain, 2								CAGTATT,MIR-200B,MIR-200C,MIR-429												ACATTCC,MIR-1,MIR-206	TTTGTAG,MIR-520D			ATGTACA,MIR-493				TTGCCAA,MIR-182	CACTGTG,MIR-128A,MIR-128B					AACTGGA,MIR-145				CTACTGT,MIR-199A					CATTTCA,MIR-203
23603	CORO1C	coronin, actin binding protein, 1C								CAGTATT,MIR-200B,MIR-200C,MIR-429												ACATTCC,MIR-1,MIR-206								TTGCCAA,MIR-182	CACTGTG,MIR-128A,MIR-128B		TTTGCAG,MIR-518A-2				CTTTGCA,MIR-527
2335	FN1	fibronectin 1								CAGTATT,MIR-200B,MIR-200C,MIR-429												ACATTCC,MIR-1,MIR-206																		CTACTGT,MIR-199A
29979	UBQLN1	ubiquilin 1								CAGTATT,MIR-200B,MIR-200C,MIR-429												ACATTCC,MIR-1,MIR-206																									ATGTTAA,MIR-302C
8905	AP1S2	adaptor-related protein complex 1, sigma 2 subunit								CAGTATT,MIR-200B,MIR-200C,MIR-429														ACCAAAG,MIR-9																					CATTTCA,MIR-203
5099	PCDH7	protocadherin 7								CAGTATT,MIR-200B,MIR-200C,MIR-429														ACCAAAG,MIR-9
5567	PRKACB	protein kinase, cAMP-dependent, catalytic, beta								CAGTATT,MIR-200B,MIR-200C,MIR-429															CAGTGTT,MIR-141,MIR-200A					TTGCCAA,MIR-182
9969	MED13	mediator complex subunit 13								CAGTATT,MIR-200B,MIR-200C,MIR-429																ATGTACA,MIR-493					CACTGTG,MIR-128A,MIR-128B																ATGTTAA,MIR-302C
10409	BASP1	brain abundant, membrane attached signal protein 1								CAGTATT,MIR-200B,MIR-200C,MIR-429																ATGTACA,MIR-493
54471	SMCR7L	Smith-Magenis syndrome chromosome region, candidate 7-like								CAGTATT,MIR-200B,MIR-200C,MIR-429																			CTACCTC,LET-7A,LET-7B,LET-7C,LET-7D,LET-7E,LET-7F,MIR-98,LET-7G,LET-7I		CACTGTG,MIR-128A,MIR-128B
55854	ZC3H15	zinc finger CCCH-type containing 15								CAGTATT,MIR-200B,MIR-200C,MIR-429																				TTGCCAA,MIR-182
3313	HSPA9	heat shock 70kDa protein 9 (mortalin)								CAGTATT,MIR-200B,MIR-200C,MIR-429																							TTTGCAG,MIR-518A-2
6722	SRF	serum response factor (c-fos serum response element-binding transcription factor)								CAGTATT,MIR-200B,MIR-200C,MIR-429																								ACTTTAT,MIR-142-5P						CTACTGT,MIR-199A
387	RHOA	ras homolog gene family, member A								CAGTATT,MIR-200B,MIR-200C,MIR-429																								ACTTTAT,MIR-142-5P
57515	SERINC1	serine incorporator 1								CAGTATT,MIR-200B,MIR-200C,MIR-429																												CACTTTG,MIR-520G,MIR-520H
9972	NUP153	nucleoporin 153kDa								CAGTATT,MIR-200B,MIR-200C,MIR-429																													AAGCCAT,MIR-135A,MIR-135B								ATGTTAA,MIR-302C
11217	AKAP2	A kinase (PRKA) anchor protein 2								CAGTATT,MIR-200B,MIR-200C,MIR-429																															TAGCTTT,MIR-9							ATGCTGC,MIR-103,MIR-107
2737	GLI3	GLI family zinc finger 3								CAGTATT,MIR-200B,MIR-200C,MIR-429																																			CATTTCA,MIR-203
4478	MSN	moesin								CAGTATT,MIR-200B,MIR-200C,MIR-429																																				GTGCCAA,MIR-96
9669	EIF5B	eukaryotic translation initiation factor 5B								CAGTATT,MIR-200B,MIR-200C,MIR-429
54443	ANLN	anillin, actin binding protein								CAGTATT,MIR-200B,MIR-200C,MIR-429
25932	CLIC4	chloride intracellular channel 4								CAGTATT,MIR-200B,MIR-200C,MIR-429
1039	CDR2	cerebellar degeneration-related protein 2, 62kDa								CAGTATT,MIR-200B,MIR-200C,MIR-429
1965	EIF2S1	eukaryotic translation initiation factor 2, subunit 1 alpha, 35kDa								CAGTATT,MIR-200B,MIR-200C,MIR-429
203068	TUBB	tubulin, beta class I								CAGTATT,MIR-200B,MIR-200C,MIR-429
51439	FAM8A1	family with sequence similarity 8, member A1								CAGTATT,MIR-200B,MIR-200C,MIR-429
57589	KIAA1432	KIAA1432								CAGTATT,MIR-200B,MIR-200C,MIR-429
10735	STAG2	stromal antigen 2									TGTTTAC,MIR-30A-5P,MIR-30C,MIR-30D,MIR-30B,MIR-30E-5P	TGCCTTA,MIR-124A	TGGTGCT,MIR-29A,MIR-29B,MIR-29C						GTACTGT,MIR-101								ATTCTTT,MIR-186						TTTGCAG,MIR-518A-2		GTTTGTT,MIR-495		CTTTGCA,MIR-527					CAGCTTT,MIR-320
150275	CCDC117	coiled-coil domain containing 117									TGTTTAC,MIR-30A-5P,MIR-30C,MIR-30D,MIR-30B,MIR-30E-5P	TGCCTTA,MIR-124A	TGGTGCT,MIR-29A,MIR-29B,MIR-29C																	TTGCCAA,MIR-182																			TAATGTG,MIR-323
253738	EBF3	early B-cell factor 3									TGTTTAC,MIR-30A-5P,MIR-30C,MIR-30D,MIR-30B,MIR-30E-5P	TGCCTTA,MIR-124A		AATGTGA,MIR-23A,MIR-23B	ACTGTGA,MIR-27A,MIR-27B						CTTTGTA,MIR-524									TTGCCAA,MIR-182								CACTTTG,MIR-520G,MIR-520H		CTACTGT,MIR-199A			AAGCACA,MIR-218		CATTTCA,MIR-203	GTGCCAA,MIR-96			TAATGTG,MIR-323
4781	NFIB	nuclear factor I/B									TGTTTAC,MIR-30A-5P,MIR-30C,MIR-30D,MIR-30B,MIR-30E-5P	TGCCTTA,MIR-124A					GTGCAAT,MIR-25,MIR-32,MIR-92,MIR-363,MIR-367			AGCACTT,MIR-93,MIR-302A,MIR-302B,MIR-302C,MIR-302D,MIR-372,MIR-373,MIR-520E,MIR-520A,MIR-526B,MIR-520B,MIR-520C,MIR-520D
92140	MTDH	metadherin									TGTTTAC,MIR-30A-5P,MIR-30C,MIR-30D,MIR-30B,MIR-30E-5P	TGCCTTA,MIR-124A						TACTTGA,MIR-26A,MIR-26B								ATGTACA,MIR-493		TGCTTTG,MIR-330			CACTGTG,MIR-128A,MIR-128B								AAGCCAT,MIR-135A,MIR-135B			CAGCTTT,MIR-320
6662	SOX9	SRY (sex determining region Y)-box 9									TGTTTAC,MIR-30A-5P,MIR-30C,MIR-30D,MIR-30B,MIR-30E-5P	TGCCTTA,MIR-124A							GTACTGT,MIR-101		CTTTGTA,MIR-524														GTTTGTT,MIR-495	AACTGGA,MIR-145
51029	PPPDE1	PPPDE peptidase domain containing 1									TGTTTAC,MIR-30A-5P,MIR-30C,MIR-30D,MIR-30B,MIR-30E-5P	TGCCTTA,MIR-124A							GTACTGT,MIR-101
51123	ZNF706	zinc finger protein 706									TGTTTAC,MIR-30A-5P,MIR-30C,MIR-30D,MIR-30B,MIR-30E-5P	TGCCTTA,MIR-124A														ATGTACA,MIR-493														CTACTGT,MIR-199A
5411	PNN	pinin, desmosome associated protein									TGTTTAC,MIR-30A-5P,MIR-30C,MIR-30D,MIR-30B,MIR-30E-5P	TGCCTTA,MIR-124A															ATTCTTT,MIR-186						TTTGCAG,MIR-518A-2		GTTTGTT,MIR-495		CTTTGCA,MIR-527											ATGCTGC,MIR-103,MIR-107
9331	B4GALT6	UDP-Gal:betaGlcNAc beta 1,4- galactosyltransferase, polypeptide 6									TGTTTAC,MIR-30A-5P,MIR-30C,MIR-30D,MIR-30B,MIR-30E-5P	TGCCTTA,MIR-124A
25978	CHMP2B	charged multivesicular body protein 2B									TGTTTAC,MIR-30A-5P,MIR-30C,MIR-30D,MIR-30B,MIR-30E-5P	TGCCTTA,MIR-124A
79026	AHNAK	AHNAK nucleoprotein									TGTTTAC,MIR-30A-5P,MIR-30C,MIR-30D,MIR-30B,MIR-30E-5P	TGCCTTA,MIR-124A
57695	USP37	ubiquitin specific peptidase 37									TGTTTAC,MIR-30A-5P,MIR-30C,MIR-30D,MIR-30B,MIR-30E-5P		TGGTGCT,MIR-29A,MIR-29B,MIR-29C					TACTTGA,MIR-26A,MIR-26B																				CACTTTG,MIR-520G,MIR-520H
27436	EML4	echinoderm microtubule associated protein like 4									TGTTTAC,MIR-30A-5P,MIR-30C,MIR-30D,MIR-30B,MIR-30E-5P		TGGTGCT,MIR-29A,MIR-29B,MIR-29C																						GTTTGTT,MIR-495					CTACTGT,MIR-199A
80209	PROSER1	proline and serine rich 1									TGTTTAC,MIR-30A-5P,MIR-30C,MIR-30D,MIR-30B,MIR-30E-5P		TGGTGCT,MIR-29A,MIR-29B,MIR-29C																											CTACTGT,MIR-199A
80153	EDC3	enhancer of mRNA decapping 3 homolog (S. cerevisiae)									TGTTTAC,MIR-30A-5P,MIR-30C,MIR-30D,MIR-30B,MIR-30E-5P		TGGTGCT,MIR-29A,MIR-29B,MIR-29C
4659	PPP1R12A	protein phosphatase 1, regulatory subunit 12A									TGTTTAC,MIR-30A-5P,MIR-30C,MIR-30D,MIR-30B,MIR-30E-5P			AATGTGA,MIR-23A,MIR-23B		TGCACTG,MIR-148A,MIR-152,MIR-148B	GTGCAAT,MIR-25,MIR-32,MIR-92,MIR-363,MIR-367																TTTGCAG,MIR-518A-2							CTACTGT,MIR-199A					CATTTCA,MIR-203		ATGTTAA,MIR-302C
154807	VKORC1L1	vitamin K epoxide reductase complex, subunit 1-like 1									TGTTTAC,MIR-30A-5P,MIR-30C,MIR-30D,MIR-30B,MIR-30E-5P			AATGTGA,MIR-23A,MIR-23B																		ATACTGT,MIR-144
9218	VAPA	VAMP (vesicle-associated membrane protein)-associated protein A, 33kDa									TGTTTAC,MIR-30A-5P,MIR-30C,MIR-30D,MIR-30B,MIR-30E-5P			AATGTGA,MIR-23A,MIR-23B																															CATTTCA,MIR-203
54882	ANKHD1	ankyrin repeat and KH domain containing 1									TGTTTAC,MIR-30A-5P,MIR-30C,MIR-30D,MIR-30B,MIR-30E-5P			AATGTGA,MIR-23A,MIR-23B																																			TAATGTG,MIR-323
80267	EDEM3	ER degradation enhancer, mannosidase alpha-like 3									TGTTTAC,MIR-30A-5P,MIR-30C,MIR-30D,MIR-30B,MIR-30E-5P				ACTGTGA,MIR-27A,MIR-27B				GTACTGT,MIR-101				TTTGTAG,MIR-520D	ACCAAAG,MIR-9					CTACCTC,LET-7A,LET-7B,LET-7C,LET-7D,LET-7E,LET-7F,MIR-98,LET-7G,LET-7I											CTACTGT,MIR-199A
2035	EPB41	erythrocyte membrane protein band 4.1 (elliptocytosis 1, RH-linked)									TGTTTAC,MIR-30A-5P,MIR-30C,MIR-30D,MIR-30B,MIR-30E-5P				ACTGTGA,MIR-27A,MIR-27B						CTTTGTA,MIR-524											ATACTGT,MIR-144
829	CAPZA1	capping protein (actin filament) muscle Z-line, alpha 1									TGTTTAC,MIR-30A-5P,MIR-30C,MIR-30D,MIR-30B,MIR-30E-5P				ACTGTGA,MIR-27A,MIR-27B									ACCAAAG,MIR-9			ATTCTTT,MIR-186	TGCTTTG,MIR-330				ATACTGT,MIR-144			GTTTGTT,MIR-495
3977	LIFR	leukemia inhibitory factor receptor alpha									TGTTTAC,MIR-30A-5P,MIR-30C,MIR-30D,MIR-30B,MIR-30E-5P				ACTGTGA,MIR-27A,MIR-27B																	ATACTGT,MIR-144								CTACTGT,MIR-199A			AAGCACA,MIR-218				ATGTTAA,MIR-302C
1909	EDNRA	endothelin receptor type A									TGTTTAC,MIR-30A-5P,MIR-30C,MIR-30D,MIR-30B,MIR-30E-5P				ACTGTGA,MIR-27A,MIR-27B
22838	RNF44	ring finger protein 44									TGTTTAC,MIR-30A-5P,MIR-30C,MIR-30D,MIR-30B,MIR-30E-5P					TGCACTG,MIR-148A,MIR-152,MIR-148B	GTGCAAT,MIR-25,MIR-32,MIR-92,MIR-363,MIR-367						TTTGTAG,MIR-520D		CAGTGTT,MIR-141,MIR-200A					TTGCCAA,MIR-182
10613	ERLIN1	ER lipid raft associated 1									TGTTTAC,MIR-30A-5P,MIR-30C,MIR-30D,MIR-30B,MIR-30E-5P					TGCACTG,MIR-148A,MIR-152,MIR-148B		TACTTGA,MIR-26A,MIR-26B																		AACTGGA,MIR-145										GTGCCAA,MIR-96
4335	MNT	MAX binding protein									TGTTTAC,MIR-30A-5P,MIR-30C,MIR-30D,MIR-30B,MIR-30E-5P					TGCACTG,MIR-148A,MIR-152,MIR-148B				AGCACTT,MIR-93,MIR-302A,MIR-302B,MIR-302C,MIR-302D,MIR-372,MIR-373,MIR-520E,MIR-520A,MIR-526B,MIR-520B,MIR-520C,MIR-520D		ACATTCC,MIR-1,MIR-206									CACTGTG,MIR-128A,MIR-128B													ACTGAAA,MIR-30A-3P,MIR-30E-3P
25977	NECAP1	NECAP endocytosis associated 1									TGTTTAC,MIR-30A-5P,MIR-30C,MIR-30D,MIR-30B,MIR-30E-5P						GTGCAAT,MIR-25,MIR-32,MIR-92,MIR-363,MIR-367				CTTTGTA,MIR-524
55716	LMBR1L	limb region 1 homolog (mouse)-like									TGTTTAC,MIR-30A-5P,MIR-30C,MIR-30D,MIR-30B,MIR-30E-5P						GTGCAAT,MIR-25,MIR-32,MIR-92,MIR-363,MIR-367														CACTGTG,MIR-128A,MIR-128B
2803	GOLGA4	golgin A4									TGTTTAC,MIR-30A-5P,MIR-30C,MIR-30D,MIR-30B,MIR-30E-5P						GTGCAAT,MIR-25,MIR-32,MIR-92,MIR-363,MIR-367																							CTACTGT,MIR-199A	TAGCTTT,MIR-9
57700	FAM160B1	family with sequence similarity 160, member B1									TGTTTAC,MIR-30A-5P,MIR-30C,MIR-30D,MIR-30B,MIR-30E-5P						GTGCAAT,MIR-25,MIR-32,MIR-92,MIR-363,MIR-367																									CAGCTTT,MIR-320
84101	USP44	ubiquitin specific peptidase 44									TGTTTAC,MIR-30A-5P,MIR-30C,MIR-30D,MIR-30B,MIR-30E-5P						GTGCAAT,MIR-25,MIR-32,MIR-92,MIR-363,MIR-367
9832	JAKMIP2	janus kinase and microtubule interacting protein 2									TGTTTAC,MIR-30A-5P,MIR-30C,MIR-30D,MIR-30B,MIR-30E-5P							TACTTGA,MIR-26A,MIR-26B						ACCAAAG,MIR-9															AAGCCAT,MIR-135A,MIR-135B									ATGCTGC,MIR-103,MIR-107
116150	NUS1	nuclear undecaprenyl pyrophosphate synthase 1 homolog (S. cerevisiae)									TGTTTAC,MIR-30A-5P,MIR-30C,MIR-30D,MIR-30B,MIR-30E-5P							TACTTGA,MIR-26A,MIR-26B									ATTCTTT,MIR-186
57181	SLC39A10	solute carrier family 39 (zinc transporter), member 10									TGTTTAC,MIR-30A-5P,MIR-30C,MIR-30D,MIR-30B,MIR-30E-5P								GTACTGT,MIR-101			ACATTCC,MIR-1,MIR-206																								GTGCCAA,MIR-96
607	BCL9	B-cell CLL/lymphoma 9									TGTTTAC,MIR-30A-5P,MIR-30C,MIR-30D,MIR-30B,MIR-30E-5P								GTACTGT,MIR-101								ATTCTTT,MIR-186	TGCTTTG,MIR-330															AAGCACA,MIR-218
155061	ZNF746	zinc finger protein 746									TGTTTAC,MIR-30A-5P,MIR-30C,MIR-30D,MIR-30B,MIR-30E-5P								GTACTGT,MIR-101
7534	YWHAZ	tyrosine 3-monooxygenase/tryptophan 5-monooxygenase activation protein, zeta polypeptide									TGTTTAC,MIR-30A-5P,MIR-30C,MIR-30D,MIR-30B,MIR-30E-5P									AGCACTT,MIR-93,MIR-302A,MIR-302B,MIR-302C,MIR-302D,MIR-372,MIR-373,MIR-520E,MIR-520A,MIR-526B,MIR-520B,MIR-520C,MIR-520D		ACATTCC,MIR-1,MIR-206																			TAGCTTT,MIR-9	CAGCTTT,MIR-320
55144	LRRC8D	leucine rich repeat containing 8 family, member D									TGTTTAC,MIR-30A-5P,MIR-30C,MIR-30D,MIR-30B,MIR-30E-5P												TTTGTAG,MIR-520D
1452	CSNK1A1	casein kinase 1, alpha 1									TGTTTAC,MIR-30A-5P,MIR-30C,MIR-30D,MIR-30B,MIR-30E-5P													ACCAAAG,MIR-9	CAGTGTT,MIR-141,MIR-200A	ATGTACA,MIR-493		TGCTTTG,MIR-330											AAGCCAT,MIR-135A,MIR-135B						CATTTCA,MIR-203
84146	ZNF644	zinc finger protein 644									TGTTTAC,MIR-30A-5P,MIR-30C,MIR-30D,MIR-30B,MIR-30E-5P														CAGTGTT,MIR-141,MIR-200A				CTACCTC,LET-7A,LET-7B,LET-7C,LET-7D,LET-7E,LET-7F,MIR-98,LET-7G,LET-7I
51646	YPEL5	yippee-like 5 (Drosophila)									TGTTTAC,MIR-30A-5P,MIR-30C,MIR-30D,MIR-30B,MIR-30E-5P														CAGTGTT,MIR-141,MIR-200A																			ACTGAAA,MIR-30A-3P,MIR-30E-3P
7763	ZFAND5	zinc finger, AN1-type domain 5									TGTTTAC,MIR-30A-5P,MIR-30C,MIR-30D,MIR-30B,MIR-30E-5P															ATGTACA,MIR-493							TTTGCAG,MIR-518A-2		GTTTGTT,MIR-495									ACTGAAA,MIR-30A-3P,MIR-30E-3P		GTGCCAA,MIR-96
7336	UBE2V2	ubiquitin-conjugating enzyme E2 variant 2									TGTTTAC,MIR-30A-5P,MIR-30C,MIR-30D,MIR-30B,MIR-30E-5P															ATGTACA,MIR-493																					ATGTTAA,MIR-302C
10959	TMED2	transmembrane emp24 domain trafficking protein 2									TGTTTAC,MIR-30A-5P,MIR-30C,MIR-30D,MIR-30B,MIR-30E-5P																ATTCTTT,MIR-186
55030	FBXO34	F-box protein 34									TGTTTAC,MIR-30A-5P,MIR-30C,MIR-30D,MIR-30B,MIR-30E-5P																	TGCTTTG,MIR-330
140883	ZNF280B	zinc finger protein 280B									TGTTTAC,MIR-30A-5P,MIR-30C,MIR-30D,MIR-30B,MIR-30E-5P																		CTACCTC,LET-7A,LET-7B,LET-7C,LET-7D,LET-7E,LET-7F,MIR-98,LET-7G,LET-7I	TTGCCAA,MIR-182								CACTTTG,MIR-520G,MIR-520H						ACTGAAA,MIR-30A-3P,MIR-30E-3P
22839	DLGAP4	discs, large (Drosophila) homolog-associated protein 4									TGTTTAC,MIR-30A-5P,MIR-30C,MIR-30D,MIR-30B,MIR-30E-5P																		CTACCTC,LET-7A,LET-7B,LET-7C,LET-7D,LET-7E,LET-7F,MIR-98,LET-7G,LET-7I
378	ARF4	ADP-ribosylation factor 4									TGTTTAC,MIR-30A-5P,MIR-30C,MIR-30D,MIR-30B,MIR-30E-5P																			TTGCCAA,MIR-182
3309	HSPA5	heat shock 70kDa protein 5 (glucose-regulated protein, 78kDa)									TGTTTAC,MIR-30A-5P,MIR-30C,MIR-30D,MIR-30B,MIR-30E-5P																								GTTTGTT,MIR-495
2135	EXTL2	exostoses (multiple)-like 2									TGTTTAC,MIR-30A-5P,MIR-30C,MIR-30D,MIR-30B,MIR-30E-5P																												AAGCCAT,MIR-135A,MIR-135B
80018	NAA25	N(alpha)-acetyltransferase 25, NatB auxiliary subunit									TGTTTAC,MIR-30A-5P,MIR-30C,MIR-30D,MIR-30B,MIR-30E-5P																													CTACTGT,MIR-199A				ACTGAAA,MIR-30A-3P,MIR-30E-3P	CATTTCA,MIR-203
79443	FYCO1	FYVE and coiled-coil domain containing 1									TGTTTAC,MIR-30A-5P,MIR-30C,MIR-30D,MIR-30B,MIR-30E-5P																														TAGCTTT,MIR-9
7514	XPO1	exportin 1 (CRM1 homolog, yeast)									TGTTTAC,MIR-30A-5P,MIR-30C,MIR-30D,MIR-30B,MIR-30E-5P																															CAGCTTT,MIR-320
81552	VOPP1	vesicular, overexpressed in cancer, prosurvival protein 1									TGTTTAC,MIR-30A-5P,MIR-30C,MIR-30D,MIR-30B,MIR-30E-5P																																AAGCACA,MIR-218					ATGCTGC,MIR-103,MIR-107
2590	GALNT2	UDP-N-acetyl-alpha-D-galactosamine:polypeptide N-acetylgalactosaminyltransferase 2 (GalNAc-T2)									TGTTTAC,MIR-30A-5P,MIR-30C,MIR-30D,MIR-30B,MIR-30E-5P																																			GTGCCAA,MIR-96
25960	GPR124	G protein-coupled receptor 124									TGTTTAC,MIR-30A-5P,MIR-30C,MIR-30D,MIR-30B,MIR-30E-5P																																			GTGCCAA,MIR-96
84002	B3GNT5	UDP-GlcNAc:betaGal beta-1,3-N-acetylglucosaminyltransferase 5									TGTTTAC,MIR-30A-5P,MIR-30C,MIR-30D,MIR-30B,MIR-30E-5P																																				ATGTTAA,MIR-302C
340481	ZDHHC21	zinc finger, DHHC-type containing 21									TGTTTAC,MIR-30A-5P,MIR-30C,MIR-30D,MIR-30B,MIR-30E-5P																																						TAATGTG,MIR-323
7072	TIA1	TIA1 cytotoxic granule-associated RNA binding protein									TGTTTAC,MIR-30A-5P,MIR-30C,MIR-30D,MIR-30B,MIR-30E-5P
5054	SERPINE1	serpin peptidase inhibitor, clade E (nexin, plasminogen activator inhibitor type 1), member 1									TGTTTAC,MIR-30A-5P,MIR-30C,MIR-30D,MIR-30B,MIR-30E-5P
55785	FGD6	FYVE, RhoGEF and PH domain containing 6									TGTTTAC,MIR-30A-5P,MIR-30C,MIR-30D,MIR-30B,MIR-30E-5P
8844	KSR1	kinase suppressor of ras 1									TGTTTAC,MIR-30A-5P,MIR-30C,MIR-30D,MIR-30B,MIR-30E-5P
9592	IER2	immediate early response 2									TGTTTAC,MIR-30A-5P,MIR-30C,MIR-30D,MIR-30B,MIR-30E-5P
80183	KIAA0226L	KIAA0226-like									TGTTTAC,MIR-30A-5P,MIR-30C,MIR-30D,MIR-30B,MIR-30E-5P
153	ADRB1	adrenergic, beta-1-, receptor									TGTTTAC,MIR-30A-5P,MIR-30C,MIR-30D,MIR-30B,MIR-30E-5P
1021	CDK6	cyclin-dependent kinase 6										TGCCTTA,MIR-124A	TGGTGCT,MIR-29A,MIR-29B,MIR-29C					TACTTGA,MIR-26A,MIR-26B	GTACTGT,MIR-101			ACATTCC,MIR-1,MIR-206						TGCTTTG,MIR-330							GTTTGTT,MIR-495	AACTGGA,MIR-145						CAGCTTT,MIR-320						ATGCTGC,MIR-103,MIR-107
134553	C5orf24	chromosome 5 open reading frame 24										TGCCTTA,MIR-124A	TGGTGCT,MIR-29A,MIR-29B,MIR-29C														ATTCTTT,MIR-186	TGCTTTG,MIR-330																ACTGAAA,MIR-30A-3P,MIR-30E-3P
8723	SNX4	sorting nexin 4										TGCCTTA,MIR-124A	TGGTGCT,MIR-29A,MIR-29B,MIR-29C																	TTGCCAA,MIR-182													AAGCACA,MIR-218
29966	STRN3	striatin, calmodulin binding protein 3										TGCCTTA,MIR-124A	TGGTGCT,MIR-29A,MIR-29B,MIR-29C																												TAGCTTT,MIR-9
57590	WDFY1	WD repeat and FYVE domain containing 1										TGCCTTA,MIR-124A	TGGTGCT,MIR-29A,MIR-29B,MIR-29C
23300	ATMIN	ATM interactor										TGCCTTA,MIR-124A		AATGTGA,MIR-23A,MIR-23B																											TAGCTTT,MIR-9
55731	C17orf63	chromosome 17 open reading frame 63										TGCCTTA,MIR-124A		AATGTGA,MIR-23A,MIR-23B
1876	E2F6	E2F transcription factor 6										TGCCTTA,MIR-124A			ACTGTGA,MIR-27A,MIR-27B											ATGTACA,MIR-493			CTACCTC,LET-7A,LET-7B,LET-7C,LET-7D,LET-7E,LET-7F,MIR-98,LET-7G,LET-7I
51228	GLTP	glycolipid transfer protein										TGCCTTA,MIR-124A			ACTGTGA,MIR-27A,MIR-27B																CACTGTG,MIR-128A,MIR-128B
10766	TOB2	transducer of ERBB2, 2										TGCCTTA,MIR-124A					GTGCAAT,MIR-25,MIR-32,MIR-92,MIR-363,MIR-367			AGCACTT,MIR-93,MIR-302A,MIR-302B,MIR-302C,MIR-302D,MIR-372,MIR-373,MIR-520E,MIR-520A,MIR-526B,MIR-520B,MIR-520C,MIR-520D									CTACCTC,LET-7A,LET-7B,LET-7C,LET-7D,LET-7E,LET-7F,MIR-98,LET-7G,LET-7I
51552	RAB14	RAB14, member RAS oncogene family										TGCCTTA,MIR-124A					GTGCAAT,MIR-25,MIR-32,MIR-92,MIR-363,MIR-367																			AACTGGA,MIR-145					TAGCTTT,MIR-9						ATGTTAA,MIR-302C
54788	DNAJB12	DnaJ (Hsp40) homolog, subfamily B, member 12										TGCCTTA,MIR-124A					GTGCAAT,MIR-25,MIR-32,MIR-92,MIR-363,MIR-367
29946	SERTAD3	SERTA domain containing 3										TGCCTTA,MIR-124A					GTGCAAT,MIR-25,MIR-32,MIR-92,MIR-363,MIR-367
9818	NUPL1	nucleoporin like 1										TGCCTTA,MIR-124A									CTTTGTA,MIR-524							TGCTTTG,MIR-330
1848	DUSP6	dual specificity phosphatase 6										TGCCTTA,MIR-124A									CTTTGTA,MIR-524												TTTGCAG,MIR-518A-2		GTTTGTT,MIR-495	AACTGGA,MIR-145
4000	LMNA	lamin A/C										TGCCTTA,MIR-124A												ACCAAAG,MIR-9
10092	ARPC5	actin related protein 2/3 complex, subunit 5, 16kDa										TGCCTTA,MIR-124A													CAGTGTT,MIR-141,MIR-200A											AACTGGA,MIR-145						CAGCTTT,MIR-320
56704	JPH1	junctophilin 1										TGCCTTA,MIR-124A														ATGTACA,MIR-493	ATTCTTT,MIR-186	TGCTTTG,MIR-330				ATACTGT,MIR-144				AACTGGA,MIR-145
6836	SURF4	surfeit 4										TGCCTTA,MIR-124A																					TTTGCAG,MIR-518A-2
81671	VMP1	vacuole membrane protein 1										TGCCTTA,MIR-124A																						ACTTTAT,MIR-142-5P
4289	MKLN1	muskelin 1, intracellular mediator containing kelch motifs										TGCCTTA,MIR-124A																						ACTTTAT,MIR-142-5P
10313	RTN3	reticulon 3										TGCCTTA,MIR-124A																															AAGCACA,MIR-218
142	PARP1	poly (ADP-ribose) polymerase 1										TGCCTTA,MIR-124A																																			ATGTTAA,MIR-302C
7884	SLBP	stem-loop binding protein										TGCCTTA,MIR-124A
8682	PEA15	phosphoprotein enriched in astrocytes 15										TGCCTTA,MIR-124A
51164	DCTN4	dynactin 4 (p62)										TGCCTTA,MIR-124A
5770	PTPN1	protein tyrosine phosphatase, non-receptor type 1										TGCCTTA,MIR-124A
8936	WASF1	WAS protein family, member 1										TGCCTTA,MIR-124A
9798	IST1	increased sodium tolerance 1 homolog (yeast)										TGCCTTA,MIR-124A
9019	MPZL1	myelin protein zero-like 1										TGCCTTA,MIR-124A
1054	CEBPG	CCAAT/enhancer binding protein (C/EBP), gamma										TGCCTTA,MIR-124A
10672	GNA13	guanine nucleotide binding protein (G protein), alpha 13										TGCCTTA,MIR-124A
116068	LYSMD3	LysM, putative peptidoglycan-binding, domain containing 3										TGCCTTA,MIR-124A
133619	PRRC1	proline-rich coiled-coil 1										TGCCTTA,MIR-124A
2005	ELK4	ELK4, ETS-domain protein (SRF accessory protein 1)										TGCCTTA,MIR-124A
22934	RPIA	ribose 5-phosphate isomerase A										TGCCTTA,MIR-124A
384	ARG2	arginase, type II										TGCCTTA,MIR-124A
400720	ZNF772	zinc finger protein 772										TGCCTTA,MIR-124A
50808	AK3	adenylate kinase 3										TGCCTTA,MIR-124A
51304	ZDHHC3	zinc finger, DHHC-type containing 3										TGCCTTA,MIR-124A
6652	SORD	sorbitol dehydrogenase										TGCCTTA,MIR-124A
6929	TCF3	transcription factor 3 (E2A immunoglobulin enhancer binding factors E12/E47)										TGCCTTA,MIR-124A
9733	SART3	squamous cell carcinoma antigen recognized by T cells 3										TGCCTTA,MIR-124A
6611	SMS	spermine synthase											TGGTGCT,MIR-29A,MIR-29B,MIR-29C	AATGTGA,MIR-23A,MIR-23B		TGCACTG,MIR-148A,MIR-152,MIR-148B
57223	SMEK2	SMEK homolog 2, suppressor of mek1 (Dictyostelium)											TGGTGCT,MIR-29A,MIR-29B,MIR-29C	AATGTGA,MIR-23A,MIR-23B								ACATTCC,MIR-1,MIR-206																					AAGCACA,MIR-218
11160	ERLIN2	ER lipid raft associated 2											TGGTGCT,MIR-29A,MIR-29B,MIR-29C	AATGTGA,MIR-23A,MIR-23B									TTTGTAG,MIR-520D
64795	RMND5A	required for meiotic nuclear division 5 homolog A (S. cerevisiae)											TGGTGCT,MIR-29A,MIR-29B,MIR-29C		ACTGTGA,MIR-27A,MIR-27B	TGCACTG,MIR-148A,MIR-152,MIR-148B									CAGTGTT,MIR-141,MIR-200A
23380	SRGAP2	SLIT-ROBO Rho GTPase activating protein 2											TGGTGCT,MIR-29A,MIR-29B,MIR-29C		ACTGTGA,MIR-27A,MIR-27B							ACATTCC,MIR-1,MIR-206						TGCTTTG,MIR-330			CACTGTG,MIR-128A,MIR-128B					AACTGGA,MIR-145							AAGCACA,MIR-218
55216	C11orf57	chromosome 11 open reading frame 57											TGGTGCT,MIR-29A,MIR-29B,MIR-29C		ACTGTGA,MIR-27A,MIR-27B													TGCTTTG,MIR-330	CTACCTC,LET-7A,LET-7B,LET-7C,LET-7D,LET-7E,LET-7F,MIR-98,LET-7G,LET-7I			ATACTGT,MIR-144
84220	RGPD5	RANBP2-like and GRIP domain containing 5											TGGTGCT,MIR-29A,MIR-29B,MIR-29C		ACTGTGA,MIR-27A,MIR-27B																								AAGCCAT,MIR-135A,MIR-135B
9648	GCC2	GRIP and coiled-coil domain containing 2											TGGTGCT,MIR-29A,MIR-29B,MIR-29C		ACTGTGA,MIR-27A,MIR-27B																								AAGCCAT,MIR-135A,MIR-135B
55970	GNG12	guanine nucleotide binding protein (G protein), gamma 12											TGGTGCT,MIR-29A,MIR-29B,MIR-29C		ACTGTGA,MIR-27A,MIR-27B
5980	REV3L	REV3-like, catalytic subunit of DNA polymerase zeta (yeast)											TGGTGCT,MIR-29A,MIR-29B,MIR-29C				GTGCAAT,MIR-25,MIR-32,MIR-92,MIR-363,MIR-367		GTACTGT,MIR-101															ACTTTAT,MIR-142-5P		AACTGGA,MIR-145													TAATGTG,MIR-323
10336	PCGF3	polycomb group ring finger 3											TGGTGCT,MIR-29A,MIR-29B,MIR-29C				GTGCAAT,MIR-25,MIR-32,MIR-92,MIR-363,MIR-367				CTTTGTA,MIR-524		TTTGTAG,MIR-520D		CAGTGTT,MIR-141,MIR-200A				CTACCTC,LET-7A,LET-7B,LET-7C,LET-7D,LET-7E,LET-7F,MIR-98,LET-7G,LET-7I	TTGCCAA,MIR-182				ACTTTAT,MIR-142-5P								CAGCTTT,MIR-320
3638	INSIG1	insulin induced gene 1											TGGTGCT,MIR-29A,MIR-29B,MIR-29C				GTGCAAT,MIR-25,MIR-32,MIR-92,MIR-363,MIR-367							ACCAAAG,MIR-9						TTGCCAA,MIR-182															CATTTCA,MIR-203
153090	DAB2IP	DAB2 interacting protein											TGGTGCT,MIR-29A,MIR-29B,MIR-29C				GTGCAAT,MIR-25,MIR-32,MIR-92,MIR-363,MIR-367									ATGTACA,MIR-493
28951	TRIB2	tribbles homolog 2 (Drosophila)											TGGTGCT,MIR-29A,MIR-29B,MIR-29C					TACTTGA,MIR-26A,MIR-26B										TGCTTTG,MIR-330
134353	LSM11	LSM11, U7 small nuclear RNA associated											TGGTGCT,MIR-29A,MIR-29B,MIR-29C					TACTTGA,MIR-26A,MIR-26B											CTACCTC,LET-7A,LET-7B,LET-7C,LET-7D,LET-7E,LET-7F,MIR-98,LET-7G,LET-7I
84908	FAM136A	family with sequence similarity 136, member A											TGGTGCT,MIR-29A,MIR-29B,MIR-29C					TACTTGA,MIR-26A,MIR-26B
7528	YY1	YY1 transcription factor											TGGTGCT,MIR-29A,MIR-29B,MIR-29C								CTTTGTA,MIR-524						ATTCTTT,MIR-186																				ATGTTAA,MIR-302C
23005	MAPKBP1	mitogen-activated protein kinase binding protein 1											TGGTGCT,MIR-29A,MIR-29B,MIR-29C									ACATTCC,MIR-1,MIR-206																	AAGCCAT,MIR-135A,MIR-135B
3156	HMGCR	3-hydroxy-3-methylglutaryl-CoA reductase											TGGTGCT,MIR-29A,MIR-29B,MIR-29C									ACATTCC,MIR-1,MIR-206
84919	PPP1R15B	protein phosphatase 1, regulatory subunit 15B											TGGTGCT,MIR-29A,MIR-29B,MIR-29C												CAGTGTT,MIR-141,MIR-200A				CTACCTC,LET-7A,LET-7B,LET-7C,LET-7D,LET-7E,LET-7F,MIR-98,LET-7G,LET-7I
54891	INO80D	INO80 complex subunit D											TGGTGCT,MIR-29A,MIR-29B,MIR-29C												CAGTGTT,MIR-141,MIR-200A
3157	HMGCS1	3-hydroxy-3-methylglutaryl-CoA synthase 1 (soluble)											TGGTGCT,MIR-29A,MIR-29B,MIR-29C													ATGTACA,MIR-493
1281	COL3A1	collagen, type III, alpha 1											TGGTGCT,MIR-29A,MIR-29B,MIR-29C														ATTCTTT,MIR-186		CTACCTC,LET-7A,LET-7B,LET-7C,LET-7D,LET-7E,LET-7F,MIR-98,LET-7G,LET-7I		CACTGTG,MIR-128A,MIR-128B
9076	CLDN1	claudin 1											TGGTGCT,MIR-29A,MIR-29B,MIR-29C														ATTCTTT,MIR-186
56951	C5orf15	chromosome 5 open reading frame 15											TGGTGCT,MIR-29A,MIR-29B,MIR-29C															TGCTTTG,MIR-330
1277	COL1A1	collagen, type I, alpha 1											TGGTGCT,MIR-29A,MIR-29B,MIR-29C																CTACCTC,LET-7A,LET-7B,LET-7C,LET-7D,LET-7E,LET-7F,MIR-98,LET-7G,LET-7I								CTTTGCA,MIR-527						AAGCACA,MIR-218
9925	ZBTB5	zinc finger and BTB domain containing 5											TGGTGCT,MIR-29A,MIR-29B,MIR-29C																CTACCTC,LET-7A,LET-7B,LET-7C,LET-7D,LET-7E,LET-7F,MIR-98,LET-7G,LET-7I
7538	ZFP36	zinc finger protein 36, C3H type, homolog (mouse)											TGGTGCT,MIR-29A,MIR-29B,MIR-29C																	TTGCCAA,MIR-182				ACTTTAT,MIR-142-5P
4238	MFAP3	microfibrillar-associated protein 3											TGGTGCT,MIR-29A,MIR-29B,MIR-29C																	TTGCCAA,MIR-182
29888	STRN4	striatin, calmodulin binding protein 4											TGGTGCT,MIR-29A,MIR-29B,MIR-29C																		CACTGTG,MIR-128A,MIR-128B
858	CAV2	caveolin 2											TGGTGCT,MIR-29A,MIR-29B,MIR-29C																			ATACTGT,MIR-144
5565	PRKAB2	protein kinase, AMP-activated, beta 2 non-catalytic subunit											TGGTGCT,MIR-29A,MIR-29B,MIR-29C																				TTTGCAG,MIR-518A-2
9643	MORF4L2	mortality factor 4 like 2											TGGTGCT,MIR-29A,MIR-29B,MIR-29C																						GTTTGTT,MIR-495										CATTTCA,MIR-203	GTGCCAA,MIR-96
3658	IREB2	iron-responsive element binding protein 2											TGGTGCT,MIR-29A,MIR-29B,MIR-29C																						GTTTGTT,MIR-495
6059	ABCE1	ATP-binding cassette, sub-family E (OABP), member 1											TGGTGCT,MIR-29A,MIR-29B,MIR-29C																										AAGCCAT,MIR-135A,MIR-135B						CATTTCA,MIR-203
51050	PI15	peptidase inhibitor 15											TGGTGCT,MIR-29A,MIR-29B,MIR-29C																												TAGCTTT,MIR-9
81566	CSRNP2	cysteine-serine-rich nuclear protein 2											TGGTGCT,MIR-29A,MIR-29B,MIR-29C																																CATTTCA,MIR-203
642	BLMH	bleomycin hydrolase											TGGTGCT,MIR-29A,MIR-29B,MIR-29C																																			ATGCTGC,MIR-103,MIR-107
10116	FEM1B	fem-1 homolog b (C. elegans)											TGGTGCT,MIR-29A,MIR-29B,MIR-29C																																				TAATGTG,MIR-323
116138	KLHDC3	kelch domain containing 3											TGGTGCT,MIR-29A,MIR-29B,MIR-29C
254065	BRWD3	bromodomain and WD repeat domain containing 3											TGGTGCT,MIR-29A,MIR-29B,MIR-29C
11100	HNRNPUL1	heterogeneous nuclear ribonucleoprotein U-like 1											TGGTGCT,MIR-29A,MIR-29B,MIR-29C
90427	BMF	Bcl2 modifying factor											TGGTGCT,MIR-29A,MIR-29B,MIR-29C
51028	VPS36	vacuolar protein sorting 36 homolog (S. cerevisiae)											TGGTGCT,MIR-29A,MIR-29B,MIR-29C
10962	MLLT11	myeloid/lymphoid or mixed-lineage leukemia (trithorax homolog, Drosophila); translocated to, 11											TGGTGCT,MIR-29A,MIR-29B,MIR-29C
3556	IL1RAP	interleukin 1 receptor accessory protein											TGGTGCT,MIR-29A,MIR-29B,MIR-29C
160418	TMTC3	transmembrane and tetratricopeptide repeat containing 3											TGGTGCT,MIR-29A,MIR-29B,MIR-29C
10058	ABCB6	ATP-binding cassette, sub-family B (MDR/TAP), member 6											TGGTGCT,MIR-29A,MIR-29B,MIR-29C
55243	KIRREL	kin of IRRE like (Drosophila)											TGGTGCT,MIR-29A,MIR-29B,MIR-29C
60626	RIC8A	resistance to inhibitors of cholinesterase 8 homolog A (C. elegans)											TGGTGCT,MIR-29A,MIR-29B,MIR-29C
79070	KDELC1	KDEL (Lys-Asp-Glu-Leu) containing 1											TGGTGCT,MIR-29A,MIR-29B,MIR-29C
6664	SOX11	SRY (sex determining region Y)-box 11												AATGTGA,MIR-23A,MIR-23B	ACTGTGA,MIR-27A,MIR-27B	TGCACTG,MIR-148A,MIR-152,MIR-148B	GTGCAAT,MIR-25,MIR-32,MIR-92,MIR-363,MIR-367		GTACTGT,MIR-101		CTTTGTA,MIR-524		TTTGTAG,MIR-520D		CAGTGTT,MIR-141,MIR-200A		ATTCTTT,MIR-186	TGCTTTG,MIR-330								AACTGGA,MIR-145	CTTTGCA,MIR-527						AAGCACA,MIR-218				ATGTTAA,MIR-302C
2354	FOSB	FBJ murine osteosarcoma viral oncogene homolog B												AATGTGA,MIR-23A,MIR-23B	ACTGTGA,MIR-27A,MIR-27B	TGCACTG,MIR-148A,MIR-152,MIR-148B						ACATTCC,MIR-1,MIR-206										ATACTGT,MIR-144
10783	NEK6	NIMA (never in mitosis gene a)-related kinase 6												AATGTGA,MIR-23A,MIR-23B	ACTGTGA,MIR-27A,MIR-27B			TACTTGA,MIR-26A,MIR-26B
1182	CLCN3	chloride channel 3												AATGTGA,MIR-23A,MIR-23B	ACTGTGA,MIR-27A,MIR-27B				GTACTGT,MIR-101			ACATTCC,MIR-1,MIR-206												ACTTTAT,MIR-142-5P															TAATGTG,MIR-323
286097	EFHA2	EF-hand domain family, member A2												AATGTGA,MIR-23A,MIR-23B	ACTGTGA,MIR-27A,MIR-27B
85457	KIAA1737	KIAA1737												AATGTGA,MIR-23A,MIR-23B	ACTGTGA,MIR-27A,MIR-27B
10184	LHFPL2	lipoma HMGIC fusion partner-like 2												AATGTGA,MIR-23A,MIR-23B			GTGCAAT,MIR-25,MIR-32,MIR-92,MIR-363,MIR-367																			AACTGGA,MIR-145
84656	GLYR1	glyoxylate reductase 1 homolog (Arabidopsis)												AATGTGA,MIR-23A,MIR-23B			GTGCAAT,MIR-25,MIR-32,MIR-92,MIR-363,MIR-367
55366	LGR4	leucine-rich repeat containing G protein-coupled receptor 4												AATGTGA,MIR-23A,MIR-23B				TACTTGA,MIR-26A,MIR-26B			CTTTGTA,MIR-524								CTACCTC,LET-7A,LET-7B,LET-7C,LET-7D,LET-7E,LET-7F,MIR-98,LET-7G,LET-7I			ATACTGT,MIR-144											AAGCACA,MIR-218
5954	RCN1	reticulocalbin 1, EF-hand calcium binding domain												AATGTGA,MIR-23A,MIR-23B				TACTTGA,MIR-26A,MIR-26B																															TAATGTG,MIR-323
7323	UBE2D3	ubiquitin-conjugating enzyme E2D 3												AATGTGA,MIR-23A,MIR-23B					GTACTGT,MIR-101		CTTTGTA,MIR-524											ATACTGT,MIR-144									TAGCTTT,MIR-9	CAGCTTT,MIR-320
10664	CTCF	CCCTC-binding factor (zinc finger protein)												AATGTGA,MIR-23A,MIR-23B					GTACTGT,MIR-101				TTTGTAG,MIR-520D
10221	TRIB1	tribbles homolog 1 (Drosophila)												AATGTGA,MIR-23A,MIR-23B					GTACTGT,MIR-101													ATACTGT,MIR-144
3660	IRF2	interferon regulatory factor 2												AATGTGA,MIR-23A,MIR-23B						AGCACTT,MIR-93,MIR-302A,MIR-302B,MIR-302C,MIR-302D,MIR-372,MIR-373,MIR-520E,MIR-520A,MIR-526B,MIR-520B,MIR-520C,MIR-520D						ATGTACA,MIR-493
387893	SETD8	SET domain containing (lysine methyltransferase) 8												AATGTGA,MIR-23A,MIR-23B							CTTTGTA,MIR-524		TTTGTAG,MIR-520D				ATTCTTT,MIR-186														TAGCTTT,MIR-9
22982	DIP2C	DIP2 disco-interacting protein 2 homolog C (Drosophila)												AATGTGA,MIR-23A,MIR-23B							CTTTGTA,MIR-524					ATGTACA,MIR-493													AAGCCAT,MIR-135A,MIR-135B										TAATGTG,MIR-323
51582	AZIN1	antizyme inhibitor 1												AATGTGA,MIR-23A,MIR-23B								ACATTCC,MIR-1,MIR-206																CACTTTG,MIR-520G,MIR-520H				CAGCTTT,MIR-320				GTGCCAA,MIR-96	ATGTTAA,MIR-302C
10282	BET1	blocked early in transport 1 homolog (S. cerevisiae)												AATGTGA,MIR-23A,MIR-23B								ACATTCC,MIR-1,MIR-206																											TAATGTG,MIR-323
23673	STX12	syntaxin 12												AATGTGA,MIR-23A,MIR-23B									TTTGTAG,MIR-520D																										TAATGTG,MIR-323
7112	TMPO	thymopoietin												AATGTGA,MIR-23A,MIR-23B									TTTGTAG,MIR-520D																										TAATGTG,MIR-323
4673	NAP1L1	nucleosome assembly protein 1-like 1												AATGTGA,MIR-23A,MIR-23B										ACCAAAG,MIR-9					CTACCTC,LET-7A,LET-7B,LET-7C,LET-7D,LET-7E,LET-7F,MIR-98,LET-7G,LET-7I	TTGCCAA,MIR-182						AACTGGA,MIR-145
957	ENTPD5	ectonucleoside triphosphate diphosphohydrolase 5												AATGTGA,MIR-23A,MIR-23B										ACCAAAG,MIR-9																									TAATGTG,MIR-323
55893	ZNF395	zinc finger protein 395												AATGTGA,MIR-23A,MIR-23B										ACCAAAG,MIR-9
7150	TOP1	topoisomerase (DNA) I												AATGTGA,MIR-23A,MIR-23B											CAGTGTT,MIR-141,MIR-200A															CTACTGT,MIR-199A				ACTGAAA,MIR-30A-3P,MIR-30E-3P					TAATGTG,MIR-323
7403	KDM6A	lysine (K)-specific demethylase 6A												AATGTGA,MIR-23A,MIR-23B												ATGTACA,MIR-493														CTACTGT,MIR-199A									TAATGTG,MIR-323
90411	MCFD2	multiple coagulation factor deficiency 2												AATGTGA,MIR-23A,MIR-23B													ATTCTTT,MIR-186																						TAATGTG,MIR-323
58517	RBM25	RNA binding motif protein 25												AATGTGA,MIR-23A,MIR-23B																			TTTGCAG,MIR-518A-2							CTACTGT,MIR-199A
3236	HOXD10	homeobox D10												AATGTGA,MIR-23A,MIR-23B																													AAGCACA,MIR-218
6397	SEC14L1	SEC14-like 1 (S. cerevisiae)												AATGTGA,MIR-23A,MIR-23B																													AAGCACA,MIR-218
11212	PROSC	proline synthetase co-transcribed homolog (bacterial)												AATGTGA,MIR-23A,MIR-23B																																GTGCCAA,MIR-96
57621	ZBTB2	zinc finger and BTB domain containing 2												AATGTGA,MIR-23A,MIR-23B																																			TAATGTG,MIR-323
65108	MARCKSL1	MARCKS-like 1												AATGTGA,MIR-23A,MIR-23B																																			TAATGTG,MIR-323
23200	ATP11B	ATPase, class VI, type 11B												AATGTGA,MIR-23A,MIR-23B																																			TAATGTG,MIR-323
26053	AUTS2	autism susceptibility candidate 2												AATGTGA,MIR-23A,MIR-23B
163033	ZNF579	zinc finger protein 579												AATGTGA,MIR-23A,MIR-23B
138151	NACC2	NACC family member 2, BEN and BTB (POZ) domain containing												AATGTGA,MIR-23A,MIR-23B
355	FAS	Fas (TNF receptor superfamily, member 6)												AATGTGA,MIR-23A,MIR-23B
3570	IL6R	interleukin 6 receptor												AATGTGA,MIR-23A,MIR-23B
5150	PDE7A	phosphodiesterase 7A												AATGTGA,MIR-23A,MIR-23B
529	ATP6V1E1	ATPase, H+ transporting, lysosomal 31kDa, V1 subunit E1												AATGTGA,MIR-23A,MIR-23B
5612	PRKRIR	protein-kinase, interferon-inducible double stranded RNA dependent inhibitor, repressor of (P58 repressor)												AATGTGA,MIR-23A,MIR-23B
6307	MSMO1	methylsterol monooxygenase 1												AATGTGA,MIR-23A,MIR-23B
840	CASP7	caspase 7, apoptosis-related cysteine peptidase												AATGTGA,MIR-23A,MIR-23B
3678	ITGA5	integrin, alpha 5 (fibronectin receptor, alpha polypeptide)													ACTGTGA,MIR-27A,MIR-27B	TGCACTG,MIR-148A,MIR-152,MIR-148B	GTGCAAT,MIR-25,MIR-32,MIR-92,MIR-363,MIR-367	TACTTGA,MIR-26A,MIR-26B													CACTGTG,MIR-128A,MIR-128B
23657	SLC7A11	solute carrier family 7 (anionic amino acid transporter light chain, xc- system), member 11													ACTGTGA,MIR-27A,MIR-27B	TGCACTG,MIR-148A,MIR-152,MIR-148B		TACTTGA,MIR-26A,MIR-26B														ATACTGT,MIR-144
51132	RLIM	ring finger protein, LIM domain interacting													ACTGTGA,MIR-27A,MIR-27B	TGCACTG,MIR-148A,MIR-152,MIR-148B							TTTGTAG,MIR-520D								CACTGTG,MIR-128A,MIR-128B									CTACTGT,MIR-199A
9168	TMSB10	thymosin beta 10													ACTGTGA,MIR-27A,MIR-27B	TGCACTG,MIR-148A,MIR-152,MIR-148B															CACTGTG,MIR-128A,MIR-128B
56674	TMEM9B	TMEM9 domain family, member B													ACTGTGA,MIR-27A,MIR-27B	TGCACTG,MIR-148A,MIR-152,MIR-148B																										CAGCTTT,MIR-320
4124	MAN2A1	mannosidase, alpha, class 2A, member 1													ACTGTGA,MIR-27A,MIR-27B		GTGCAAT,MIR-25,MIR-32,MIR-92,MIR-363,MIR-367	TACTTGA,MIR-26A,MIR-26B																						CTACTGT,MIR-199A			AAGCACA,MIR-218
23607	CD2AP	CD2-associated protein													ACTGTGA,MIR-27A,MIR-27B		GTGCAAT,MIR-25,MIR-32,MIR-92,MIR-363,MIR-367													TTGCCAA,MIR-182
84444	DOT1L	DOT1-like, histone H3 methyltransferase (S. cerevisiae)													ACTGTGA,MIR-27A,MIR-27B				GTACTGT,MIR-101										CTACCTC,LET-7A,LET-7B,LET-7C,LET-7D,LET-7E,LET-7F,MIR-98,LET-7G,LET-7I
23768	FLRT2	fibronectin leucine rich transmembrane protein 2													ACTGTGA,MIR-27A,MIR-27B				GTACTGT,MIR-101																			CACTTTG,MIR-520G,MIR-520H
148423	C1orf52	chromosome 1 open reading frame 52													ACTGTGA,MIR-27A,MIR-27B				GTACTGT,MIR-101
221037	JMJD1C	jumonji domain containing 1C													ACTGTGA,MIR-27A,MIR-27B						CTTTGTA,MIR-524		TTTGTAG,MIR-520D											ACTTTAT,MIR-142-5P												GTGCCAA,MIR-96
10482	NXF1	nuclear RNA export factor 1													ACTGTGA,MIR-27A,MIR-27B						CTTTGTA,MIR-524		TTTGTAG,MIR-520D
2935	GSPT1	G1 to S phase transition 1													ACTGTGA,MIR-27A,MIR-27B						CTTTGTA,MIR-524											ATACTGT,MIR-144									TAGCTTT,MIR-9	CAGCTTT,MIR-320
27076	LYPD3	LY6/PLAUR domain containing 3													ACTGTGA,MIR-27A,MIR-27B						CTTTGTA,MIR-524
523	ATP6V1A	ATPase, H+ transporting, lysosomal 70kDa, V1 subunit A													ACTGTGA,MIR-27A,MIR-27B							ACATTCC,MIR-1,MIR-206			CAGTGTT,MIR-141,MIR-200A																	CAGCTTT,MIR-320					ATGTTAA,MIR-302C
8732	RNGTT	RNA guanylyltransferase and 5'-phosphatase													ACTGTGA,MIR-27A,MIR-27B							ACATTCC,MIR-1,MIR-206									CACTGTG,MIR-128A,MIR-128B
167227	DCP2	DCP2 decapping enzyme homolog (S. cerevisiae)													ACTGTGA,MIR-27A,MIR-27B								TTTGTAG,MIR-520D					TGCTTTG,MIR-330			CACTGTG,MIR-128A,MIR-128B										TAGCTTT,MIR-9
440093	H3F3C	H3 histone, family 3C													ACTGTGA,MIR-27A,MIR-27B								TTTGTAG,MIR-520D								CACTGTG,MIR-128A,MIR-128B																ATGTTAA,MIR-302C
27154	BRPF3	bromodomain and PHD finger containing, 3													ACTGTGA,MIR-27A,MIR-27B									ACCAAAG,MIR-9										ACTTTAT,MIR-142-5P									AAGCACA,MIR-218			GTGCCAA,MIR-96
60312	AFAP1	actin filament associated protein 1													ACTGTGA,MIR-27A,MIR-27B									ACCAAAG,MIR-9																CTACTGT,MIR-199A
116113	FOXP4	forkhead box P4													ACTGTGA,MIR-27A,MIR-27B									ACCAAAG,MIR-9
22878	TRAPPC8	trafficking protein particle complex 8													ACTGTGA,MIR-27A,MIR-27B												ATTCTTT,MIR-186	TGCTTTG,MIR-330											AAGCCAT,MIR-135A,MIR-135B
5501	PPP1CC	protein phosphatase 1, catalytic subunit, gamma isozyme													ACTGTGA,MIR-27A,MIR-27B												ATTCTTT,MIR-186				CACTGTG,MIR-128A,MIR-128B								AAGCCAT,MIR-135A,MIR-135B				AAGCACA,MIR-218
83931	STK40	serine/threonine kinase 40													ACTGTGA,MIR-27A,MIR-27B														CTACCTC,LET-7A,LET-7B,LET-7C,LET-7D,LET-7E,LET-7F,MIR-98,LET-7G,LET-7I		CACTGTG,MIR-128A,MIR-128B
23325	KIAA1033	KIAA1033													ACTGTGA,MIR-27A,MIR-27B																CACTGTG,MIR-128A,MIR-128B				GTTTGTT,MIR-495				AAGCCAT,MIR-135A,MIR-135B									ATGCTGC,MIR-103,MIR-107
5613	PRKX	protein kinase, X-linked													ACTGTGA,MIR-27A,MIR-27B																CACTGTG,MIR-128A,MIR-128B				GTTTGTT,MIR-495
25814	ATXN10	ataxin 10													ACTGTGA,MIR-27A,MIR-27B																CACTGTG,MIR-128A,MIR-128B
4780	NFE2L2	nuclear factor (erythroid-derived 2)-like 2													ACTGTGA,MIR-27A,MIR-27B																	ATACTGT,MIR-144		ACTTTAT,MIR-142-5P						CTACTGT,MIR-199A
10513	APPBP2	amyloid beta precursor protein (cytoplasmic tail) binding protein 2													ACTGTGA,MIR-27A,MIR-27B																	ATACTGT,MIR-144			GTTTGTT,MIR-495
27018	NGFRAP1	nerve growth factor receptor (TNFRSF16) associated protein 1													ACTGTGA,MIR-27A,MIR-27B																	ATACTGT,MIR-144
79647	AKIRIN1	akirin 1													ACTGTGA,MIR-27A,MIR-27B																					AACTGGA,MIR-145	CTTTGCA,MIR-527			CTACTGT,MIR-199A			AAGCACA,MIR-218		CATTTCA,MIR-203
8675	STX16	syntaxin 16													ACTGTGA,MIR-27A,MIR-27B																										TAGCTTT,MIR-9				CATTTCA,MIR-203
6738	TROVE2	TROVE domain family, member 2													ACTGTGA,MIR-27A,MIR-27B																											CAGCTTT,MIR-320
317	APAF1	apoptotic peptidase activating factor 1													ACTGTGA,MIR-27A,MIR-27B
1040	CDS1	CDP-diacylglycerol synthase (phosphatidate cytidylyltransferase) 1													ACTGTGA,MIR-27A,MIR-27B
23127	GLT25D2	glycosyltransferase 25 domain containing 2													ACTGTGA,MIR-27A,MIR-27B
51280	GOLM1	golgi membrane protein 1													ACTGTGA,MIR-27A,MIR-27B
54893	MTMR10	myotubularin related protein 10													ACTGTGA,MIR-27A,MIR-27B
54620	FBXL19	F-box and leucine-rich repeat protein 19														TGCACTG,MIR-148A,MIR-152,MIR-148B		TACTTGA,MIR-26A,MIR-26B						ACCAAAG,MIR-9
392255	GDF6	growth differentiation factor 6														TGCACTG,MIR-148A,MIR-152,MIR-148B						ACATTCC,MIR-1,MIR-206							CTACCTC,LET-7A,LET-7B,LET-7C,LET-7D,LET-7E,LET-7F,MIR-98,LET-7G,LET-7I															ACTGAAA,MIR-30A-3P,MIR-30E-3P
8556	CDC14A	CDC14 cell division cycle 14 homolog A (S. cerevisiae)														TGCACTG,MIR-148A,MIR-152,MIR-148B									CAGTGTT,MIR-141,MIR-200A	ATGTACA,MIR-493
2033	EP300	E1A binding protein p300														TGCACTG,MIR-148A,MIR-152,MIR-148B											ATTCTTT,MIR-186							ACTTTAT,MIR-142-5P										ACTGAAA,MIR-30A-3P,MIR-30E-3P
9265	CYTH3	cytohesin 3														TGCACTG,MIR-148A,MIR-152,MIR-148B												TGCTTTG,MIR-330													TAGCTTT,MIR-9
9778	KIAA0232	KIAA0232														TGCACTG,MIR-148A,MIR-152,MIR-148B															CACTGTG,MIR-128A,MIR-128B	ATACTGT,MIR-144												ACTGAAA,MIR-30A-3P,MIR-30E-3P
22853	LMTK2	lemur tyrosine kinase 2														TGCACTG,MIR-148A,MIR-152,MIR-148B															CACTGTG,MIR-128A,MIR-128B
6745	SSR1	signal sequence receptor, alpha														TGCACTG,MIR-148A,MIR-152,MIR-148B																			GTTTGTT,MIR-495				AAGCCAT,MIR-135A,MIR-135B				AAGCACA,MIR-218
11021	RAB35	RAB35, member RAS oncogene family														TGCACTG,MIR-148A,MIR-152,MIR-148B																														GTGCCAA,MIR-96
23204	ARL6IP1	ADP-ribosylation factor-like 6 interacting protein 1														TGCACTG,MIR-148A,MIR-152,MIR-148B
51218	GLRX5	glutaredoxin 5														TGCACTG,MIR-148A,MIR-152,MIR-148B
51422	PRKAG2	protein kinase, AMP-activated, gamma 2 non-catalytic subunit														TGCACTG,MIR-148A,MIR-152,MIR-148B
57326	PBXIP1	pre-B-cell leukemia homeobox interacting protein 1														TGCACTG,MIR-148A,MIR-152,MIR-148B
9673	SLC25A44	solute carrier family 25, member 44														TGCACTG,MIR-148A,MIR-152,MIR-148B
55108	BSDC1	BSD domain containing 1															GTGCAAT,MIR-25,MIR-32,MIR-92,MIR-363,MIR-367				CTTTGTA,MIR-524	ACATTCC,MIR-1,MIR-206	TTTGTAG,MIR-520D																							GTGCCAA,MIR-96		ATGCTGC,MIR-103,MIR-107
102	ADAM10	ADAM metallopeptidase domain 10															GTGCAAT,MIR-25,MIR-32,MIR-92,MIR-363,MIR-367				CTTTGTA,MIR-524					ATGTACA,MIR-493				TTGCCAA,MIR-182												CAGCTTT,MIR-320
23515	MORC3	MORC family CW-type zinc finger 3															GTGCAAT,MIR-25,MIR-32,MIR-92,MIR-363,MIR-367						TTTGTAG,MIR-520D
57492	ARID1B	AT rich interactive domain 1B (SWI1-like)															GTGCAAT,MIR-25,MIR-32,MIR-92,MIR-363,MIR-367							ACCAAAG,MIR-9		ATGTACA,MIR-493					CACTGTG,MIR-128A,MIR-128B																ATGTTAA,MIR-302C
65264	UBE2Z	ubiquitin-conjugating enzyme E2Z															GTGCAAT,MIR-25,MIR-32,MIR-92,MIR-363,MIR-367							ACCAAAG,MIR-9							CACTGTG,MIR-128A,MIR-128B				GTTTGTT,MIR-495	AACTGGA,MIR-145
4899	NRF1	nuclear respiratory factor 1															GTGCAAT,MIR-25,MIR-32,MIR-92,MIR-363,MIR-367							ACCAAAG,MIR-9									TTTGCAG,MIR-518A-2
3344	FOXN2	forkhead box N2															GTGCAAT,MIR-25,MIR-32,MIR-92,MIR-363,MIR-367							ACCAAAG,MIR-9
81611	ANP32E	acidic (leucine-rich) nuclear phosphoprotein 32 family, member E															GTGCAAT,MIR-25,MIR-32,MIR-92,MIR-363,MIR-367								CAGTGTT,MIR-141,MIR-200A																				CATTTCA,MIR-203
11044	PAPD7	PAP associated domain containing 7															GTGCAAT,MIR-25,MIR-32,MIR-92,MIR-363,MIR-367										ATTCTTT,MIR-186				CACTGTG,MIR-128A,MIR-128B
23360	FNBP4	formin binding protein 4															GTGCAAT,MIR-25,MIR-32,MIR-92,MIR-363,MIR-367											TGCTTTG,MIR-330
54776	PPP1R12C	protein phosphatase 1, regulatory subunit 12C															GTGCAAT,MIR-25,MIR-32,MIR-92,MIR-363,MIR-367																						AAGCCAT,MIR-135A,MIR-135B							GTGCCAA,MIR-96
64132	XYLT2	xylosyltransferase II															GTGCAAT,MIR-25,MIR-32,MIR-92,MIR-363,MIR-367
132660	LIN54	lin-54 homolog (C. elegans)															GTGCAAT,MIR-25,MIR-32,MIR-92,MIR-363,MIR-367
60313	GPBP1L1	GC-rich promoter binding protein 1-like 1															GTGCAAT,MIR-25,MIR-32,MIR-92,MIR-363,MIR-367
6734	SRPR	signal recognition particle receptor (docking protein)															GTGCAAT,MIR-25,MIR-32,MIR-92,MIR-363,MIR-367
587	BCAT2	branched chain amino-acid transaminase 2, mitochondrial															GTGCAAT,MIR-25,MIR-32,MIR-92,MIR-363,MIR-367
10365	KLF2	Kruppel-like factor 2 (lung)															GTGCAAT,MIR-25,MIR-32,MIR-92,MIR-363,MIR-367
25998	IBTK	inhibitor of Bruton agammaglobulinemia tyrosine kinase															GTGCAAT,MIR-25,MIR-32,MIR-92,MIR-363,MIR-367
441531	PGAM4	phosphoglycerate mutase family member 4															GTGCAAT,MIR-25,MIR-32,MIR-92,MIR-363,MIR-367
5223	PGAM1	phosphoglycerate mutase 1 (brain)															GTGCAAT,MIR-25,MIR-32,MIR-92,MIR-363,MIR-367
54920	DUS2L	dihydrouridine synthase 2-like, SMM1 homolog (S. cerevisiae)															GTGCAAT,MIR-25,MIR-32,MIR-92,MIR-363,MIR-367
1983	EIF5	eukaryotic translation initiation factor 5																TACTTGA,MIR-26A,MIR-26B			CTTTGTA,MIR-524			ACCAAAG,MIR-9						TTGCCAA,MIR-182		ATACTGT,MIR-144														GTGCCAA,MIR-96		ATGCTGC,MIR-103,MIR-107
23598	PATZ1	POZ (BTB) and AT hook containing zinc finger 1																TACTTGA,MIR-26A,MIR-26B			CTTTGTA,MIR-524																							ACTGAAA,MIR-30A-3P,MIR-30E-3P
4089	SMAD4	SMAD family member 4																TACTTGA,MIR-26A,MIR-26B			CTTTGTA,MIR-524																										ATGTTAA,MIR-302C
5062	PAK2	p21 protein (Cdc42/Rac)-activated kinase 2																TACTTGA,MIR-26A,MIR-26B						ACCAAAG,MIR-9
6299	SALL1	sal-like 1 (Drosophila)																TACTTGA,MIR-26A,MIR-26B								ATGTACA,MIR-493	ATTCTTT,MIR-186										CTTTGCA,MIR-527	CACTTTG,MIR-520G,MIR-520H
7474	WNT5A	wingless-type MMTV integration site family, member 5A																TACTTGA,MIR-26A,MIR-26B								ATGTACA,MIR-493	ATTCTTT,MIR-186
23196	FAM120A	family with sequence similarity 120A																TACTTGA,MIR-26A,MIR-26B								ATGTACA,MIR-493																					ATGTTAA,MIR-302C
324	APC	adenomatous polyposis coli																TACTTGA,MIR-26A,MIR-26B										TGCTTTG,MIR-330																ACTGAAA,MIR-30A-3P,MIR-30E-3P	CATTTCA,MIR-203
57679	ALS2	amyotrophic lateral sclerosis 2 (juvenile)																TACTTGA,MIR-26A,MIR-26B														ATACTGT,MIR-144		ACTTTAT,MIR-142-5P
26091	HERC4	hect domain and RLD 4																TACTTGA,MIR-26A,MIR-26B																		AACTGGA,MIR-145								ACTGAAA,MIR-30A-3P,MIR-30E-3P
282991	BLOC1S2	biogenesis of lysosomal organelles complex-1, subunit 2																TACTTGA,MIR-26A,MIR-26B																		AACTGGA,MIR-145
472	ATM	ataxia telangiectasia mutated																TACTTGA,MIR-26A,MIR-26B																											CATTTCA,MIR-203
9377	COX5A	cytochrome c oxidase subunit Va																TACTTGA,MIR-26A,MIR-26B
55071	C9orf40	chromosome 9 open reading frame 40																TACTTGA,MIR-26A,MIR-26B
2932	GSK3B	glycogen synthase kinase 3 beta																TACTTGA,MIR-26A,MIR-26B
51473	DCDC2	doublecortin domain containing 2																TACTTGA,MIR-26A,MIR-26B
64756	ATPAF1	ATP synthase mitochondrial F1 complex assembly factor 1																TACTTGA,MIR-26A,MIR-26B
2175	FANCA	Fanconi anemia, complementation group A																TACTTGA,MIR-26A,MIR-26B
10938	EHD1	EH-domain containing 1																TACTTGA,MIR-26A,MIR-26B
55789	DEPDC1B	DEP domain containing 1B																TACTTGA,MIR-26A,MIR-26B
25940	FAM98A	family with sequence similarity 98, member A																TACTTGA,MIR-26A,MIR-26B
55114	ARHGAP17	Rho GTPase activating protein 17																TACTTGA,MIR-26A,MIR-26B
55196	C12orf35	chromosome 12 open reading frame 35																TACTTGA,MIR-26A,MIR-26B
55233	MOB1A	MOB kinase activator 1A																TACTTGA,MIR-26A,MIR-26B
1810	DR1	down-regulator of transcription 1, TBP-binding (negative cofactor 2)																	GTACTGT,MIR-101					ACCAAAG,MIR-9	CAGTGTT,MIR-141,MIR-200A					TTGCCAA,MIR-182											TAGCTTT,MIR-9				CATTTCA,MIR-203
79646	PANK3	pantothenate kinase 3																	GTACTGT,MIR-101					ACCAAAG,MIR-9																							ATGTTAA,MIR-302C
10560	SLC19A2	solute carrier family 19 (thiamine transporter), member 2																	GTACTGT,MIR-101					ACCAAAG,MIR-9
7005	TEAD3	TEA domain family member 3																	GTACTGT,MIR-101										CTACCTC,LET-7A,LET-7B,LET-7C,LET-7D,LET-7E,LET-7F,MIR-98,LET-7G,LET-7I
7572	ZNF24	zinc finger protein 24																	GTACTGT,MIR-101												CACTGTG,MIR-128A,MIR-128B
55257	C20orf20	chromosome 20 open reading frame 20																	GTACTGT,MIR-101																	AACTGGA,MIR-145
10923	SUB1	SUB1 homolog (S. cerevisiae)																	GTACTGT,MIR-101																					CTACTGT,MIR-199A
23126	POGZ	pogo transposable element with ZNF domain																	GTACTGT,MIR-101																							CAGCTTT,MIR-320
4001	LMNB1	lamin B1																	GTACTGT,MIR-101																								AAGCACA,MIR-218	ACTGAAA,MIR-30A-3P,MIR-30E-3P
5861	RAB1A	RAB1A, member RAS oncogene family																	GTACTGT,MIR-101																														TAATGTG,MIR-323
8323	FZD6	frizzled family receptor 6																	GTACTGT,MIR-101
859	CAV3	caveolin 3																	GTACTGT,MIR-101
55190	NUDT11	nudix (nucleoside diphosphate linked moiety X)-type motif 11																	GTACTGT,MIR-101
7095	SEC62	SEC62 homolog (S. cerevisiae)																		AGCACTT,MIR-93,MIR-302A,MIR-302B,MIR-302C,MIR-302D,MIR-372,MIR-373,MIR-520E,MIR-520A,MIR-526B,MIR-520B,MIR-520C,MIR-520D		ACATTCC,MIR-1,MIR-206	TTTGTAG,MIR-520D				ATTCTTT,MIR-186	TGCTTTG,MIR-330											AAGCCAT,MIR-135A,MIR-135B						CATTTCA,MIR-203	GTGCCAA,MIR-96
54890	ALKBH5	alkB, alkylation repair homolog 5 (E. coli)																		AGCACTT,MIR-93,MIR-302A,MIR-302B,MIR-302C,MIR-302D,MIR-372,MIR-373,MIR-520E,MIR-520A,MIR-526B,MIR-520B,MIR-520C,MIR-520D			TTTGTAG,MIR-520D
54926	UBE2R2	ubiquitin-conjugating enzyme E2R 2																		AGCACTT,MIR-93,MIR-302A,MIR-302B,MIR-302C,MIR-302D,MIR-372,MIR-373,MIR-520E,MIR-520A,MIR-526B,MIR-520B,MIR-520C,MIR-520D				ACCAAAG,MIR-9						TTGCCAA,MIR-182
3189	HNRNPH3	heterogeneous nuclear ribonucleoprotein H3 (2H9)																		AGCACTT,MIR-93,MIR-302A,MIR-302B,MIR-302C,MIR-302D,MIR-372,MIR-373,MIR-520E,MIR-520A,MIR-526B,MIR-520B,MIR-520C,MIR-520D														ACTTTAT,MIR-142-5P
64432	MRPS25	mitochondrial ribosomal protein S25																		AGCACTT,MIR-93,MIR-302A,MIR-302B,MIR-302C,MIR-302D,MIR-372,MIR-373,MIR-520E,MIR-520A,MIR-526B,MIR-520B,MIR-520C,MIR-520D																						CAGCTTT,MIR-320
80818	ZNF436	zinc finger protein 436																		AGCACTT,MIR-93,MIR-302A,MIR-302B,MIR-302C,MIR-302D,MIR-372,MIR-373,MIR-520E,MIR-520A,MIR-526B,MIR-520B,MIR-520C,MIR-520D
678	ZFP36L2	zinc finger protein 36, C3H type-like 2																		AGCACTT,MIR-93,MIR-302A,MIR-302B,MIR-302C,MIR-302D,MIR-372,MIR-373,MIR-520E,MIR-520A,MIR-526B,MIR-520B,MIR-520C,MIR-520D
63915	MUTED	muted homolog (mouse)																		AGCACTT,MIR-93,MIR-302A,MIR-302B,MIR-302C,MIR-302D,MIR-372,MIR-373,MIR-520E,MIR-520A,MIR-526B,MIR-520B,MIR-520C,MIR-520D
1977	EIF4E	eukaryotic translation initiation factor 4E																			CTTTGTA,MIR-524	ACATTCC,MIR-1,MIR-206		ACCAAAG,MIR-9			ATTCTTT,MIR-186	TGCTTTG,MIR-330										CACTTTG,MIR-520G,MIR-520H							CATTTCA,MIR-203
9689	BZW1	basic leucine zipper and W2 domains 1																			CTTTGTA,MIR-524		TTTGTAG,MIR-520D						CTACCTC,LET-7A,LET-7B,LET-7C,LET-7D,LET-7E,LET-7F,MIR-98,LET-7G,LET-7I										AAGCCAT,MIR-135A,MIR-135B	CTACTGT,MIR-199A
10163	WASF2	WAS protein family, member 2																			CTTTGTA,MIR-524		TTTGTAG,MIR-520D							TTGCCAA,MIR-182
11335	CBX3	chromobox homolog 3																			CTTTGTA,MIR-524		TTTGTAG,MIR-520D											ACTTTAT,MIR-142-5P
3280	HES1	hairy and enhancer of split 1, (Drosophila)																			CTTTGTA,MIR-524		TTTGTAG,MIR-520D
55379	LRRC59	leucine rich repeat containing 59																			CTTTGTA,MIR-524		TTTGTAG,MIR-520D
9986	RCE1	RCE1 homolog, prenyl protein peptidase (S. cerevisiae)																			CTTTGTA,MIR-524		TTTGTAG,MIR-520D
8061	FOSL1	FOS-like antigen 1																			CTTTGTA,MIR-524		TTTGTAG,MIR-520D
10772	SRSF10	serine/arginine-rich splicing factor 10																			CTTTGTA,MIR-524			ACCAAAG,MIR-9								ATACTGT,MIR-144	TTTGCAG,MIR-518A-2		GTTTGTT,MIR-495									ACTGAAA,MIR-30A-3P,MIR-30E-3P	CATTTCA,MIR-203
3725	JUN	jun proto-oncogene																			CTTTGTA,MIR-524				CAGTGTT,MIR-141,MIR-200A	ATGTACA,MIR-493									GTTTGTT,MIR-495
10169	SERF2	small EDRK-rich factor 2																			CTTTGTA,MIR-524				CAGTGTT,MIR-141,MIR-200A																TAGCTTT,MIR-9
7082	TJP1	tight junction protein 1 (zona occludens 1)																			CTTTGTA,MIR-524					ATGTACA,MIR-493		TGCTTTG,MIR-330
10658	CELF1	CUGBP, Elav-like family member 1																			CTTTGTA,MIR-524						ATTCTTT,MIR-186								GTTTGTT,MIR-495
8539	API5	apoptosis inhibitor 5																			CTTTGTA,MIR-524							TGCTTTG,MIR-330									CTTTGCA,MIR-527		AAGCCAT,MIR-135A,MIR-135B						CATTTCA,MIR-203
79832	QSER1	glutamine and serine rich 1																			CTTTGTA,MIR-524							TGCTTTG,MIR-330
6498	SKIL	SKI-like oncogene																			CTTTGTA,MIR-524							TGCTTTG,MIR-330
23468	CBX5	chromobox homolog 5																			CTTTGTA,MIR-524										CACTGTG,MIR-128A,MIR-128B
7026	NR2F2	nuclear receptor subfamily 2, group F, member 2																			CTTTGTA,MIR-524											ATACTGT,MIR-144									TAGCTTT,MIR-9
9584	RBM39	RNA binding motif protein 39																			CTTTGTA,MIR-524																			CTACTGT,MIR-199A	TAGCTTT,MIR-9						ATGTTAA,MIR-302C
3181	HNRNPA2B1	heterogeneous nuclear ribonucleoprotein A2/B1																			CTTTGTA,MIR-524																				TAGCTTT,MIR-9						ATGTTAA,MIR-302C
5516	PPP2CB	protein phosphatase 2, catalytic subunit, beta isozyme																			CTTTGTA,MIR-524
25927	CNRIP1	cannabinoid receptor interacting protein 1																			CTTTGTA,MIR-524
8394	PIP5K1A	phosphatidylinositol-4-phosphate 5-kinase, type I, alpha																			CTTTGTA,MIR-524
10521	DDX17	DEAD (Asp-Glu-Ala-Asp) box polypeptide 17																				ACATTCC,MIR-1,MIR-206	TTTGTAG,MIR-520D	ACCAAAG,MIR-9
6760	SS18	synovial sarcoma translocation, chromosome 18																				ACATTCC,MIR-1,MIR-206				ATGTACA,MIR-493					CACTGTG,MIR-128A,MIR-128B	ATACTGT,MIR-144
28964	GIT1	G protein-coupled receptor kinase interacting ArfGAP 1																				ACATTCC,MIR-1,MIR-206				ATGTACA,MIR-493
1912	PHC2	polyhomeotic homolog 2 (Drosophila)																				ACATTCC,MIR-1,MIR-206						TGCTTTG,MIR-330
285636	C5orf51	chromosome 5 open reading frame 51																				ACATTCC,MIR-1,MIR-206							CTACCTC,LET-7A,LET-7B,LET-7C,LET-7D,LET-7E,LET-7F,MIR-98,LET-7G,LET-7I
9530	BAG4	BCL2-associated athanogene 4																				ACATTCC,MIR-1,MIR-206								TTGCCAA,MIR-182
140710	KIAA0889	KIAA0889																				ACATTCC,MIR-1,MIR-206													GTTTGTT,MIR-495
80777	CYB5B	cytochrome b5 type B (outer mitochondrial membrane)																				ACATTCC,MIR-1,MIR-206													GTTTGTT,MIR-495
84255	SLC37A3	solute carrier family 37 (glycerol-3-phosphate transporter), member 3																				ACATTCC,MIR-1,MIR-206
8570	KHSRP	KH-type splicing regulatory protein																				ACATTCC,MIR-1,MIR-206
302	ANXA2	annexin A2																				ACATTCC,MIR-1,MIR-206
7705	ZNF146	zinc finger protein 146																				ACATTCC,MIR-1,MIR-206
51495	PTPLAD1	protein tyrosine phosphatase-like A domain containing 1																				ACATTCC,MIR-1,MIR-206
23270	TSPYL4	TSPY-like 4																				ACATTCC,MIR-1,MIR-206
8614	STC2	stanniocalcin 2																				ACATTCC,MIR-1,MIR-206
8683	SRSF9	serine/arginine-rich splicing factor 9																				ACATTCC,MIR-1,MIR-206
1964	EIF1AX	eukaryotic translation initiation factor 1A, X-linked																				ACATTCC,MIR-1,MIR-206
51808	PHAX	phosphorylated adaptor for RNA export																				ACATTCC,MIR-1,MIR-206
64393	ZMAT3	zinc finger, matrin-type 3																				ACATTCC,MIR-1,MIR-206
9776	ATG13	ATG13 autophagy related 13 homolog (S. cerevisiae)																				ACATTCC,MIR-1,MIR-206
157638	FAM84B	family with sequence similarity 84, member B																					TTTGTAG,MIR-520D		CAGTGTT,MIR-141,MIR-200A				CTACCTC,LET-7A,LET-7B,LET-7C,LET-7D,LET-7E,LET-7F,MIR-98,LET-7G,LET-7I		CACTGTG,MIR-128A,MIR-128B										TAGCTTT,MIR-9						ATGTTAA,MIR-302C
10949	HNRNPA0	heterogeneous nuclear ribonucleoprotein A0																					TTTGTAG,MIR-520D			ATGTACA,MIR-493
79109	MAPKAP1	mitogen-activated protein kinase associated protein 1																					TTTGTAG,MIR-520D				ATTCTTT,MIR-186
5962	RDX	radixin																					TTTGTAG,MIR-520D						CTACCTC,LET-7A,LET-7B,LET-7C,LET-7D,LET-7E,LET-7F,MIR-98,LET-7G,LET-7I	TTGCCAA,MIR-182
3020	H3F3A	H3 histone, family 3A																					TTTGTAG,MIR-520D											ACTTTAT,MIR-142-5P											CATTTCA,MIR-203
1523	CUX1	cut-like homeobox 1																					TTTGTAG,MIR-520D																			CAGCTTT,MIR-320
7570	ZNF22	zinc finger protein 22 (KOX 15)																					TTTGTAG,MIR-520D																					ACTGAAA,MIR-30A-3P,MIR-30E-3P
10927	SPIN1	spindlin 1																					TTTGTAG,MIR-520D
22823	MTF2	metal response element binding transcription factor 2																					TTTGTAG,MIR-520D
7307	U2AF1	U2 small nuclear RNA auxiliary factor 1																					TTTGTAG,MIR-520D
56034	PDGFC	platelet derived growth factor C																						ACCAAAG,MIR-9		ATGTACA,MIR-493	ATTCTTT,MIR-186
23543	RBFOX2	RNA binding protein, fox-1 homolog (C. elegans) 2																						ACCAAAG,MIR-9			ATTCTTT,MIR-186
83641	FAM107B	family with sequence similarity 107, member B																						ACCAAAG,MIR-9				TGCTTTG,MIR-330						ACTTTAT,MIR-142-5P
84248	FYTTD1	forty-two-three domain containing 1																						ACCAAAG,MIR-9				TGCTTTG,MIR-330									CTTTGCA,MIR-527
91	ACVR1B	activin A receptor, type IB																						ACCAAAG,MIR-9					CTACCTC,LET-7A,LET-7B,LET-7C,LET-7D,LET-7E,LET-7F,MIR-98,LET-7G,LET-7I						GTTTGTT,MIR-495	AACTGGA,MIR-145			AAGCCAT,MIR-135A,MIR-135B
29957	SLC25A24	solute carrier family 25 (mitochondrial carrier; phosphate carrier), member 24																						ACCAAAG,MIR-9					CTACCTC,LET-7A,LET-7B,LET-7C,LET-7D,LET-7E,LET-7F,MIR-98,LET-7G,LET-7I
22854	NTNG1	netrin G1																						ACCAAAG,MIR-9						TTGCCAA,MIR-182
26224	FBXL3	F-box and leucine-rich repeat protein 3																						ACCAAAG,MIR-9								ATACTGT,MIR-144		ACTTTAT,MIR-142-5P													ATGTTAA,MIR-302C
23516	SLC39A14	solute carrier family 39 (zinc transporter), member 14																						ACCAAAG,MIR-9														CACTTTG,MIR-520G,MIR-520H
23466	CBX6	chromobox homolog 6																						ACCAAAG,MIR-9																						GTGCCAA,MIR-96
90861	HN1L	hematological and neurological expressed 1-like																						ACCAAAG,MIR-9																						GTGCCAA,MIR-96
9445	ITM2B	integral membrane protein 2B																						ACCAAAG,MIR-9
57198	ATP8B2	ATPase, class I, type 8B, member 2																						ACCAAAG,MIR-9
4853	NOTCH2	notch 2																						ACCAAAG,MIR-9
11167	FSTL1	follistatin-like 1																						ACCAAAG,MIR-9
10178	ODZ1	odz, odd Oz/ten-m homolog 1 (Drosophila)																						ACCAAAG,MIR-9
11237	RNF24	ring finger protein 24																						ACCAAAG,MIR-9
201725	C4orf46	chromosome 4 open reading frame 46																						ACCAAAG,MIR-9
30844	EHD4	EH-domain containing 4																						ACCAAAG,MIR-9
55783	FTSJD1	FtsJ methyltransferase domain containing 1																						ACCAAAG,MIR-9
56957	OTUD7B	OTU domain containing 7B																						ACCAAAG,MIR-9
64841	GNPNAT1	glucosamine-phosphate N-acetyltransferase 1																						ACCAAAG,MIR-9
81567	TXNDC5	thioredoxin domain containing 5 (endoplasmic reticulum)																						ACCAAAG,MIR-9
9197	SLC33A1	solute carrier family 33 (acetyl-CoA transporter), member 1																						ACCAAAG,MIR-9
1457	CSNK2A1	casein kinase 2, alpha 1 polypeptide																							CAGTGTT,MIR-141,MIR-200A		ATTCTTT,MIR-186
10728	PTGES3	prostaglandin E synthase 3 (cytosolic)																							CAGTGTT,MIR-141,MIR-200A		ATTCTTT,MIR-186
7913	DEK	DEK oncogene																							CAGTGTT,MIR-141,MIR-200A			TGCTTTG,MIR-330
6574	SLC20A1	solute carrier family 20 (phosphate transporter), member 1																							CAGTGTT,MIR-141,MIR-200A				CTACCTC,LET-7A,LET-7B,LET-7C,LET-7D,LET-7E,LET-7F,MIR-98,LET-7G,LET-7I
23271	CAMSAP2	calmodulin regulated spectrin-associated protein family, member 2																							CAGTGTT,MIR-141,MIR-200A					TTGCCAA,MIR-182												CAGCTTT,MIR-320
55700	MAP7D1	MAP7 domain containing 1																							CAGTGTT,MIR-141,MIR-200A							ATACTGT,MIR-144
6801	STRN	striatin, calmodulin binding protein																							CAGTGTT,MIR-141,MIR-200A										GTTTGTT,MIR-495												ATGTTAA,MIR-302C
114823	LENG8	leukocyte receptor cluster (LRC) member 8																							CAGTGTT,MIR-141,MIR-200A											AACTGGA,MIR-145
3015	H2AFZ	H2A histone family, member Z																							CAGTGTT,MIR-141,MIR-200A
6314	ATXN7	ataxin 7																							CAGTGTT,MIR-141,MIR-200A
130074	FAM168B	family with sequence similarity 168, member B																							CAGTGTT,MIR-141,MIR-200A
1762	DMWD	dystrophia myotonica, WD repeat containing																							CAGTGTT,MIR-141,MIR-200A
1495	CTNNA1	catenin (cadherin-associated protein), alpha 1, 102kDa																							CAGTGTT,MIR-141,MIR-200A
261729	STEAP2	STEAP family member 2, metalloreductase																							CAGTGTT,MIR-141,MIR-200A
8019	BRD3	bromodomain containing 3																							CAGTGTT,MIR-141,MIR-200A
23244	PDS5A	PDS5, regulator of cohesion maintenance, homolog A (S. cerevisiae)																								ATGTACA,MIR-493	ATTCTTT,MIR-186																				ATGTTAA,MIR-302C
1387	CREBBP	CREB binding protein																								ATGTACA,MIR-493		TGCTTTG,MIR-330																ACTGAAA,MIR-30A-3P,MIR-30E-3P
200734	SPRED2	sprouty-related, EVH1 domain containing 2																								ATGTACA,MIR-493																CAGCTTT,MIR-320	AAGCACA,MIR-218
9440	MED17	mediator complex subunit 17																								ATGTACA,MIR-493																	AAGCACA,MIR-218
25980	C20orf4	chromosome 20 open reading frame 4																								ATGTACA,MIR-493
80824	DUSP16	dual specificity phosphatase 16																								ATGTACA,MIR-493
27245	AHDC1	AT hook, DNA binding motif, containing 1																								ATGTACA,MIR-493
57508	INTS2	integrator complex subunit 2																									ATTCTTT,MIR-186		CTACCTC,LET-7A,LET-7B,LET-7C,LET-7D,LET-7E,LET-7F,MIR-98,LET-7G,LET-7I																		ATGTTAA,MIR-302C
11153	FICD	FIC domain containing																									ATTCTTT,MIR-186
26986	PABPC1	poly(A) binding protein, cytoplasmic 1																									ATTCTTT,MIR-186
5042	PABPC3	poly(A) binding protein, cytoplasmic 3																									ATTCTTT,MIR-186
63939	C20orf177	chromosome 20 open reading frame 177																									ATTCTTT,MIR-186
64326	RFWD2	ring finger and WD repeat domain 2																									ATTCTTT,MIR-186
571	BACH1	BTB and CNC homology 1, basic leucine zipper transcription factor 1																										TGCTTTG,MIR-330	CTACCTC,LET-7A,LET-7B,LET-7C,LET-7D,LET-7E,LET-7F,MIR-98,LET-7G,LET-7I										AAGCCAT,MIR-135A,MIR-135B
149041	RC3H1	ring finger and CCCH-type domains 1																										TGCTTTG,MIR-330						ACTTTAT,MIR-142-5P
51559	NT5DC3	5'-nucleotidase domain containing 3																										TGCTTTG,MIR-330													TAGCTTT,MIR-9
9887	SMG7	smg-7 homolog, nonsense mediated mRNA decay factor (C. elegans)																										TGCTTTG,MIR-330														CAGCTTT,MIR-320
6780	STAU1	staufen, RNA binding protein, homolog 1 (Drosophila)																										TGCTTTG,MIR-330
7555	CNBP	CCHC-type zinc finger, nucleic acid binding protein																										TGCTTTG,MIR-330
10988	METAP2	methionyl aminopeptidase 2																										TGCTTTG,MIR-330
54765	TRIM44	tripartite motif containing 44																										TGCTTTG,MIR-330
2260	FGFR1	fibroblast growth factor receptor 1																										TGCTTTG,MIR-330
5089	PBX2	pre-B-cell leukemia homeobox 2																											CTACCTC,LET-7A,LET-7B,LET-7C,LET-7D,LET-7E,LET-7F,MIR-98,LET-7G,LET-7I	TTGCCAA,MIR-182													AAGCACA,MIR-218
6004	RGS16	regulator of G-protein signaling 16																											CTACCTC,LET-7A,LET-7B,LET-7C,LET-7D,LET-7E,LET-7F,MIR-98,LET-7G,LET-7I			ATACTGT,MIR-144
387921	NHLRC3	NHL repeat containing 3																											CTACCTC,LET-7A,LET-7B,LET-7C,LET-7D,LET-7E,LET-7F,MIR-98,LET-7G,LET-7I						GTTTGTT,MIR-495
51182	HSPA14	heat shock 70kDa protein 14																											CTACCTC,LET-7A,LET-7B,LET-7C,LET-7D,LET-7E,LET-7F,MIR-98,LET-7G,LET-7I								CTTTGCA,MIR-527
3231	HOXD1	homeobox D1																											CTACCTC,LET-7A,LET-7B,LET-7C,LET-7D,LET-7E,LET-7F,MIR-98,LET-7G,LET-7I
1857	DVL3	dishevelled, dsh homolog 3 (Drosophila)																											CTACCTC,LET-7A,LET-7B,LET-7C,LET-7D,LET-7E,LET-7F,MIR-98,LET-7G,LET-7I
51616	TAF9B	TAF9B RNA polymerase II, TATA box binding protein (TBP)-associated factor, 31kDa																											CTACCTC,LET-7A,LET-7B,LET-7C,LET-7D,LET-7E,LET-7F,MIR-98,LET-7G,LET-7I
598	BCL2L1	BCL2-like 1																											CTACCTC,LET-7A,LET-7B,LET-7C,LET-7D,LET-7E,LET-7F,MIR-98,LET-7G,LET-7I
2787	GNG5	guanine nucleotide binding protein (G protein), gamma 5																											CTACCTC,LET-7A,LET-7B,LET-7C,LET-7D,LET-7E,LET-7F,MIR-98,LET-7G,LET-7I
27031	NPHP3	nephronophthisis 3 (adolescent)																											CTACCTC,LET-7A,LET-7B,LET-7C,LET-7D,LET-7E,LET-7F,MIR-98,LET-7G,LET-7I
10978	CLP1	CLP1, cleavage and polyadenylation factor I subunit, homolog (S. cerevisiae)																											CTACCTC,LET-7A,LET-7B,LET-7C,LET-7D,LET-7E,LET-7F,MIR-98,LET-7G,LET-7I
121227	LRIG3	leucine-rich repeats and immunoglobulin-like domains 3																											CTACCTC,LET-7A,LET-7B,LET-7C,LET-7D,LET-7E,LET-7F,MIR-98,LET-7G,LET-7I
155	ADRB3	adrenergic, beta-3-, receptor																											CTACCTC,LET-7A,LET-7B,LET-7C,LET-7D,LET-7E,LET-7F,MIR-98,LET-7G,LET-7I
23076	RRP1B	ribosomal RNA processing 1 homolog B (S. cerevisiae)																											CTACCTC,LET-7A,LET-7B,LET-7C,LET-7D,LET-7E,LET-7F,MIR-98,LET-7G,LET-7I
54434	SSH1	slingshot homolog 1 (Drosophila)																											CTACCTC,LET-7A,LET-7B,LET-7C,LET-7D,LET-7E,LET-7F,MIR-98,LET-7G,LET-7I
79180	EFHD2	EF-hand domain family, member D2																											CTACCTC,LET-7A,LET-7B,LET-7C,LET-7D,LET-7E,LET-7F,MIR-98,LET-7G,LET-7I
8884	SLC5A6	solute carrier family 5 (sodium-dependent vitamin transporter), member 6																											CTACCTC,LET-7A,LET-7B,LET-7C,LET-7D,LET-7E,LET-7F,MIR-98,LET-7G,LET-7I
57142	RTN4	reticulon 4																												TTGCCAA,MIR-182													AAGCACA,MIR-218
55671	SMEK1	SMEK homolog 1, suppressor of mek1 (Dictyostelium)																												TTGCCAA,MIR-182																GTGCCAA,MIR-96
81631	MAP1LC3B	microtubule-associated protein 1 light chain 3 beta																												TTGCCAA,MIR-182
23677	SH3BP4	SH3-domain binding protein 4																												TTGCCAA,MIR-182
5504	PPP1R2	protein phosphatase 1, regulatory (inhibitor) subunit 2																												TTGCCAA,MIR-182
483	ATP1B3	ATPase, Na+/K+ transporting, beta 3 polypeptide																												TTGCCAA,MIR-182
133686	NADKD1	NAD kinase domain containing 1																												TTGCCAA,MIR-182
81603	TRIM8	tripartite motif containing 8																												TTGCCAA,MIR-182
25853	DCAF12	DDB1 and CUL4 associated factor 12																												TTGCCAA,MIR-182
7976	FZD3	frizzled family receptor 3																												TTGCCAA,MIR-182
996	CDC27	cell division cycle 27 homolog (S. cerevisiae)																												TTGCCAA,MIR-182
7494	XBP1	X-box binding protein 1																												TTGCCAA,MIR-182
8609	KLF7	Kruppel-like factor 7 (ubiquitous)																												TTGCCAA,MIR-182
137695	TMEM68	transmembrane protein 68																												TTGCCAA,MIR-182
23042	PDXDC1	pyridoxal-dependent decarboxylase domain containing 1																												TTGCCAA,MIR-182
8562	DENR	density-regulated protein																												TTGCCAA,MIR-182
10527	IPO7	importin 7																													CACTGTG,MIR-128A,MIR-128B											CAGCTTT,MIR-320
29927	SEC61A1	Sec61 alpha 1 subunit (S. cerevisiae)																													CACTGTG,MIR-128A,MIR-128B												AAGCACA,MIR-218
262	AMD1	adenosylmethionine decarboxylase 1																													CACTGTG,MIR-128A,MIR-128B
23167	EFR3A	EFR3 homolog A (S. cerevisiae)																													CACTGTG,MIR-128A,MIR-128B
11183	MAP4K5	mitogen-activated protein kinase kinase kinase kinase 5																													CACTGTG,MIR-128A,MIR-128B
8036	SHOC2	soc-2 suppressor of clear homolog (C. elegans)																													CACTGTG,MIR-128A,MIR-128B
8106	PABPN1	poly(A) binding protein, nuclear 1																														ATACTGT,MIR-144	TTTGCAG,MIR-518A-2				CTTTGCA,MIR-527
57685	CACHD1	cache domain containing 1																														ATACTGT,MIR-144				AACTGGA,MIR-145
10203	CALCRL	calcitonin receptor-like																														ATACTGT,MIR-144								CTACTGT,MIR-199A
10576	CCT2	chaperonin containing TCP1, subunit 2 (beta)																														ATACTGT,MIR-144
10096	ACTR3	ARP3 actin-related protein 3 homolog (yeast)																															TTTGCAG,MIR-518A-2			AACTGGA,MIR-145	CTTTGCA,MIR-527
23034	SAMD4A	sterile alpha motif domain containing 4A																															TTTGCAG,MIR-518A-2				CTTTGCA,MIR-527
8669	EIF3J	eukaryotic translation initiation factor 3, subunit J																															TTTGCAG,MIR-518A-2									CAGCTTT,MIR-320					ATGTTAA,MIR-302C		TAATGTG,MIR-323
79811	SLTM	SAFB-like, transcription modulator																															TTTGCAG,MIR-518A-2										AAGCACA,MIR-218
9867	PJA2	praja ring finger 2																															TTTGCAG,MIR-518A-2																TAATGTG,MIR-323
55041	PLEKHB2	pleckstrin homology domain containing, family B (evectins) member 2																															TTTGCAG,MIR-518A-2
59345	GNB4	guanine nucleotide binding protein (G protein), beta polypeptide 4																															TTTGCAG,MIR-518A-2
6386	SDCBP	syndecan binding protein (syntenin)																																ACTTTAT,MIR-142-5P					AAGCCAT,MIR-135A,MIR-135B
51773	RSF1	remodeling and spacing factor 1																																ACTTTAT,MIR-142-5P							TAGCTTT,MIR-9
5093	PCBP1	poly(rC) binding protein 1																																ACTTTAT,MIR-142-5P													ATGTTAA,MIR-302C
23353	SUN1	Sad1 and UNC84 domain containing 1																																ACTTTAT,MIR-142-5P
53339	BTBD1	BTB (POZ) domain containing 1																																ACTTTAT,MIR-142-5P
10068	IL18BP	interleukin 18 binding protein																																ACTTTAT,MIR-142-5P
7162	TPBG	trophoblast glycoprotein																																ACTTTAT,MIR-142-5P
2956	MSH6	mutS homolog 6 (E. coli)																																ACTTTAT,MIR-142-5P
3312	HSPA8	heat shock 70kDa protein 8																																ACTTTAT,MIR-142-5P
79038	ZFYVE21	zinc finger, FYVE domain containing 21																																ACTTTAT,MIR-142-5P
80306	MED28	mediator complex subunit 28																																ACTTTAT,MIR-142-5P
9456	HOMER1	homer homolog 1 (Drosophila)																																	GTTTGTT,MIR-495
55197	RPRD1A	regulation of nuclear pre-mRNA domain containing 1A																																	GTTTGTT,MIR-495
6632	SNRPD1	small nuclear ribonucleoprotein D1 polypeptide 16kDa																																	GTTTGTT,MIR-495
71	ACTG1	actin, gamma 1																																		AACTGGA,MIR-145				CTACTGT,MIR-199A
80146	UXS1	UDP-glucuronate decarboxylase 1																																		AACTGGA,MIR-145				CTACTGT,MIR-199A
1979	EIF4EBP2	eukaryotic translation initiation factor 4E binding protein 2																																		AACTGGA,MIR-145										GTGCCAA,MIR-96
8073	PTP4A2	protein tyrosine phosphatase type IVA, member 2																																		AACTGGA,MIR-145											ATGTTAA,MIR-302C
9685	CLINT1	clathrin interactor 1																																		AACTGGA,MIR-145
345778	MTX3	metaxin 3																																		AACTGGA,MIR-145
4779	NFE2L1	nuclear factor (erythroid-derived 2)-like 1																																		AACTGGA,MIR-145
60	ACTB	actin, beta																																		AACTGGA,MIR-145
10276	NET1	neuroepithelial cell transforming 1																																		AACTGGA,MIR-145
4644	MYO5A	myosin VA (heavy chain 12, myoxin)																																		AACTGGA,MIR-145
55246	CCDC25	coiled-coil domain containing 25																																		AACTGGA,MIR-145
5922	RASA2	RAS p21 protein activator 2																																		AACTGGA,MIR-145
285672	SREK1IP1	SREK1-interacting protein 1																																			CTTTGCA,MIR-527				TAGCTTT,MIR-9
7975	MAFK	v-maf musculoaponeurotic fibrosarcoma oncogene homolog K (avian)																																			CTTTGCA,MIR-527								CATTTCA,MIR-203
11102	RPP14	ribonuclease P/MRP 14kDa subunit																																			CTTTGCA,MIR-527
22890	ZBTB1	zinc finger and BTB domain containing 1																																				CACTTTG,MIR-520G,MIR-520H
55603	FAM46A	family with sequence similarity 46, member A																																					AAGCCAT,MIR-135A,MIR-135B						CATTTCA,MIR-203
245973	ATP6V1C2	ATPase, H+ transporting, lysosomal 42kDa, V1 subunit C2																																					AAGCCAT,MIR-135A,MIR-135B
3572	IL6ST	interleukin 6 signal transducer (gp130, oncostatin M receptor)																																					AAGCCAT,MIR-135A,MIR-135B
51710	ZNF44	zinc finger protein 44																																					AAGCCAT,MIR-135A,MIR-135B
134266	GRPEL2	GrpE-like 2, mitochondrial (E. coli)																																					AAGCCAT,MIR-135A,MIR-135B
51735	RAPGEF6	Rap guanine nucleotide exchange factor (GEF) 6																																					AAGCCAT,MIR-135A,MIR-135B
9583	ENTPD4	ectonucleoside triphosphate diphosphohydrolase 4																																					AAGCCAT,MIR-135A,MIR-135B
57786	RBAK	RB-associated KRAB zinc finger																																					AAGCCAT,MIR-135A,MIR-135B
126731	C1orf96	chromosome 1 open reading frame 96																																					AAGCCAT,MIR-135A,MIR-135B
339344	MYPOP	Myb-related transcription factor, partner of profilin																																					AAGCCAT,MIR-135A,MIR-135B
5229	PGGT1B	protein geranylgeranyltransferase type I, beta subunit																																					AAGCCAT,MIR-135A,MIR-135B
64710	NUCKS1	nuclear casein kinase and cyclin-dependent kinase substrate 1																																					AAGCCAT,MIR-135A,MIR-135B
84886	C1orf198	chromosome 1 open reading frame 198																																					AAGCCAT,MIR-135A,MIR-135B
91369	ANKRD40	ankyrin repeat domain 40																																					AAGCCAT,MIR-135A,MIR-135B
9728	SECISBP2L	SECIS binding protein 2-like																																						CTACTGT,MIR-199A
57689	LRRC4C	leucine rich repeat containing 4C																																						CTACTGT,MIR-199A
23528	ZNF281	zinc finger protein 281																																							TAGCTTT,MIR-9	CAGCTTT,MIR-320			CATTTCA,MIR-203
55754	TMEM30A	transmembrane protein 30A																																							TAGCTTT,MIR-9
5929	RBBP5	retinoblastoma binding protein 5																																							TAGCTTT,MIR-9
6885	MAP3K7	mitogen-activated protein kinase kinase kinase 7																																							TAGCTTT,MIR-9
3183	HNRNPC	heterogeneous nuclear ribonucleoprotein C (C1/C2)																																								CAGCTTT,MIR-320	AAGCACA,MIR-218
7531	YWHAE	tyrosine 3-monooxygenase/tryptophan 5-monooxygenase activation protein, epsilon polypeptide																																								CAGCTTT,MIR-320		ACTGAAA,MIR-30A-3P,MIR-30E-3P
3480	IGF1R	insulin-like growth factor 1 receptor																																								CAGCTTT,MIR-320
4841	NONO	non-POU domain containing, octamer-binding																																								CAGCTTT,MIR-320
85453	TSPYL5	TSPY-like 5																																								CAGCTTT,MIR-320
79786	KLHL36	kelch-like 36 (Drosophila)																																								CAGCTTT,MIR-320
54928	IMPAD1	inositol monophosphatase domain containing 1																																									AAGCACA,MIR-218
201626	PDE12	phosphodiesterase 12																																									AAGCACA,MIR-218
10099	TSPAN3	tetraspanin 3																																									AAGCACA,MIR-218
10193	RNF41	ring finger protein 41																																									AAGCACA,MIR-218
7988	ZNF212	zinc finger protein 212																																									AAGCACA,MIR-218
10714	POLD3	polymerase (DNA-directed), delta 3, accessory subunit																																									AAGCACA,MIR-218
4886	NPY1R	neuropeptide Y receptor Y1																																									AAGCACA,MIR-218
55213	RCBTB1	regulator of chromosome condensation (RCC1) and BTB (POZ) domain containing protein 1																																									AAGCACA,MIR-218
6478	SIAH2	seven in absentia homolog 2 (Drosophila)																																									AAGCACA,MIR-218
79596	RNF219	ring finger protein 219																																									AAGCACA,MIR-218
8089	YEATS4	YEATS domain containing 4																																									AAGCACA,MIR-218
3607	FOXK2	forkhead box K2																																										ACTGAAA,MIR-30A-3P,MIR-30E-3P	CATTTCA,MIR-203	GTGCCAA,MIR-96
1958	EGR1	early growth response 1																																										ACTGAAA,MIR-30A-3P,MIR-30E-3P	CATTTCA,MIR-203
672	BRCA1	breast cancer 1, early onset																																										ACTGAAA,MIR-30A-3P,MIR-30E-3P
27316	RBMX	RNA binding motif protein, X-linked																																										ACTGAAA,MIR-30A-3P,MIR-30E-3P
9267	CYTH1	cytohesin 1																																										ACTGAAA,MIR-30A-3P,MIR-30E-3P
10926	DBF4	DBF4 homolog (S. cerevisiae)																																										ACTGAAA,MIR-30A-3P,MIR-30E-3P
11080	DNAJB4	DnaJ (Hsp40) homolog, subfamily B, member 4																																										ACTGAAA,MIR-30A-3P,MIR-30E-3P
49854	ZNF295	zinc finger protein 295																																										ACTGAAA,MIR-30A-3P,MIR-30E-3P
56647	BCCIP	BRCA2 and CDKN1A interacting protein																																										ACTGAAA,MIR-30A-3P,MIR-30E-3P
7027	TFDP1	transcription factor Dp-1																																										ACTGAAA,MIR-30A-3P,MIR-30E-3P
55069	C7orf42	chromosome 7 open reading frame 42																																											CATTTCA,MIR-203
23710	GABARAPL1	GABA(A) receptor-associated protein like 1																																											CATTTCA,MIR-203
6678	SPARC	secreted protein, acidic, cysteine-rich (osteonectin)																																											CATTTCA,MIR-203
518	ATP5G3	ATP synthase, H+ transporting, mitochondrial Fo complex, subunit C3 (subunit 9)																																											CATTTCA,MIR-203
84458	LCOR	ligand dependent nuclear receptor corepressor																																												GTGCCAA,MIR-96		ATGCTGC,MIR-103,MIR-107
205717	KIAA2018	KIAA2018																																												GTGCCAA,MIR-96			TAATGTG,MIR-323
1737	DLAT	dihydrolipoamide S-acetyltransferase																																												GTGCCAA,MIR-96
5573	PRKAR1A	protein kinase, cAMP-dependent, regulatory, type I, alpha (tissue specific extinguisher 1)																																												GTGCCAA,MIR-96
5733	PTGER3	prostaglandin E receptor 3 (subtype EP3)																																												GTGCCAA,MIR-96
7009	TMBIM6	transmembrane BAX inhibitor motif containing 6																																												GTGCCAA,MIR-96
7314	UBB	ubiquitin B																																													ATGTTAA,MIR-302C
79723	SUV39H2	suppressor of variegation 3-9 homolog 2 (Drosophila)																																													ATGTTAA,MIR-302C
781	CACNA2D1	calcium channel, voltage-dependent, alpha 2/delta subunit 1																																														ATGCTGC,MIR-103,MIR-107
79609	METTL21D	methyltransferase like 21D
55681	SCYL2	SCY1-like 2 (S. cerevisiae)
56900	TMEM167B	transmembrane protein 167B
55186	SLC25A36	solute carrier family 25, member 36
29766	TMOD3	tropomodulin 3 (ubiquitous)
130340	AP1S3	adaptor-related protein complex 1, sigma 3 subunit
10955	SERINC3	serine incorporator 3
26750	RPS6KC1	ribosomal protein S6 kinase, 52kDa, polypeptide 1
116987	AGAP1	ArfGAP with GTPase domain, ankyrin repeat and PH domain 1
10001	MED6	mediator complex subunit 6
140609	NEK7	NIMA (never in mitosis gene a)-related kinase 7
3099	HK2	hexokinase 2
10492	SYNCRIP	synaptotagmin binding, cytoplasmic RNA interacting protein
54915	YTHDF1	YTH domain family, member 1
56894	AGPAT3	1-acylglycerol-3-phosphate O-acyltransferase 3
203547	VMA21	VMA21 vacuolar H+-ATPase homolog (S. cerevisiae)
56681	SAR1A	SAR1 homolog A (S. cerevisiae)
80314	EPC1	enhancer of polycomb homolog 1 (Drosophila)
10970	CKAP4	cytoskeleton-associated protein 4
26136	TES	testis derived transcript (3 LIM domains)
56605	ERO1LB	ERO1-like beta (S. cerevisiae)
51251	NT5C3	5'-nucleotidase, cytosolic III
8880	FUBP1	far upstream element (FUSE) binding protein 1
93643	TJAP1	tight junction associated protein 1 (peripheral)
9743	ARHGAP32	Rho GTPase activating protein 32
5420	PODXL	podocalyxin-like
28996	HIPK2	homeodomain interacting protein kinase 2
3399	ID3	inhibitor of DNA binding 3, dominant negative helix-loop-helix protein
389677	RBM12B	RNA binding motif protein 12B
152559	PAQR3	progestin and adipoQ receptor family member III
3308	HSPA4	heat shock 70kDa protein 4
5757	PTMA	prothymosin, alpha
23194	FBXL7	F-box and leucine-rich repeat protein 7
9217	VAPB	VAMP (vesicle-associated membrane protein)-associated protein B and C
26273	FBXO3	F-box protein 3
2776	GNAQ	guanine nucleotide binding protein (G protein), q polypeptide
80014	WWC2	WW and C2 domain containing 2
91298	C12orf29	chromosome 12 open reading frame 29
7469	WHSC2	Wolf-Hirschhorn syndrome candidate 2
4193	MDM2	Mdm2 p53 binding protein homolog (mouse)
4891	SLC11A2	solute carrier family 11 (proton-coupled divalent metal ion transporters), member 2
80219	COQ10B	coenzyme Q10 homolog B (S. cerevisiae)
7416	VDAC1	voltage-dependent anion channel 1
9640	ZNF592	zinc finger protein 592
10808	HSPH1	heat shock 105kDa/110kDa protein 1
219771	CCNY	cyclin Y
4507	MTAP	methylthioadenosine phosphorylase
5716	PSMD10	proteasome (prosome, macropain) 26S subunit, non-ATPase, 10
9804	TOMM20	translocase of outer mitochondrial membrane 20 homolog (yeast)
11216	AKAP10	A kinase (PRKA) anchor protein 10
5928	RBBP4	retinoblastoma binding protein 4
142940	TRUB1	TruB pseudouridine (psi) synthase homolog 1 (E. coli)
51109	RDH11	retinol dehydrogenase 11 (all-trans/9-cis/11-cis)
5451	POU2F1	POU class 2 homeobox 1
4281	MID1	midline 1 (Opitz/BBB syndrome)
30832	ZNF354C	zinc finger protein 354C
55593	OTUD5	OTU domain containing 5
64282	PAPD5	PAP associated domain containing 5
23509	POFUT1	protein O-fucosyltransferase 1
2151	F2RL2	coagulation factor II (thrombin) receptor-like 2
7414	VCL	vinculin
1981	EIF4G1	eukaryotic translation initiation factor 4 gamma, 1
29934	SNX12	sorting nexin 12
55153	SDAD1	SDA1 domain containing 1
64324	NSD1	nuclear receptor binding SET domain protein 1
7374	UNG	uracil-DNA glycosylase
11065	UBE2C	ubiquitin-conjugating enzyme E2C
1185	CLCN6	chloride channel 6
8396	PIP4K2B	phosphatidylinositol-5-phosphate 4-kinase, type II, beta
10983	CCNI	cyclin I
966	CD59	CD59 molecule, complement regulatory protein
10755	GIPC1	GIPC PDZ domain containing family, member 1
1105	CHD1	chromodomain helicase DNA binding protein 1
5471	PPAT	phosphoribosyl pyrophosphate amidotransferase
7296	TXNRD1	thioredoxin reductase 1
5754	PTK7	PTK7 protein tyrosine kinase 7
80320	SP6	Sp6 transcription factor
23400	ATP13A2	ATPase type 13A2
7789	ZXDA	zinc finger, X-linked, duplicated A
2029	ENSA	endosulfine alpha
113178	SCAMP4	secretory carrier membrane protein 4
284406	ZFP82	zinc finger protein 82 homolog (mouse)
3145	HMBS	hydroxymethylbilane synthase
7841	MOGS	mannosyl-oligosaccharide glucosidase
8693	GALNT4	UDP-N-acetyl-alpha-D-galactosamine:polypeptide N-acetylgalactosaminyltransferase 4 (GalNAc-T4)
91010	FMNL3	formin-like 3
166929	SGMS2	sphingomyelin synthase 2
3516	RBPJ	recombination signal binding protein for immunoglobulin kappa J region
9989	PPP4R1	protein phosphatase 4, regulatory subunit 1
54557	SGTB	small glutamine-rich tetratricopeptide repeat (TPR)-containing, beta
5463	POU6F1	POU class 6 homeobox 1
54813	KLHL28	kelch-like 28 (Drosophila)
11016	ATF7	activating transcription factor 7
1371	CPOX	coproporphyrinogen oxidase
7171	TPM4	tropomyosin 4
2736	GLI2	GLI family zinc finger 2
2117	ETV3	ets variant 3
6782	HSPA13	heat shock protein 70kDa family, member 13
6925	TCF4	transcription factor 4
57533	TBC1D14	TBC1 domain family, member 14
26127	FGFR1OP2	FGFR1 oncogene partner 2
11083	DIDO1	death inducer-obliterator 1
79960	PHF17	PHD finger protein 17
8321	FZD1	frizzled family receptor 1
85450	ITPRIP	inositol 1,4,5-trisphosphate receptor interacting protein
54927	CHCHD3	coiled-coil-helix-coiled-coil-helix domain containing 3
6484	ST3GAL4	ST3 beta-galactoside alpha-2,3-sialyltransferase 4
23190	UBXN4	UBX domain protein 4
84914	ZNF587	zinc finger protein 587
9469	CHST3	carbohydrate (chondroitin 6) sulfotransferase 3
121457	IKBIP	IKBKB interacting protein
54107	POLE3	polymerase (DNA directed), epsilon 3 (p17 subunit)
97	ACYP1	acylphosphatase 1, erythrocyte (common) type
80380	PDCD1LG2	programmed cell death 1 ligand 2
55787	TXLNG	taxilin gamma
79660	PPP1R3B	protein phosphatase 1, regulatory subunit 3B
84922	FIZ1	FLT3-interacting zinc finger 1
26036	ZNF451	zinc finger protein 451
6927	HNF1A	HNF1 homeobox A
85416	ZIC5	Zic family member 5
79884	MAP9	microtubule-associated protein 9
91582	RPS19BP1	ribosomal protein S19 binding protein 1
51526	C20orf111	chromosome 20 open reading frame 111
9978	RBX1	ring-box 1, E3 ubiquitin protein ligase
54856	GON4L	gon-4-like (C. elegans)
56987	BBX	bobby sox homolog (Drosophila)
11146	GLMN	glomulin, FKBP associated protein
55102	ATG2B	ATG2 autophagy related 2 homolog B (S. cerevisiae)
7247	TSN	translin
9329	GTF3C4	general transcription factor IIIC, polypeptide 4, 90kDa
10008	KCNE3	potassium voltage-gated channel, Isk-related family, member 3
10052	GJC1	gap junction protein, gamma 1, 45kDa
10095	ARPC1B	actin related protein 2/3 complex, subunit 1B, 41kDa
10114	HIPK3	homeodomain interacting protein kinase 3
10128	LRPPRC	leucine-rich PPR-motif containing
10152	ABI2	abl-interactor 2
1024	CDK8	cyclin-dependent kinase 8
10241	CALCOCO2	calcium binding and coiled-coil domain 2
10270	AKAP8	A kinase (PRKA) anchor protein 8
10278	EFS	embryonal Fyn-associated substrate
10314	LANCL1	LanC lantibiotic synthetase component C-like 1 (bacterial)
10440	TIMM17A	translocase of inner mitochondrial membrane 17 homolog A (yeast)
10473	HMGN4	high mobility group nucleosomal binding domain 4
10478	SLC25A17	solute carrier family 25 (mitochondrial carrier; peroxisomal membrane protein, 34kDa), member 17
10483	SEC23B	Sec23 homolog B (S. cerevisiae)
10533	ATG7	ATG7 autophagy related 7 homolog (S. cerevisiae)
10574	CCT7	chaperonin containing TCP1, subunit 7 (eta)
10733	PLK4	polo-like kinase 4
10781	ZNF266	zinc finger protein 266
10787	NCKAP1	NCK-associated protein 1
10793	ZNF273	zinc finger protein 273
10794	ZNF460	zinc finger protein 460
10802	SEC24A	SEC24 family, member A (S. cerevisiae)
10838	ZNF275	zinc finger protein 275
10857	PGRMC1	progesterone receptor membrane component 1
10935	PRDX3	peroxiredoxin 3
10944	C11orf58	chromosome 11 open reading frame 58
11014	KDELR2	KDEL (Lys-Asp-Glu-Leu) endoplasmic reticulum protein retention receptor 2
11051	NUDT21	nudix (nucleoside diphosphate linked moiety X)-type motif 21
11159	RABL2A	RAB, member of RAS oncogene family-like 2A
11165	NUDT3	nudix (nucleoside diphosphate linked moiety X)-type motif 3
112574	SNX18	sorting nexin 18
11336	EXOC3	exocyst complex component 3
114803	MYSM1	Myb-like, SWIRM and MPN domains 1
114908	TMEM123	transmembrane protein 123
114991	ZNF618	zinc finger protein 618
116028	RMI2	RMI2, RecQ mediated genome instability 2, homolog (S. cerevisiae)
116064	LRRC58	leucine rich repeat containing 58
116843	C6orf192	chromosome 6 open reading frame 192
116966	WDR17	WD repeat domain 17
118487	CHCHD1	coiled-coil-helix-coiled-coil-helix domain containing 1
118987	PDZD8	PDZ domain containing 8
119559	SFXN4	sideroflexin 4
120114	FAT3	FAT tumor suppressor homolog 3 (Drosophila)
120534	C11orf46	chromosome 11 open reading frame 46
124491	TMEM170A	transmembrane protein 170A
125919	ZNF543	zinc finger protein 543
126070	ZNF440	zinc finger protein 440
126272	EID2B	EP300 interacting inhibitor of differentiation 2B
126375	ZNF792	zinc finger protein 792
1265	CNN2	calponin 2
126917	IFFO2	intermediate filament family orphan 2
1270	CNTF	ciliary neurotrophic factor
127262	TPRG1L	tumor protein p63 regulated 1-like
129787	TMEM18	transmembrane protein 18
1340	COX6B1	cytochrome c oxidase subunit VIb polypeptide 1 (ubiquitous)
135114	HINT3	histidine triad nucleotide binding protein 3
1355	COX15	COX15 homolog, cytochrome c oxidase assembly protein (yeast)
139231	FAM199X	family with sequence similarity 199, X-linked
139341	FUNDC1	FUN14 domain containing 1
143888	KDELC2	KDEL (Lys-Asp-Glu-Leu) containing 2
144195	SLC2A14	solute carrier family 2 (facilitated glucose transporter), member 14
146	ADRA1D	adrenergic, alpha-1D-, receptor
146198	ZFP90	zinc finger protein 90 homolog (mouse)
147657	ZNF480	zinc finger protein 480
149013	KIAA1245	KIAA1245
149371	EXOC8	exocyst complex component 8
149603	RNF187	ring finger protein 187
150248	C22orf15	chromosome 22 open reading frame 15
151230	KLHL23	kelch-like 23 (Drosophila)
1525	CXADR	coxsackie virus and adenovirus receptor
152519	NIPAL1	NIPA-like domain containing 1
152815	THAP6	THAP domain containing 6
153339	TMEM167A	transmembrane protein 167A
154007	SNRNP48	small nuclear ribonucleoprotein 48kDa (U11/U12)
159371	SLC35G1	solute carrier family 35, member G1
162239	ZFP1	zinc finger protein 1 homolog (mouse)
163049	ZNF791	zinc finger protein 791
163131	ZNF780B	zinc finger protein 780B
163227	ZNF100	zinc finger protein 100
163590	TOR1AIP2	torsin A interacting protein 2
163859	C1orf55	chromosome 1 open reading frame 55
165918	RNF168	ring finger protein 168
167681	PRSS35	protease, serine, 35
168374	ZNF92	zinc finger protein 92
170960	ZNF721	zinc finger protein 721
1841	DTYMK	deoxythymidylate kinase (thymidylate kinase)
1854	DUT	deoxyuridine triphosphatase
1870	E2F2	E2F transcription factor 2
1955	MEGF9	multiple EGF-like-domains 9
200424	TET3	tet methylcytosine dioxygenase 3
200933	FBXO45	F-box protein 45
201163	FLCN	folliculin
201164	PLD6	phospholipase D family, member 6
201475	RAB12	RAB12, member RAS oncogene family
203238	C9orf93	chromosome 9 open reading frame 93
2037	EPB41L2	erythrocyte membrane protein band 4.1-like 2
2040	STOM	stomatin
2050	EPHB4	EPH receptor B4
2055	CLN8	ceroid-lipofuscinosis, neuronal 8 (epilepsy, progressive with mental retardation)
207063	DHRSX	dehydrogenase/reductase (SDR family) X-linked
2110	ETFDH	electron-transferring-flavoprotein dehydrogenase
2149	F2R	coagulation factor II (thrombin) receptor
2188	FANCF	Fanconi anemia, complementation group F
219899	TBCEL	tubulin folding cofactor E-like
219902	TMEM136	transmembrane protein 136
220042	C11orf82	chromosome 11 open reading frame 82
220213	OTUD1	OTU domain containing 1
220988	HNRNPA3	heterogeneous nuclear ribonucleoprotein A3
221178	SPATA13	spermatogenesis associated 13
221830	TWISTNB	TWIST neighbor
222068	TMED4	transmembrane emp24 protein transport domain containing 4
2222	FDFT1	farnesyl-diphosphate farnesyltransferase 1
222658	KCTD20	potassium channel tetramerisation domain containing 20
2230	FDX1	ferredoxin 1
2237	FEN1	flap structure-specific endonuclease 1
2241	FER	fer (fps/fes related) tyrosine kinase
22826	DNAJC8	DnaJ (Hsp40) homolog, subfamily C, member 8
22877	MLXIP	MLX interacting protein
22881	ANKRD6	ankyrin repeat domain 6
22900	CARD8	caspase recruitment domain family, member 8
22948	CCT5	chaperonin containing TCP1, subunit 5 (epsilon)
22990	PCNX	pecanex homolog (Drosophila)
23020	SNRNP200	small nuclear ribonucleoprotein 200kDa (U5)
23029	RBM34	RNA binding motif protein 34
23036	ZNF292	zinc finger protein 292
23064	SETX	senataxin
23065	KIAA0090	KIAA0090
23067	SETD1B	SET domain containing 1B
23082	PPRC1	peroxisome proliferator-activated receptor gamma, coactivator-related 1
23089	PEG10	paternally expressed 10
23099	ZBTB43	zinc finger and BTB domain containing 43
23135	KDM6B	lysine (K)-specific demethylase 6B
23137	SMC5	structural maintenance of chromosomes 5
23160	WDR43	WD repeat domain 43
23186	RCOR1	REST corepressor 1
23211	ZC3H4	zinc finger CCCH-type containing 4
23252	OTUD3	OTU domain containing 3
23268	DNMBP	dynamin binding protein
23269	MGA	MAX gene associated
23288	IQCE	IQ motif containing E
23306	TMEM194A	transmembrane protein 194A
23307	FKBP15	FK506 binding protein 15, 133kDa
23309	SIN3B	SIN3 homolog B, transcription regulator (yeast)
23326	USP22	ubiquitin specific peptidase 22
23347	SMCHD1	structural maintenance of chromosomes flexible hinge domain containing 1
23358	USP24	ubiquitin specific peptidase 24
23366	KIAA0895	KIAA0895
23379	KIAA0947	KIAA0947
23450	SF3B3	splicing factor 3b, subunit 3, 130kDa
23510	KCTD2	potassium channel tetramerisation domain containing 2
23514	KIAA0146	KIAA0146
2355	FOSL2	FOS-like antigen 2
23633	KPNA6	karyopherin alpha 6 (importin alpha 7)
23704	KCNE4	potassium voltage-gated channel, Isk-related family, member 4
246175	CNOT6L	CCR4-NOT transcription complex, subunit 6-like
253143	PRR14L	proline rich 14-like
253430	IPMK	inositol polyphosphate multikinase
253512	SLC25A30	solute carrier family 25, member 30
253714	MMS22L	MMS22-like, DNA repair protein
254048	UBN2	ubinuclein 2
256471	MFSD8	major facilitator superfamily domain containing 8
257019	FRMD3	FERM domain containing 3
25801	GCA	grancalcin, EF-hand calcium binding protein
25888	ZNF473	zinc finger protein 473
25912	C1orf43	chromosome 1 open reading frame 43
25957	PNISR	PNN-interacting serine/arginine-rich protein
26017	FAM32A	family with sequence similarity 32, member A
26115	TANC2	tetratricopeptide repeat, ankyrin repeat and coiled-coil containing 2
26128	KIAA1279	KIAA1279
26156	RSL1D1	ribosomal L1 domain containing 1
2619	GAS1	growth arrest-specific 1
26267	FBXO10	F-box protein 10
26271	FBXO5	F-box protein 5
2668	GDNF	glial cell derived neurotrophic factor
2673	GFPT1	glutamine--fructose-6-phosphate transaminase 1
26953	RANBP6	RAN binding protein 6
27	ABL2	v-abl Abelson murine leukemia viral oncogene homolog 2
27075	TSPAN13	tetraspanin 13
27102	EIF2AK1	eukaryotic translation initiation factor 2-alpha kinase 1
27183	VPS4A	vacuolar protein sorting 4 homolog A (S. cerevisiae)
27248	ERLEC1	endoplasmic reticulum lectin 1
27351	PPPDE2	PPPDE peptidase domain containing 2
2739	GLO1	glyoxalase I
2752	GLUL	glutamate-ammonia ligase
2802	GOLGA3	golgin A3
283373	ANKRD52	ankyrin repeat domain 52
283464	GXYLT1	glucoside xylosyltransferase 1
283578	TMED8	transmembrane emp24 protein transport domain containing 8
284309	ZNF776	zinc finger protein 776
284323	ZNF780A	zinc finger protein 780A
284391	ZNF844	zinc finger protein 844
284611	FAM102B	family with sequence similarity 102, member B
284695	ZNF326	zinc finger protein 326
285148	IAH1	isoamyl acetate-hydrolyzing esterase 1 homolog (S. cerevisiae)
285237	C3orf38	chromosome 3 open reading frame 38
285299	LOC285299	FSHD region gene 2 family, member C-like
285381	DPH3	DPH3, KTI11 homolog (S. cerevisiae)
285527	FRYL	FRY-like
285704	RGMB	RGM domain family, member B
28977	MRPL42	mitochondrial ribosomal protein L42
28982	FLVCR1	feline leukemia virus subgroup C cellular receptor 1
29079	MED4	mediator complex subunit 4
29094	LGALSL	lectin, galactoside-binding-like
29127	RACGAP1	Rac GTPase activating protein 1
2936	GSR	glutathione reductase
2963	GTF2F2	general transcription factor IIF, polypeptide 2, 30kDa
29914	UBIAD1	UbiA prenyltransferase domain containing 1
29959	NRBP1	nuclear receptor binding protein 1
29968	PSAT1	phosphoserine aminotransferase 1
30001	ERO1L	ERO1-like (S. cerevisiae)
3008	HIST1H1E	histone cluster 1, H1e
3066	HDAC2	histone deacetylase 2
3094	HINT1	histidine triad nucleotide binding protein 1
3105	HLA-A	major histocompatibility complex, class I, A
317662	FAM149B1	family with sequence similarity 149, member B1
3301	DNAJA1	DnaJ (Hsp40) homolog, subfamily A, member 1
332	BIRC5	baculoviral IAP repeat containing 5
3320	HSP90AA1	heat shock protein 90kDa alpha (cytosolic), class A member 1
3326	HSP90AB1	heat shock protein 90kDa alpha (cytosolic), class B member 1
3371	TNC	tenascin C
3376	IARS	isoleucyl-tRNA synthetase
338811	FAM19A2	family with sequence similarity 19 (chemokine (C-C motif)-like), member A2
339230	CCDC137	coiled-coil domain containing 137
339263	C17orf51	chromosome 17 open reading frame 51
339287	MSL1	male-specific lethal 1 homolog (Drosophila)
3397	ID1	inhibitor of DNA binding 1, dominant negative helix-loop-helix protein
340252	ZNF680	zinc finger protein 680
342371	ATXN1L	ataxin 1-like
343472	BARHL2	BarH-like homeobox 2
348995	NUP43	nucleoporin 43kDa
353274	ZNF445	zinc finger protein 445
3612	IMPA1	inositol(myo)-1(or 4)-monophosphatase 1
3619	INCENP	inner centromere protein antigens 135/155kDa
3716	JAK1	Janus kinase 1
3720	JARID2	jumonji, AT rich interactive domain 2
374879	ZNF699	zinc finger protein 699
375056	MIA3	melanoma inhibitory activity family, member 3
375748	C9orf102	chromosome 9 open reading frame 102
3841	KPNA5	karyopherin alpha 5 (importin alpha 6)
387104	C6orf174	chromosome 6 open reading frame 174
387119	C6orf204	chromosome 6 open reading frame 204
387521	TMEM189	transmembrane protein 189
390916	NUDT19	nudix (nucleoside diphosphate linked moiety X)-type motif 19
390980	ZNF805	zinc finger protein 805
399	RHOH	ras homolog gene family, member H
401541	CENPP	centromere protein P
403341	ZBTB34	zinc finger and BTB domain containing 34
4085	MAD2L1	MAD2 mitotic arrest deficient-like 1 (yeast)
4141	MARS	methionyl-tRNA synthetase
4179	CD46	CD46 molecule, complement regulatory protein
4194	MDM4	Mdm4 p53 binding protein homolog (mouse)
4205	MEF2A	myocyte enhancer factor 2A
4249	MGAT5	mannosyl (alpha-1,6-)-glycoprotein beta-1,6-N-acetyl-glucosaminyltransferase
4298	MLLT1	myeloid/lymphoid or mixed-lineage leukemia (trithorax homolog, Drosophila); translocated to, 1
4312	MMP1	matrix metallopeptidase 1 (interstitial collagenase)
440515	ZNF506	zinc finger protein 506
4502	MT2A	metallothionein 2A
4603	MYBL1	v-myb myeloblastosis viral oncogene homolog (avian)-like 1
4616	GADD45B	growth arrest and DNA-damage-inducible, beta
4649	MYO9A	myosin IXA
4695	NDUFA2	NADH dehydrogenase (ubiquinone) 1 alpha subcomplex, 2, 8kDa
493869	GPX8	glutathione peroxidase 8 (putative)
506	ATP5B	ATP synthase, H+ transporting, mitochondrial F1 complex, beta polypeptide
5083	PAX9	paired box 9
51013	EXOSC1	exosome component 1
51030	FAM18B1	family with sequence similarity 18, member B1
51053	GMNN	geminin, DNA replication inhibitor
51068	NMD3	NMD3 homolog (S. cerevisiae)
51144	HSD17B12	hydroxysteroid (17-beta) dehydrogenase 12
51149	C5orf45	chromosome 5 open reading frame 45
51177	PLEKHO1	pleckstrin homology domain containing, family O member 1
51188	SS18L2	synovial sarcoma translocation gene on chromosome 18-like 2
51202	DDX47	DEAD (Asp-Glu-Ala-Asp) box polypeptide 47
5130	PCYT1A	phosphate cytidylyltransferase 1, choline, alpha
51300	TIMMDC1	translocase of inner mitochondrial membrane domain containing 1
51361	HOOK1	hook homolog 1 (Drosophila)
51427	ZNF107	zinc finger protein 107
51626	DYNC2LI1	dynein, cytoplasmic 2, light intermediate chain 1
51669	TMEM66	transmembrane protein 66
51705	EMCN	endomucin
51765	MST4	serine/threonine protein kinase MST4
5270	SERPINE2	serpin peptidase inhibitor, clade E (nexin, plasminogen activator inhibitor type 1), member 2
5291	PIK3CB	phosphoinositide-3-kinase, catalytic, beta polypeptide
53344	CHIC1	cysteine-rich hydrophobic domain 1
5366	PMAIP1	phorbol-12-myristate-13-acetate-induced protein 1
54069	MIS18A	MIS18 kinetochore protein homolog A (S. pombe)
54439	RBM27	RNA binding motif protein 27
54454	ATAD2B	ATPase family, AAA domain containing 2B
54467	ANKIB1	ankyrin repeat and IBR domain containing 1
54472	TOLLIP	toll interacting protein
54476	RNF216	ring finger protein 216
54532	USP53	ubiquitin specific peptidase 53
54542	RC3H2	ring finger and CCCH-type domains 2
5464	PPA1	pyrophosphatase (inorganic) 1
54662	TBC1D13	TBC1 domain family, member 13
54680	ZNHIT6	zinc finger, HIT-type containing 6
54700	RRN3	RRN3 RNA polymerase I transcription factor homolog (S. cerevisiae)
54741	LEPROT	leptin receptor overlapping transcript
54764	ZRANB1	zinc finger, RAN-binding domain containing 1
5478	PPIA	peptidylprolyl isomerase A (cyclophilin A)
54799	MBTD1	mbt domain containing 1
54812	AFTPH	aftiphilin
54819	ZCCHC10	zinc finger, CCHC domain containing 10
54832	VPS13C	vacuolar protein sorting 13 homolog C (S. cerevisiae)
54876	DCAF16	DDB1 and CUL4 associated factor 16
54878	DPP8	dipeptidyl-peptidase 8
54883	CWC25	CWC25 spliceosome-associated protein homolog (S. cerevisiae)
54899	PXK	PX domain containing serine/threonine kinase
54908	CCDC99	coiled-coil domain containing 99
55033	FKBP14	FK506 binding protein 14, 22 kDa
55149	MTPAP	mitochondrial poly(A) polymerase
55166	CENPQ	centromere protein Q
55171	TBCCD1	TBCC domain containing 1
55175	KLHL11	kelch-like 11 (Drosophila)
55206	SBNO1	strawberry notch homolog 1 (Drosophila)
55209	SETD5	SET domain containing 5
55266	TMEM19	transmembrane protein 19
55269	PSPC1	paraspeckle component 1
55270	NUDT15	nudix (nucleoside diphosphate linked moiety X)-type motif 15
552889	ATXN7L3B	ataxin 7-like 3B
55312	RFK	riboflavin kinase
55322	C5orf22	chromosome 5 open reading frame 22
55332	DRAM1	DNA-damage regulated autophagy modulator 1
55353	LAPTM4B	lysosomal protein transmembrane 4 beta
55425	KIAA1704	KIAA1704
55500	ETNK1	ethanolamine kinase 1
55602	CDKN2AIP	CDKN2A interacting protein
55632	G2E3	G2/M-phase specific E3 ubiquitin protein ligase
55635	DEPDC1	DEP domain containing 1
55653	BCAS4	breast carcinoma amplified sequence 4
55680	RUFY2	RUN and FYVE domain containing 2
55695	NSUN5	NOP2/Sun domain family, member 5
55706	TMEM48	transmembrane protein 48
55761	TTC17	tetratricopeptide repeat domain 17
55771	PRR11	proline rich 11
55798	METTL2B	methyltransferase like 2B
55862	ECHDC1	enoyl CoA hydratase domain containing 1
55870	ASH1L	ash1 (absent, small, or homeotic)-like (Drosophila)
55884	WSB2	WD repeat and SOCS box containing 2
55900	ZNF302	zinc finger protein 302
55972	SLC25A40	solute carrier family 25, member 40
5599	MAPK8	mitogen-activated protein kinase 8
5610	EIF2AK2	eukaryotic translation initiation factor 2-alpha kinase 2
5621	PRNP	prion protein
56267	CCBL2	cysteine conjugate-beta lyase 2
56271	BEX4	brain expressed, X-linked 4
56521	DNAJC12	DnaJ (Hsp40) homolog, subfamily C, member 12
56919	DHX33	DEAH (Asp-Glu-Ala-His) box polypeptide 33
5693	PSMB5	proteasome (prosome, macropain) subunit, beta type, 5
56944	OLFML3	olfactomedin-like 3
56970	ATXN7L3	ataxin 7-like 3
57095	PITHD1	PITH (C-terminal proteasome-interacting domain of thioredoxin-like) domain containing 1
57179	KIAA1191	KIAA1191
57226	LYRM2	LYR motif containing 2
57380	MRS2	MRS2 magnesium homeostasis factor homolog (S. cerevisiae)
57455	REXO1	REX1, RNA exonuclease 1 homolog (S. cerevisiae)
57478	USP31	ubiquitin specific peptidase 31
57486	NLN	neurolysin (metallopeptidase M3 family)
57493	HEG1	HEG homolog 1 (zebrafish)
57496	MKL2	MKL/myocardin-like 2
57546	PDP2	pyruvate dehyrogenase phosphatase catalytic subunit 2
57547	ZNF624	zinc finger protein 624
57597	BAHCC1	BAH domain and coiled-coil containing 1
57600	FNIP2	folliculin interacting protein 2
57602	USP36	ubiquitin specific peptidase 36
57606	SLAIN2	SLAIN motif family, member 2
57608	KIAA1462	KIAA1462
57673	BEND3	BEN domain containing 3
57688	ZSWIM6	zinc finger, SWIM-type containing 6
57690	TNRC6C	trinucleotide repeat containing 6C
57696	DDX55	DEAD (Asp-Glu-Ala-Asp) box polypeptide 55
57720	GPR107	G protein-coupled receptor 107
57721	METTL14	methyltransferase like 14
5784	PTPN14	protein tyrosine phosphatase, non-receptor type 14
5796	PTPRK	protein tyrosine phosphatase, receptor type, K
580	BARD1	BRCA1 associated RING domain 1
5810	RAD1	RAD1 homolog (S. pombe)
5817	PVR	poliovirus receptor
5822	PWP2	PWP2 periodic tryptophan protein homolog (yeast)
58506	SCAF1	SR-related CTD-associated factor 1
5912	RAP2B	RAP2B, member of RAS oncogene family
5936	RBM4	RNA binding motif protein 4
5978	REST	RE1-silencing transcription factor
6016	RIT1	Ras-like without CAAX 1
60493	FASTKD5	FAST kinase domains 5
60496	AASDHPPT	aminoadipate-semialdehyde dehydrogenase-phosphopantetheinyl transferase
6093	ROCK1	Rho-associated, coiled-coil containing protein kinase 1
6118	RPA2	replication protein A2, 32kDa
6132	RPL8	ribosomal protein L8
6158	RPL28	ribosomal protein L28
6160	RPL31	ribosomal protein L31
[truncated: 175 more rows]
[truncated: 3 more columns]
