# Supplementary material for: The role of miR-17-92 in the miRegulatory landscape of Ewing sarcoma
Source: Oncotarget. 2016 Dec 22;8(7):10980–93. doi: 10.18632/oncotarget.14091 (PMC5355239; doi:10.18632/oncotarget.14091)
Supplement: Supplementary file 5 [file oncotarget-08-10980-s005.xlsx]

## Sheet: DE after Sponge treatment 
GeneSymbol	EntrezGene	logFC_SpongeMir1792	adjPvalue_SpongeMir1792	logFC_SpongeMir9	adjPvalue_SpongeMir9
A4GALT	53947	-0.88	0.0535	0.16	0.9997
ABCA2	20	-1.13	0.0535	-0.11	0.9997
ACACA	31	-0.52	0.0535	-0.01	0.9997
ACAT2	39	-0.75	0.0535	0.06	0.9997
ACLY	47	-0.35	0.0535	0	0.9997
ACTR1B	10120	-0.56	0.0535	0.02	0.9997
ADAM19	8728	0.61	0.0535	-0.05	0.9997
AES	166	-0.48	0.0535	0	0.9997
AJUBA	84962	0.74	0.0535	-0.06	0.9997
AMOTL2	51421	1.01	0.0535	0.02	0.9997
ANKRD6	22881	-0.88	0.0535	-0.03	0.9997
ANXA1	301	0.6	0.0535	0.08	0.9997
APCDD1	147495	-0.42	0.0535	0	0.9997
APOBEC3B	9582	-0.81	0.0535	0.07	0.9997
ARHGEF40	55701	-0.55	0.0535	0.02	0.9997
ARHGEF6	9459	-0.98	0.0535	-0.11	0.9997
B9D1	27077	-0.98	0.0535	-0.06	0.9997
BAI2	576	-1.02	0.0535	-0.16	0.9997
BCAS4	55653	-0.92	0.0535	-0.01	0.9997
BGN	633	-0.44	0.0535	-0.02	0.9997
BHLHB9	80823	0.78	0.0535	-0.01	0.9997
BMF	90427	-0.88	0.0535	-0.04	0.9997
C1orf198	84886	0.55	0.0535	-0.05	0.9997
C1R	715	-1.31	0.0535	-0.14	0.9997
CAB39	51719	0.39	0.0535	-0.04	0.9997
CD63	967	-0.36	0.0535	-0.02	0.9997
CER1	9350	0.58	0.0535	-0.1	0.9997
CHORDC1	26973	0.42	0.0535	-0.06	0.9997
CHPF	79586	-0.79	0.0535	0.11	0.9997
CLN8	2055	0.54	0.0535	-0.03	0.9997
COL12A1	1303	0.74	0.0535	0.04	0.9997
COL6A1	1291	-0.47	0.0535	0.03	0.9997
CREBZF	58487	0.45	0.0535	0.08	0.9997
CRLF1	9244	-0.78	0.0535	0	0.9997
CRY1	1407	0.42	0.0535	0.03	0.9997
CSRNP3	80034	-0.43	0.0535	-0.07	0.9997
CSRP1	1465	0.42	0.0535	0	0.9997
CTGF	1490	2.11	0.0535	0.16	0.9997
CXCR4	7852	-1.45	0.0535	-0.07	0.9997
CYP4F22	126410	-0.64	0.0535	0.05	0.9997
CYR61	3491	1.48	0.0535	0.13	0.9997
DCXR	51181	-0.7	0.0535	-0.06	0.9997
DDIT4	54541	-0.73	0.0535	0.15	0.9997
DGKD	8527	0.81	0.0535	0.04	0.9997
DHCR24	1718	-0.68	0.0535	0.07	0.9997
DHCR7	1717	-0.83	0.0535	0.06	0.9997
DIEXF	27042	0.52	0.0535	-0.05	0.9997
DNMT3B	1789	-0.77	0.0535	-0.01	0.9997
DOCK6	57572	-0.79	0.0535	0.12	0.9997
DUSP3	1845	0.4	0.0535	0.02	0.9997
DUSP5	1847	0.68	0.0535	-0.03	0.9997
EEFSEC	60678	-0.81	0.0535	0.04	0.9997
EHBP1L1	254102	-1.14	0.0535	-0.08	0.9997
ELOVL6	79071	-1.3	0.0535	0.01	0.9997
EMILIN1	11117	-0.79	0.0535	0.08	0.9997
EMILIN2	84034	0.97	0.0535	-0.04	0.9997
EVL	51466	-0.64	0.0535	0.06	0.9997
FADS1	3992	-1.02	0.0535	0.03	0.9997
FADS2	9415	-1.96	0.0535	0.07	0.9997
FAM83G	644815	0.7	0.0535	-0.23	0.9997
FASN	2194	-0.7	0.0535	0.06	0.9997
FBLN1	2192	-0.66	0.0535	0	0.9997
FBN2	2201	-0.33	0.0535	-0.01	0.9997
FDPS	2224	-0.72	0.0535	0.11	0.9997
FLOT2	2319	-0.55	0.0535	-0.06	0.9997
FN1	2335	-0.5	0.0535	-0.04	0.9997
FREM1	158326	-0.75	0.0535	-0.03	0.9997
FSTL1	11167	0.95	0.0535	0.05	0.9997
FZD4	8322	0.51	0.0535	0.01	0.9997
GADD45B	4616	1.17	0.0535	-0.04	0.9997
GATA2	2624	0.72	0.0535	0.08	0.9997
GCAT	23464	-0.81	0.0535	0.06	0.9997
GLIPR1	11010	1.42	0.0535	-0.03	0.9997
GNAI2	2771	-0.42	0.0535	0.04	0.9997
GPX4	2879	-0.37	0.0535	-0.03	0.9997
H2AFJ	55766	-0.86	0.0535	0.01	0.9997
H6PD	9563	-1	0.0535	-0.05	0.9997
HMCN1	83872	-0.7	0.0535	-0.03	0.9997
HSPG2	3339	-1.53	0.0535	0.04	0.9997
IGFBP5	3488	-0.97	0.0535	-0.06	0.9997
INSIG1	3638	-1.14	0.0535	0.14	0.9997
ISYNA1	51477	-1	0.0535	0.03	0.9997
JUN	3725	0.95	0.0535	-0.01	0.9997
LAMA5	3911	-1.49	0.0535	0.06	0.9997
LDLR	3949	-0.59	0.0535	0.15	0.9997
LGALS1	3956	-0.61	0.0535	0.09	0.9997
LGALS3BP	3959	-0.56	0.0535	0.06	0.9997
LINC00263	90271	-2.1	0.0535	0.06	0.9997
LINGO1	84894	-0.92	0.0535	-0.05	0.9997
LONRF1	91694	-0.66	0.0535	0.05	0.9997
LOX	4015	1.57	0.0535	-0.07	0.9997
LPCAT3	10162	-0.83	0.0535	0.13	0.9997
LRP1	4035	-0.96	0.0535	0.04	0.9997
LSS	4047	-0.77	0.0535	0.02	0.9997
LTBP4	8425	-1.02	0.0535	0.04	0.9997
LUZP1	7798	0.39	0.0535	-0.01	0.9997
MAB21L3	126868	1.11	0.0535	0.11	0.9997
MAGED1	9500	-0.52	0.0535	0.01	0.9997
MAP1LC3B	81631	0.49	0.0535	0.07	0.9997
MAPT	4137	-0.58	0.0535	-0.04	0.9997
MARCH4	57574	2.23	0.0535	-0.06	0.9997
MBNL2	10150	0.75	0.0535	-0.09	0.9997
MCAM	4162	0.59	0.0535	0.08	0.9997
MEIS3	56917	-0.72	0.0535	0.02	0.9997
METTL7A	25840	-1.98	0.0535	0.01	0.9997
MIB1	57534	-0.41	0.0535	0.01	0.9997
MOV10	4343	-0.54	0.0535	0.11	0.9997
MRC2	9902	-1.29	0.0535	0.06	0.9997
MTMR10	54893	0.74	0.0535	-0.08	0.9997
MVD	4597	-0.72	0.0535	0.07	0.9997
MVK	4598	-0.61	0.0535	0.09	0.9997
MYO1E	4643	0.62	0.0535	-0.15	0.9997
NABP1	64859	0.84	0.0535	0.02	0.9997
NEDD9	4739	1.24	0.0535	-0.17	0.9997
NEFM	4741	-0.47	0.0535	-0.14	0.9997
NLGN2	57555	-0.64	0.0535	0.06	0.9997
NPR3	4883	0.47	0.0535	0.01	0.9997
NYNRIN	57523	-1.02	0.0535	-0.04	0.9997
OBSL1	23363	-0.95	0.0535	0.02	0.9997
OLFM2	93145	-0.45	0.0535	-0.01	0.9997
OTUD3	23252	0.49	0.0535	0.01	0.9997
PAPD5	64282	0.45	0.0535	0.02	0.9997
PARVA	55742	0.54	0.0535	0.02	0.9997
PCOLCE	5118	-0.87	0.0535	0.07	0.9997
PCYT2	5833	-1.11	0.0535	0.07	0.9997
PHF19	26147	-0.5	0.0535	-0.05	0.9997
PLCB1	23236	-0.7	0.0535	0	0.9997
PLTP	5360	-0.59	0.0535	0.04	0.9997
PLXND1	23129	-0.67	0.0535	-0.01	0.9997
PMAIP1	5366	0.57	0.0535	0.14	0.9997
PODXL	5420	0.54	0.0535	-0.07	0.9997
PRDX2	7001	-0.41	0.0535	-0.02	0.9997
PRPH	5630	-1.6	0.0535	-0.23	0.9997
PSME1	5720	-0.66	0.0535	0.05	0.9997
PTMS	5763	-0.42	0.0535	0	0.9997
PTPN21	11099	0.83	0.0535	-0.07	0.9997
PTPRU	10076	-0.55	0.0535	0.01	0.9997
PTRF	284119	0.97	0.0535	-0.03	0.9997
RAP1GAP	5909	-0.63	0.0535	0.01	0.9997
RARG	5916	-1.48	0.0535	0.03	0.9997
RGS5	8490	1.14	0.0535	-0.19	0.9997
RHOB	388	0.88	0.0535	0.03	0.9997
RHOC	389	-0.46	0.0535	0.12	0.9997
RHOH	399	0.42	0.0535	0.01	0.9997
RND3	390	0.72	0.0535	0.07	0.9997
RNF213	57674	-0.74	0.0535	-0.1	0.9997
RPS16	6217	-0.31	0.0535	0.03	0.9997
SAMD4A	23034	0.82	0.0535	0	0.9997
SCD	6319	-1	0.0535	0.05	0.9997
SEMA3F	6405	-1.42	0.0535	-0.07	0.9997
SEMA6B	10501	-1.6	0.0535	-0.06	0.9997
SEPT6	23157	-0.83	0.0535	0.01	0.9997
SERPINF1	5176	-2.06	0.0535	-0.04	0.9997
SH3BP1	23616	-1.32	0.0535	-0.06	0.9997
SLC25A1	6576	-0.92	0.0535	0.05	0.9997
SLC25A23	79085	-0.89	0.0535	0.01	0.9997
SLC29A2	3177	-0.93	0.0535	0.06	0.9997
SLC9A3R1	9368	-0.61	0.0535	0.12	0.9997
SOX11	6664	0.43	0.0535	0	0.9997
SPATA20	64847	-0.64	0.0535	0.25	0.9997
SPATC1L	84221	-0.8	0.0535	0.06	0.9997
SPG11	80208	-0.36	0.0535	0.01	0.9997
SPTAN1	6709	0.38	0.0535	-0.01	0.9997
SPTSSA	171546	-0.62	0.0535	0.07	0.9997
SREBF1	6720	-1.72	0.0535	0.07	0.9997
SRR	63826	-0.72	0.0535	-0.01	0.9997
SSBP2	23635	-0.98	0.0535	-0.04	0.9997
SV2A	9900	-0.89	0.0535	0.09	0.9997
TAGLN	6876	1.81	0.0535	-0.09	0.9997
TCEA2	6919	-0.64	0.0535	0.19	0.9997
TET1	80312	-0.7	0.0535	0.16	0.9997
TFRC	7037	0.46	0.0535	-0.01	0.9997
THRA	7067	-0.73	0.0535	-0.24	0.9997
TM7SF2	7108	-1.62	0.0535	-0.05	0.9997
TMEM100	55273	-1.03	0.0535	0.16	0.9997
TP53I11	9537	-0.73	0.0535	-0.01	0.9997
TPCN1	53373	-0.89	0.0535	-0.03	0.9997
TPM1	7168	0.96	0.0535	-0.03	0.9997
TRAM2	9697	0.92	0.0535	0.05	0.9997
TUFT1	7286	1.35	0.0535	0.11	0.9997
TXNRD1	7296	0.49	0.0535	-0.02	0.9997
TXNRD2	10587	0.77	0.0535	0.22	0.9997
VASP	7408	-0.34	0.0535	-0.06	0.9997
VEGFB	7423	-0.78	0.0535	-0.01	0.9997
WDR1	9948	0.47	0.0535	0	0.9997
ZBTB7B	51043	-0.84	0.0535	-0.04	0.9997
NA	100507176	1.57	0.0535	-0.05	0.9997
NA	100507176	0.43	0.0535	-0.05	0.9997
NA	79614	1.57	0.0535	-0.01	0.9997
NA	79614	0.43	0.0535	-0.01	0.9997
NA	100506550	1.57	0.0535	-0.18	0.9997
NA	100506550	0.43	0.0535	-0.18	0.9997
NA	100506086	1.57	0.0535	-0.29	0.9997
NA	100506086	0.43	0.0535	-0.29	0.9997
NA	100505553	1.57	0.0535	-0.07	0.9997
NA	100505553	0.43	0.0535	-0.07	0.9997
NA	100507248	1.57	0.0535	-0.04	0.9997
NA	100507248	0.43	0.0535	-0.04	0.9997
NA	100506556	1.57	0.0535	0.09	0.9997
NA	100506556	0.43	0.0535	0.09	0.9997
NA	100506904	1.57	0.0535	-0.12	0.9997
NA	100506904	0.43	0.0535	-0.12	0.9997
NA	100505868	1.57	0.0535	-0.07	0.9997
NA	100505868	0.43	0.0535	-0.07	0.9997
NA	100506969	1.57	0.0535	0.04	0.9997
NA	100506969	0.43	0.0535	0.04	0.9997
NA	100505847	1.57	0.0535	0.03	0.9997
NA	100505847	0.43	0.0535	0.03	0.9997
NA	100505818	1.57	0.0535	-0.01	0.9997
NA	100505818	0.43	0.0535	-0.01	0.9997
NA	100507148	1.57	0.0535	0.06	0.9997
NA	100507148	0.43	0.0535	0.06	0.9997
NA	100505686	1.57	0.0535	0.09	0.9997
NA	100505686	0.43	0.0535	0.09	0.9997
NA	100506168	1.57	0.0535	0.11	0.9997
NA	100506168	0.43	0.0535	0.11	0.9997
NA	100506261	1.57	0.0535	-0.1	0.9997
NA	100506261	0.43	0.0535	-0.1	0.9997
NA	100506087	1.57	0.0535	-0.02	0.9997
NA	100506087	0.43	0.0535	-0.02	0.9997
NA	100506584	1.57	0.0535	0	0.9997
NA	100506584	0.43	0.0535	0	0.9997
NA	100506988	1.57	0.0535	0.06	0.9997
NA	100506988	0.43	0.0535	0.06	0.9997
NA	100506760	1.57	0.0535	0.01	0.9997
NA	100506760	0.43	0.0535	0.01	0.9997
NA	100129637	1.57	0.0535	-0.02	0.9997
NA	100129637	0.43	0.0535	-0.02	0.9997
NA	100505582	1.57	0.0535	-0.24	0.9997
NA	100505582	0.43	0.0535	-0.24	0.9997
NA	100506156	1.57	0.0535	-0.2	0.9997
NA	100506156	0.43	0.0535	-0.2	0.9997
NA	100507493	1.57	0.0535	0.01	0.9997
NA	100507493	0.43	0.0535	0.01	0.9997
NA	100505714	1.57	0.0535	0.08	0.9997
NA	100505714	0.43	0.0535	0.08	0.9997
NA	100507047	1.57	0.0535	0.28	0.9997
NA	100507047	0.43	0.0535	0.28	0.9997
NA	645460	1.57	0.0535	0.14	0.9997
NA	645460	0.43	0.0535	0.14	0.9997
NA	100507167	1.57	0.0535	0.15	0.9997
NA	100507167	0.43	0.0535	0.15	0.9997
NA	100507620	1.57	0.0535	-0.06	0.9997
NA	100507620	0.43	0.0535	-0.06	0.9997
NA	100505749	1.57	0.0535	0.03	0.9997
NA	100505749	0.43	0.0535	0.03	0.9997
NA	100507659	1.57	0.0535	-0.07	0.9997
NA	100507659	0.43	0.0535	-0.07	0.9997
NA	100505792	1.57	0.0535	-0.14	0.9997
NA	100505792	0.43	0.0535	-0.14	0.9997
NA	100506128	1.57	0.0535	-0.04	0.9997
NA	100506128	0.43	0.0535	-0.04	0.9997
NA	100506461	1.57	0.0535	-0.01	0.9997
NA	100506461	0.43	0.0535	-0.01	0.9997
NA	144438	1.57	0.0535	0.04	0.9997
NA	144438	0.43	0.0535	0.04	0.9997
NA	100505943	1.57	0.0535	0.07	0.9997
NA	100505943	0.43	0.0535	0.07	0.9997
NA	100506653	1.57	0.0535	0.12	0.9997
NA	100506653	0.43	0.0535	0.12	0.9997
NA	100506341	1.57	0.0535	0.01	0.9997
NA	100506341	0.43	0.0535	0.01	0.9997
NA	151162	1.57	0.0535	-0.08	0.9997
NA	151162	0.43	0.0535	-0.08	0.9997
NA	100506996	1.57	0.0535	-0.37	0.9997
NA	100506996	0.43	0.0535	-0.37	0.9997
NA	100505487	1.57	0.0535	0.02	0.9997
NA	100505487	0.43	0.0535	0.02	0.9997
NA	100131754	1.57	0.0535	-0.09	0.9997
NA	100131754	0.43	0.0535	-0.09	0.9997
SEMA3C	10512	0.59	0.0536	0.13	0.9997
ACSS2	55902	-1.13	0.0538	0.08	0.9997
ANKRD1	27063	3.23	0.0538	0.11	0.9997
ARHGEF10	9639	0.36	0.0538	0.05	0.9997
ARRB1	408	-0.96	0.0538	0.07	0.9997
ARRDC3	57561	0.46	0.0538	0.08	0.9997
BRI3	25798	0.48	0.0538	0.17	0.9997
BTN3A1	11119	-0.77	0.0538	0.02	0.9997
CD276	80381	-0.37	0.0538	-0.07	0.9997
CREB3L1	90993	-1.23	0.0538	0.03	0.9997
CYC1	1537	-0.36	0.0538	0.04	0.9997
DAB2	1601	0.67	0.0538	-0.04	0.9997
DNAJB4	11080	0.57	0.0538	0.07	0.9997
EBNA1BP2	10969	0.28	0.0538	0.02	0.9997
ECI1	1632	-0.51	0.0538	0	0.9997
EGR2	1959	0.69	0.0538	0.13	0.9997
EMP3	2014	-0.48	0.0538	-0.01	0.9997
FDFT1	2222	-0.88	0.0538	0.13	0.9997
FILIP1L	11259	1.3	0.0538	0.12	0.9997
GIGYF1	64599	0.52	0.0538	0.07	0.9997
GMPPA	29926	-0.49	0.0538	0.11	0.9997
H1F0	3005	-0.71	0.0538	0.02	0.9997
HIP1	3092	-0.91	0.0538	-0.05	0.9997
LEPREL4	10609	-0.69	0.0538	0.04	0.9997
LIMK1	3984	-0.37	0.0538	-0.03	0.9997
LMO7	4008	0.71	0.0538	0.05	0.9997
LRRC4B	94030	-0.75	0.0538	-0.02	0.9997
LYN	4067	-0.49	0.0538	-0.09	0.9997
MAFG	4097	0.59	0.0538	0.03	0.9997
MDFI	4188	-0.4	0.0538	-0.05	0.9997
MDFIC	29969	0.41	0.0538	-0.03	0.9997
MDK	4192	-0.77	0.0538	0.01	0.9997
MEST	4232	0.59	0.0538	-0.03	0.9997
MPG	4350	-0.55	0.0538	0.12	0.9997
MTA3	57504	-0.49	0.0538	0.06	0.9997
MYOM2	9172	0.8	0.0538	0.08	0.9997
NAV3	89795	1.48	0.0538	-0.1	0.9997
NEB	4703	2.62	0.0538	-0.15	0.9997
NGFR	4804	0.54	0.0538	0.15	0.9997
NID2	22795	-1.37	0.0538	-0.01	0.9997
NIPSNAP1	8508	-0.85	0.0538	0	0.9997
NIT1	4817	-0.48	0.0538	0.1	0.9997
NOTCH3	4854	-1.57	0.0538	-0.05	0.9997
OSTM1	28962	0.4	0.0538	-0.01	0.9997
PCSK9	255738	-2.52	0.0538	0	0.9997
PDE1A	5136	-0.8	0.0538	0.02	0.9997
PGM1	5236	-0.81	0.0538	0.16	0.9997
PHB2	11331	-0.41	0.0538	-0.01	0.9997
PHF3	23469	0.45	0.0538	-0.05	0.9997
PI15	51050	-0.63	0.0538	0.07	0.9997
PPP1R26	9858	-0.69	0.0538	0.01	0.9997
PRAC1	84366	-0.67	0.0538	0.17	0.9997
RALB	5899	-0.54	0.0538	-0.04	0.9997
RPS14	6208	-0.38	0.0538	0.04	0.9997
SCMH1	22955	-0.68	0.0538	0.03	0.9997
SERPINB8	5271	1.05	0.0538	-0.21	0.9997
SIAE	54414	-0.78	0.0538	-0.02	0.9997
SLC20A2	6575	0.51	0.0538	0.03	0.9997
SLC30A1	7779	1.2	0.0538	-0.12	0.9997
SNED1	25992	-1.08	0.0538	-0.02	0.9997
SOCS3	9021	0.92	0.0538	0.17	0.9997
TFEC	22797	0.85	0.0538	0.07	0.9997
TMEM33	55161	0.41	0.0538	-0.07	0.9997
TMEM87A	25963	0.45	0.0538	0.05	0.9997
TRAPPC9	83696	-0.78	0.0538	-0.13	0.9997
UBL4A	8266	-0.42	0.0538	0.08	0.9997
UPF3B	65109	0.35	0.0538	-0.06	0.9997
USB1	79650	0.44	0.0538	0.04	0.9997
ZNF385A	25946	-0.65	0.0538	-0.01	0.9997
NA	100507176	0.41	0.0538	-0.05	0.9997
NA	79614	0.41	0.0538	-0.01	0.9997
NA	100506550	0.41	0.0538	-0.18	0.9997
NA	100506086	0.41	0.0538	-0.29	0.9997
NA	100505553	0.41	0.0538	-0.07	0.9997
NA	100507248	0.41	0.0538	-0.04	0.9997
NA	100506556	0.41	0.0538	0.09	0.9997
NA	100506904	0.41	0.0538	-0.12	0.9997
NA	100505868	0.41	0.0538	-0.07	0.9997
NA	100506969	0.41	0.0538	0.04	0.9997
NA	100505847	0.41	0.0538	0.03	0.9997
NA	100505818	0.41	0.0538	-0.01	0.9997
NA	100507148	0.41	0.0538	0.06	0.9997
NA	100505686	0.41	0.0538	0.09	0.9997
NA	100506168	0.41	0.0538	0.11	0.9997
NA	100506261	0.41	0.0538	-0.1	0.9997
NA	100506087	0.41	0.0538	-0.02	0.9997
NA	100506584	0.41	0.0538	0	0.9997
NA	100506988	0.41	0.0538	0.06	0.9997
NA	100506760	0.41	0.0538	0.01	0.9997
NA	100129637	0.41	0.0538	-0.02	0.9997
NA	100505582	0.41	0.0538	-0.24	0.9997
NA	100506156	0.41	0.0538	-0.2	0.9997
NA	100507493	0.41	0.0538	0.01	0.9997
NA	100505714	0.41	0.0538	0.08	0.9997
NA	100507047	0.41	0.0538	0.28	0.9997
NA	645460	0.41	0.0538	0.14	0.9997
NA	100507167	0.41	0.0538	0.15	0.9997
NA	100507620	0.41	0.0538	-0.06	0.9997
NA	100505749	0.41	0.0538	0.03	0.9997
NA	100507659	0.41	0.0538	-0.07	0.9997
NA	100505792	0.41	0.0538	-0.14	0.9997
NA	100506128	0.41	0.0538	-0.04	0.9997
NA	100506461	0.41	0.0538	-0.01	0.9997
NA	144438	0.41	0.0538	0.04	0.9997
NA	100505943	0.41	0.0538	0.07	0.9997
NA	100506653	0.41	0.0538	0.12	0.9997
NA	100506341	0.41	0.0538	0.01	0.9997
NA	151162	0.41	0.0538	-0.08	0.9997
NA	100506996	0.41	0.0538	-0.37	0.9997
NA	100505487	0.41	0.0538	0.02	0.9997
NA	100131754	0.41	0.0538	-0.09	0.9997
ANKRD24	170961	-1.07	0.054	-0.03	0.9997
BIN1	274	-0.41	0.054	0.06	0.9997
CD44	960	1.16	0.054	-0.01	0.9997
DAPK3	1613	0.63	0.054	0.02	0.9997
SERPINE2	5270	0.4	0.054	-0.05	0.9997
SREBF2	6721	-0.49	0.054	0.01	0.9997
CAPNS1	826	-0.29	0.0541	-0.01	0.9997
DBNL	28988	-0.54	0.0541	0.04	0.9997
ERCC1	2067	-0.41	0.0541	-0.02	0.9997
GPR64	10149	-0.94	0.0541	0.04	0.9997
NFS1	9054	-0.42	0.0541	0.01	0.9997
PTX3	5806	1.68	0.0541	0.09	0.9997
DLG3	1741	-0.62	0.0545	-0.02	0.9997
GADD45A	1647	0.65	0.0547	-0.11	0.9997
SGK1	6446	1.08	0.0552	0.01	0.9997
ZNF423	23090	-0.93	0.0552	-0.05	0.9997
ATP6V0E1	8992	0.37	0.0559	0.05	0.9997
CLCN7	1186	0.5	0.0559	0.01	0.9997
COL4A1	1282	0.31	0.0559	-0.05	0.9997
DLC1	10395	0.4	0.0559	-0.04	0.9997
MYH9	4627	0.53	0.0559	-0.03	0.9997
RPL8	6132	-0.37	0.0559	-0.01	0.9997
SOX12	6666	-0.63	0.0559	-0.06	0.9997
STX3	6809	0.8	0.0559	0.07	0.9997
TAX1BP3	30851	0.51	0.0559	0.02	0.9997
TNFRSF12A	51330	0.96	0.0559	-0.04	0.9997
TTC14	151613	0.42	0.0559	-0.02	0.9997
HSPH1	10808	0.47	0.0565	0.01	0.9997
BNC1	646	0.84	0.0566	0.19	0.9997
PCGF3	10336	0.3	0.0567	0.02	0.9997
BMI1	648	0.4	0.0568	-0.04	0.9997
CBX5	23468	-0.36	0.0568	-0.03	0.9997
CRIM1	51232	0.93	0.0568	-0.08	0.9997
ECI2	10455	-0.66	0.0568	0.06	0.9997
ENO2	2026	-0.63	0.0568	0.03	0.9997
FLCN	201163	0.49	0.0568	0.05	0.9997
FOSL2	2355	1.29	0.0568	0.14	0.9997
FRMD6	122786	0.79	0.0568	-0.04	0.9997
GALK1	2584	-0.85	0.0568	0.07	0.9997
GNL3L	54552	0.5	0.0568	-0.02	0.9997
GPR176	11245	0.66	0.0568	-0.17	0.9997
HGS	9146	0.5	0.0568	-0.05	0.9997
HLA-C	3107	-0.36	0.0568	0.05	0.9997
KIAA1456	57604	-0.82	0.0568	0.04	0.9997
MALAT1	378938	-0.33	0.0568	-0.03	0.9997
MIR22HG	84981	1.22	0.0568	-0.15	0.9997
MSRB1	51734	-0.66	0.0568	-0.08	0.9997
MYC	4609	0.43	0.0568	-0.01	0.9997
MYL6B	140465	-0.39	0.0568	-0.05	0.9997
MYLK	4638	0.69	0.0568	0.2	0.9997
NRSN2	80023	-0.52	0.0568	-0.04	0.9997
NT5DC2	64943	-0.58	0.0568	0.03	0.9997
ODF2	4957	-0.42	0.0568	0.01	0.9997
PGM2L1	283209	0.49	0.0568	-0.07	0.9997
PHLDB2	90102	0.37	0.0568	0.02	0.9997
RB1CC1	9821	0.38	0.0568	-0.01	0.9997
S1PR3	1903	-0.55	0.0568	-0.06	0.9997
SCNN1G	6340	0.93	0.0568	0.25	0.9997
SERPINE1	5054	1.2	0.0568	-0.17	0.9997
SIL1	64374	-0.71	0.0568	0.03	0.9997
SOX9	6662	-0.66	0.0568	-0.07	0.9997
TTC17	55761	0.47	0.0568	0	0.9997
COX7B	1349	-0.45	0.0569	0.02	0.9997
EPHA5	2044	-0.52	0.0569	-0.12	0.9997
SEPT9	10801	-0.64	0.0569	-0.01	0.9997
ALDH7A1	501	-0.62	0.0571	-0.02	0.9997
ANKRD12	23253	0.55	0.0571	-0.03	0.9997
BCKDK	10295	-0.36	0.0571	0	0.9997
C12orf57	113246	-0.38	0.0571	-0.14	0.9997
C3orf58	205428	0.69	0.0571	0.03	0.9997
C7	730	-1.39	0.0571	-0.13	0.9997
CLDN1	9076	0.42	0.0571	-0.01	0.9997
COL11A1	1301	0.67	0.0571	0.2	0.9997
COL6A2	1292	-0.47	0.0571	0.01	0.9997
COPG1	22820	-0.27	0.0571	-0.01	0.9997
DNAJC2	27000	0.37	0.0571	0.02	0.9997
ELN	2006	-0.56	0.0571	-0.07	0.9997
FAM196B	100131897	0.86	0.0571	-0.06	0.9997
FTL	2512	0.34	0.0571	-0.01	0.9997
GLG1	2734	-0.67	0.0571	-0.01	0.9997
HADHA	3030	-0.41	0.0571	-0.01	0.9997
HDAC6	10013	-0.5	0.0571	-0.04	0.9997
HINT2	84681	-0.57	0.0571	0.08	0.9997
IGSF3	3321	-0.69	0.0571	0.02	0.9997
KLF6	1316	0.58	0.0571	-0.07	0.9997
LASP1	3927	0.37	0.0571	-0.02	0.9997
LBH	81606	0.51	0.0571	0.11	0.9997
MB21D2	151963	0.53	0.0571	0.15	0.9997
MED17	9440	0.47	0.0571	-0.1	0.9997
MPST	4357	-0.56	0.0571	0.1	0.9997
NES	10763	-0.96	0.0571	-0.02	0.9997
NRP1	8829	0.46	0.0571	-0.12	0.9997
PAQR4	124222	-0.49	0.0571	-0.08	0.9997
PCTP	58488	-1.11	0.0571	-0.09	0.9997
PEMT	10400	-0.77	0.0571	-0.02	0.9997
PIR	8544	-0.52	0.0571	0.05	0.9997
PREX1	57580	-0.49	0.0571	-0.05	0.9997
SLC38A2	54407	0.46	0.0571	-0.03	0.9997
SLC3A2	6520	0.63	0.0571	-0.05	0.9997
SLC6A15	55117	0.4	0.0571	0.05	0.9997
TAX1BP1	8887	0.46	0.0571	-0.02	0.9997
TUBA4A	7277	-0.46	0.0571	0.04	0.9997
UQCRC1	7384	-0.32	0.0571	0.03	0.9997
DCUN1D3	123879	0.62	0.0572	0.04	0.9997
HMGCS1	3157	-0.7	0.0575	0.11	0.9997
PEG10	23089	-0.69	0.0575	0	0.9997
PHKA2	5256	-0.46	0.0575	0.02	0.9997
SETD5	55209	-0.28	0.0575	0	0.9997
CHST3	9469	0.49	0.0577	-0.03	0.9997
IDH2	3418	-0.58	0.0577	-0.03	0.9997
IPPK	64768	0.59	0.0577	-0.09	0.9997
LRP5	4041	-0.48	0.0577	0.09	0.9997
MFAP4	4239	-0.9	0.0577	0.09	0.9997
MSMO1	6307	-0.72	0.0577	0.17	0.9997
NETO2	81831	0.4	0.0577	-0.03	0.9997
RBAK	57786	0.43	0.0577	-0.06	0.9997
RCAN1	1827	0.56	0.0577	-0.09	0.9997
MID1	4281	0.48	0.0578	-0.1	0.9997
FBXL5	26234	-0.48	0.0581	-0.03	0.9997
PEA15	8682	0.81	0.0581	-0.08	0.9997
GABARAPL1	23710	0.57	0.0583	-0.01	0.9997
CDK18	5129	-1.68	0.0586	-0.01	0.9997
ENAH	55740	0.34	0.0586	-0.01	0.9997
RPS11	6205	-0.35	0.0586	0.03	0.9997
SEMA3D	223117	-0.36	0.0586	-0.08	0.9997
TDP1	55775	-0.35	0.0586	-0.1	0.9997
PKN3	29941	-0.73	0.0587	0.05	0.9997
INPPL1	3636	-0.48	0.0589	-0.05	0.9997
NME4	4833	-0.57	0.0589	0	0.9997
TUBB2A	7280	0.48	0.0589	0.01	0.9997
RUNX3	864	0.54	0.059	0.04	0.9997
IL13RA1	3597	0.37	0.0591	0.01	0.9997
SLC38A1	81539	0.37	0.0591	-0.04	0.9997
BMP7	655	-0.8	0.0593	0.04	0.9997
COX5B	1329	-0.32	0.0593	0.01	0.9997
MCL1	4170	0.4	0.0593	0	0.9997
S1PR1	1901	0.87	0.0593	0	0.9997
THOC7	80145	-0.45	0.0593	0.07	0.9997
ZCCHC24	219654	-1.15	0.0593	0.02	0.9997
ZNF10	7556	0.63	0.0593	-0.02	0.9997
KCNE4	23704	0.53	0.0594	0	0.9997
TATDN2	9797	0.33	0.0594	-0.02	0.9997
TMEM68	137695	-0.52	0.0594	0.08	0.9997
CCDC28B	79140	-1.01	0.06	0.03	0.9997
DTD1	92675	-0.76	0.06	-0.09	0.9997
LATS2	26524	0.6	0.06	0.01	0.9997
MFAP2	4237	-0.59	0.06	0.11	0.9997
PGBD2	267002	0.61	0.06	0.17	0.9997
STARD4	134429	-0.89	0.06	0.1	0.9997
DEDD2	162989	0.49	0.0601	0.17	0.9997
G6PC3	92579	-0.39	0.0602	-0.02	0.9997
HSPA1B	3304	0.98	0.0602	-0.02	0.9997
PDGFRB	5159	-0.81	0.0602	0.02	0.9997
ANGPTL2	23452	-0.9	0.0605	-0.23	0.9997
ATF3	467	0.51	0.0605	0.05	0.9997
FLNA	2316	0.4	0.0605	-0.01	0.9997
HMG20B	10362	-0.57	0.0605	0.03	0.9997
IFITM3	10410	-0.65	0.0605	0.08	0.9997
LRP4	4038	-0.67	0.0605	-0.08	0.9997
MYRF	745	-0.79	0.0605	-0.01	0.9997
SH3GLB2	56904	-0.42	0.0605	0.11	0.9997
USP13	8975	-0.37	0.0605	-0.04	0.9997
ZMYM3	9203	-0.36	0.0605	-0.01	0.9997
ZNF654	55279	0.41	0.0605	-0.04	0.9997
ZSCAN18	65982	0.63	0.0605	0.09	0.9997
CPE	1363	-1.05	0.0606	-0.02	0.9997
EEF2K	29904	-0.73	0.0606	0.03	0.9997
NSDHL	50814	-0.47	0.0606	-0.03	0.9997
POLA2	23649	-0.34	0.0606	0.05	0.9997
PSRC1	84722	-0.39	0.0606	0.04	0.9997
ASMTL	8623	-0.7	0.0608	0.01	0.9997
DDX3X	1654	0.34	0.0608	-0.02	0.9997
ETS1	2113	0.64	0.0608	-0.11	0.9997
FAM173B	134145	-0.49	0.0608	-0.14	0.9997
GSE1	23199	-0.51	0.0608	-0.04	0.9997
MAFF	23764	1.04	0.0608	0.06	0.9997
POLR2G	5436	-0.39	0.0608	0.06	0.9997
PAAF1	80227	-0.55	0.0611	0.05	0.9997
SLC50A1	55974	-0.78	0.0611	0.03	0.9997
TAF13	6884	0.48	0.0611	-0.05	0.9997
BTBD2	55643	-0.44	0.0618	-0.04	0.9997
HADH	3033	-0.42	0.0618	0.03	0.9997
CENPH	64946	-0.5	0.0622	-0.01	0.9997
DDX21	9188	0.3	0.0622	-0.03	0.9997
PLD3	23646	-0.3	0.0622	0.07	0.9997
ACADVL	37	-0.35	0.0624	0.03	0.9997
AFAP1	60312	0.36	0.0624	-0.03	0.9997
AMER2	219287	0.63	0.0624	0	0.9997
ANXA6	309	-0.39	0.0624	0.02	0.9997
ASB13	79754	-0.59	0.0624	0.06	0.9997
ATP2B4	493	-0.51	0.0624	0.11	0.9997
ATP6V1C1	528	0.4	0.0624	0.01	0.9997
BAMBI	25805	0.72	0.0624	0.03	0.9997
C20orf24	55969	0.33	0.0624	0.02	0.9997
CCNB1	891	-0.25	0.0624	0.06	0.9997
CDC25B	994	-0.3	0.0624	0.01	0.9997
CPNE1	8904	-0.26	0.0624	0.05	0.9997
CYB561A3	220002	0.52	0.0624	0.12	0.9997
DDIT3	1649	0.51	0.0624	0.02	0.9997
EFEMP2	30008	-0.72	0.0624	0.02	0.9997
EFNB3	1949	-0.89	0.0624	0.06	0.9997
FAM208B	54906	0.46	0.0624	0.03	0.9997
FERMT3	83706	-0.42	0.0624	-0.14	0.9997
FNIP1	96459	0.64	0.0624	-0.09	0.9997
GDF11	10220	-0.59	0.0624	0	0.9997
GNG12	55970	0.44	0.0624	0	0.9997
H2AFY2	55506	-0.26	0.0624	-0.02	0.9997
HSPA1A	3303	1.15	0.0624	0.06	0.9997
JAKMIP2	9832	-0.74	0.0624	-0.06	0.9997
LIPA	3988	-0.71	0.0624	-0.03	0.9997
LRRC8D	55144	-0.34	0.0624	-0.03	0.9997
MAPK3	5595	-0.55	0.0624	0	0.9997
MDH2	4191	-0.32	0.0624	0	0.9997
MED10	84246	0.73	0.0624	-0.14	0.9997
MED27	9442	-0.39	0.0624	0.01	0.9997
MEG3	55384	0.51	0.0624	0.01	0.9997
MMAB	326625	-0.74	0.0624	0.06	0.9997
MTR	4548	-0.44	0.0624	-0.02	0.9997
OBSCN	84033	-0.62	0.0624	0.09	0.9997
OST4	100128731	-0.4	0.0624	0.02	0.9997
PFKL	5211	-0.44	0.0624	0.04	0.9997
PITPNM1	9600	-0.4	0.0624	0.03	0.9997
PJA2	9867	-0.36	0.0624	-0.02	0.9997
PPIL3	53938	-0.42	0.0624	0.06	0.9997
PRAC2	360205	-0.76	0.0624	0.02	0.9997
RNF44	22838	0.49	0.0624	-0.01	0.9997
SLC16A2	6567	-0.9	0.0624	0.05	0.9997
SLC25A5	292	-0.36	0.0624	0.06	0.9997
SLC2A4RG	56731	-0.51	0.0624	0.06	0.9997
SLC7A5	8140	0.54	0.0624	-0.03	0.9997
SNAPC1	6617	0.42	0.0624	0.13	0.9997
SNX15	29907	0.47	0.0624	0.15	0.9997
SPRY2	10253	0.52	0.0624	-0.1	0.9997
STX17	55014	-0.56	0.0624	-0.05	0.9997
TGFB2	7042	1.64	0.0624	0.23	0.9997
TNPO1	3842	0.41	0.0624	0	0.9997
TRIM65	201292	-0.39	0.0624	-0.02	0.9997
TRPM4	54795	-0.64	0.0624	0	0.9997
TUBB4A	10382	-0.99	0.0624	0.09	0.9997
UQCRC2	7385	-0.32	0.0624	0.03	0.9997
VCL	7414	0.36	0.0624	-0.04	0.9997
ZNF263	10127	0.54	0.0624	-0.02	0.9997
CAV1	857	0.35	0.0625	-0.03	0.9997
MEGF8	1954	-0.31	0.0625	-0.07	0.9997
FAM127B	26071	-0.39	0.0626	0	0.9997
GRINA	2907	-0.31	0.0626	-0.03	0.9997
PCDHGA6	56109	-0.48	0.0626	0.09	0.9997
SEMA4B	10509	-0.45	0.0626	0.04	0.9997
SNHG1	23642	0.29	0.0626	0.01	0.9997
CYP51A1	1595	-0.49	0.0627	0.06	0.9997
FAT3	120114	-0.59	0.0627	-0.11	0.9997
KDM3A	55818	0.71	0.0627	-0.03	0.9997
KDSR	2531	0.33	0.0627	0.01	0.9997
KPNA4	3840	0.37	0.0627	-0.07	0.9997
LRP11	84918	-0.33	0.0627	0.02	0.9997
MAP7D2	256714	1.06	0.0627	0.09	0.9997
PALM2	114299	0.42	0.0627	0.25	0.9997
SFXN3	81855	0.42	0.0627	0.02	0.9997
TEAD1	7003	0.49	0.0627	-0.05	0.9997
UBE2C	11065	-0.29	0.0627	0.02	0.9997
ZNF480	147657	0.49	0.0627	-0.04	0.9997
ARHGEF39	84904	-0.71	0.0628	0.17	0.9997
CEP135	9662	0.45	0.0628	0.12	0.9997
INTS10	55174	-0.3	0.0628	0.03	0.9997
CALM3	808	-0.28	0.063	0	0.9997
FOSL1	8061	1.03	0.063	0.11	0.9997
NT5E	4907	0.75	0.063	0.03	0.9997
SOX4	6659	0.4	0.063	-0.02	0.9997
ARHGEF25	115557	-0.73	0.0632	0.05	0.9997
ATP5G1	516	-0.34	0.0632	0.01	0.9997
C21orf33	8209	-0.55	0.0632	0.06	0.9997
CDS2	8760	-0.34	0.0632	-0.12	0.9997
LOC284454	284454	1.11	0.0632	-0.12	0.9997
MTX3	345778	0.36	0.0632	0.02	0.9997
PPP1R15A	23645	1.16	0.0632	-0.07	0.9997
TRIB1	10221	0.55	0.0632	-0.01	0.9997
ZNF121	7675	0.49	0.0632	0.14	0.9997
ZNF566	84924	0.43	0.0632	-0.03	0.9997
NAT9	26151	0.4	0.0634	-0.08	0.9997
NRGN	4900	-0.81	0.0634	0.06	0.9997
RGAG4	340526	-0.48	0.0634	-0.11	0.9997
SZRD1	26099	0.36	0.0637	-0.05	0.9997
ABI1	10006	0.35	0.0639	-0.03	0.9997
ALPL	249	-0.77	0.0639	-0.08	0.9997
APOBEC3C	27350	-0.81	0.0639	-0.11	0.9997
ARMC4	55130	0.92	0.0639	-0.03	0.9997
ASB6	140459	0.31	0.0639	0.06	0.9997
BHLHE22	27319	0.62	0.0639	-0.09	0.9997
CABLES1	91768	0.57	0.0639	0.05	0.9997
CACNA1H	8912	-0.62	0.0639	0.03	0.9997
CAPN1	823	-0.46	0.0639	0.03	0.9997
CASP7	840	0.37	0.0639	0.02	0.9997
CDV3	55573	0.29	0.0639	-0.02	0.9997
CHD1	1105	0.32	0.0639	-0.05	0.9997
CUEDC2	79004	-0.37	0.0639	0.01	0.9997
DBI	1622	-0.63	0.0639	-0.01	0.9997
DNAJA1	3301	0.31	0.0639	-0.04	0.9997
E2F3	1871	0.38	0.0639	0.01	0.9997
EBP	10682	-0.56	0.0639	0.04	0.9997
EFNB2	1948	1.48	0.0639	0.08	0.9997
ERCC6	2074	0.81	0.0639	-0.09	0.9997
FAM168B	130074	0.3	0.0639	0	0.9997
FAM175A	84142	-0.57	0.0639	0.12	0.9997
FAM43A	131583	0.68	0.0639	-0.09	0.9997
FAM64A	54478	-0.39	0.0639	0.03	0.9997
FKBP10	60681	-0.64	0.0639	0	0.9997
FKBP8	23770	-0.31	0.0639	-0.01	0.9997
FLNC	2318	0.86	0.0639	0.01	0.9997
FNDC3B	64778	0.35	0.0639	-0.03	0.9997
GPR162	27239	-0.89	0.0639	-0.28	0.9997
GYG2	8908	-1.38	0.0639	0.03	0.9997
IBA57	200205	0.7	0.0639	0.02	0.9997
IRAK1	3654	0.37	0.0639	0.03	0.9997
JAG1	182	0.41	0.0639	0.09	0.9997
JUP	3728	-0.34	0.0639	0.03	0.9997
KIT	3815	0.34	0.0639	0.04	0.9997
KNTC1	9735	-0.34	0.0639	-0.01	0.9997
LRBA	987	-0.3	0.0639	0.02	0.9997
LRRC23	10233	-0.91	0.0639	-0.04	0.9997
MAFK	7975	0.79	0.0639	0.07	0.9997
MBD5	55777	-0.47	0.0639	-0.29	0.9997
MMP15	4324	0.49	0.0639	0.03	0.9997
NCAM1	4684	-1.24	0.0639	-0.13	0.9997
NDUFA13	51079	-0.46	0.0639	0	0.9997
NT5C	30833	-0.65	0.0639	-0.04	0.9997
OGDH	4967	-0.33	0.0639	0.02	0.9997
OTUD1	220213	0.36	0.0639	0.16	0.9997
PACSIN3	29763	-0.81	0.0639	0.08	0.9997
PCDH18	54510	-0.77	0.0639	-0.11	0.9997
PLCXD1	55344	-0.48	0.0639	-0.05	0.9997
PTPN14	5784	0.45	0.0639	-0.04	0.9997
RASSF1	11186	1.4	0.0639	-0.16	0.9997
RCCD1	91433	-0.48	0.0639	0.04	0.9997
RET	5979	-0.45	0.0639	-0.05	0.9997
RIMS3	9783	-1.31	0.0639	0.01	0.9997
RNPEPL1	57140	-0.44	0.0639	0.11	0.9997
RPS18	6222	-0.58	0.0639	0.05	0.9997
RRP12	23223	0.39	0.0639	0	0.9997
SHARPIN	81858	-0.41	0.0639	-0.08	0.9997
SLC25A10	1468	-0.58	0.0639	-0.01	0.9997
SLC5A6	8884	0.47	0.0639	-0.01	0.9997
SMAD3	4088	-0.41	0.0639	0.04	0.9997
SPATA6	54558	-0.75	0.0639	0.07	0.9997
STX10	8677	-0.39	0.0639	-0.03	0.9997
SUCLG1	8802	-0.35	0.0639	-0.01	0.9997
SUMF1	285362	0.5	0.0639	-0.09	0.9997
SYNGAP1	8831	-0.37	0.0639	0.01	0.9997
TKT	7086	-0.3	0.0639	0	0.9997
TMC6	11322	-1.36	0.0639	-0.28	0.9997
TMEM205	374882	-0.47	0.0639	-0.11	0.9997
TSC22D3	1831	0.65	0.0639	0.14	0.9997
TXNIP	10628	-1.02	0.0639	0.13	0.9997
VPS37B	79720	0.47	0.0639	0.01	0.9997
VSTM2L	128434	-0.94	0.0639	0.03	0.9997
YIPF4	84272	0.4	0.0639	-0.04	0.9997
ZC3H13	23091	-0.49	0.0639	-0.05	0.9997
ZFYVE27	118813	0.51	0.0639	-0.16	0.9997
ZNF592	9640	0.37	0.0639	-0.05	0.9997
NA	100507176	0.87	0.0639	-0.05	0.9997
NA	100507176	1.04	0.0639	-0.05	0.9997
NA	79614	0.87	0.0639	-0.01	0.9997
NA	79614	1.04	0.0639	-0.01	0.9997
NA	100506550	0.87	0.0639	-0.18	0.9997
NA	100506550	1.04	0.0639	-0.18	0.9997
NA	100506086	0.87	0.0639	-0.29	0.9997
NA	100506086	1.04	0.0639	-0.29	0.9997
NA	100505553	0.87	0.0639	-0.07	0.9997
NA	100505553	1.04	0.0639	-0.07	0.9997
NA	100507248	0.87	0.0639	-0.04	0.9997
NA	100507248	1.04	0.0639	-0.04	0.9997
NA	100506556	0.87	0.0639	0.09	0.9997
NA	100506556	1.04	0.0639	0.09	0.9997
NA	100506904	0.87	0.0639	-0.12	0.9997
NA	100506904	1.04	0.0639	-0.12	0.9997
NA	100505868	0.87	0.0639	-0.07	0.9997
NA	100505868	1.04	0.0639	-0.07	0.9997
NA	100506969	0.87	0.0639	0.04	0.9997
NA	100506969	1.04	0.0639	0.04	0.9997
NA	100505847	0.87	0.0639	0.03	0.9997
NA	100505847	1.04	0.0639	0.03	0.9997
NA	100505818	0.87	0.0639	-0.01	0.9997
NA	100505818	1.04	0.0639	-0.01	0.9997
NA	100507148	0.87	0.0639	0.06	0.9997
NA	100507148	1.04	0.0639	0.06	0.9997
NA	100505686	0.87	0.0639	0.09	0.9997
NA	100505686	1.04	0.0639	0.09	0.9997
NA	100506168	0.87	0.0639	0.11	0.9997
NA	100506168	1.04	0.0639	0.11	0.9997
NA	100506261	0.87	0.0639	-0.1	0.9997
NA	100506261	1.04	0.0639	-0.1	0.9997
NA	100506087	0.87	0.0639	-0.02	0.9997
NA	100506087	1.04	0.0639	-0.02	0.9997
NA	100506584	0.87	0.0639	0	0.9997
NA	100506584	1.04	0.0639	0	0.9997
NA	100506988	0.87	0.0639	0.06	0.9997
NA	100506988	1.04	0.0639	0.06	0.9997
NA	100506760	0.87	0.0639	0.01	0.9997
NA	100506760	1.04	0.0639	0.01	0.9997
NA	100129637	0.87	0.0639	-0.02	0.9997
NA	100129637	1.04	0.0639	-0.02	0.9997
NA	100505582	0.87	0.0639	-0.24	0.9997
NA	100505582	1.04	0.0639	-0.24	0.9997
NA	100506156	0.87	0.0639	-0.2	0.9997
NA	100506156	1.04	0.0639	-0.2	0.9997
NA	100507493	0.87	0.0639	0.01	0.9997
NA	100507493	1.04	0.0639	0.01	0.9997
NA	100505714	0.87	0.0639	0.08	0.9997
NA	100505714	1.04	0.0639	0.08	0.9997
NA	100507047	0.87	0.0639	0.28	0.9997
NA	100507047	1.04	0.0639	0.28	0.9997
NA	645460	0.87	0.0639	0.14	0.9997
NA	645460	1.04	0.0639	0.14	0.9997
NA	100507167	0.87	0.0639	0.15	0.9997
NA	100507167	1.04	0.0639	0.15	0.9997
NA	100507620	0.87	0.0639	-0.06	0.9997
NA	100507620	1.04	0.0639	-0.06	0.9997
NA	100505749	0.87	0.0639	0.03	0.9997
NA	100505749	1.04	0.0639	0.03	0.9997
NA	100507659	0.87	0.0639	-0.07	0.9997
NA	100507659	1.04	0.0639	-0.07	0.9997
NA	100505792	0.87	0.0639	-0.14	0.9997
NA	100505792	1.04	0.0639	-0.14	0.9997
NA	100506128	0.87	0.0639	-0.04	0.9997
NA	100506128	1.04	0.0639	-0.04	0.9997
NA	100506461	0.87	0.0639	-0.01	0.9997
NA	100506461	1.04	0.0639	-0.01	0.9997
NA	144438	0.87	0.0639	0.04	0.9997
NA	144438	1.04	0.0639	0.04	0.9997
NA	100505943	0.87	0.0639	0.07	0.9997
NA	100505943	1.04	0.0639	0.07	0.9997
NA	100506653	0.87	0.0639	0.12	0.9997
NA	100506653	1.04	0.0639	0.12	0.9997
NA	100506341	0.87	0.0639	0.01	0.9997
NA	100506341	1.04	0.0639	0.01	0.9997
NA	151162	0.87	0.0639	-0.08	0.9997
NA	151162	1.04	0.0639	-0.08	0.9997
NA	100506996	0.87	0.0639	-0.37	0.9997
NA	100506996	1.04	0.0639	-0.37	0.9997
NA	100505487	0.87	0.0639	0.02	0.9997
NA	100505487	1.04	0.0639	0.02	0.9997
NA	100131754	0.87	0.0639	-0.09	0.9997
NA	100131754	1.04	0.0639	-0.09	0.9997
BACH1	571	0.33	0.064	-0.01	0.9997
COL1A1	1277	-0.22	0.064	0.09	0.9997
CYB5B	80777	-0.31	0.064	0.05	0.9997
ERRFI1	54206	0.43	0.064	-0.07	0.9997
GAB1	2549	-0.48	0.064	0.06	0.9997
HDAC9	9734	0.9	0.064	0.02	0.9997
KRR1	11103	0.31	0.064	0.05	0.9997
RTN4R	65078	-0.45	0.064	0.03	0.9997
TMEM43	79188	0.29	0.064	0.02	0.9997
CREB5	9586	0.46	0.0641	-0.09	0.9997
MIPEP	4285	-0.57	0.0641	-0.12	0.9997
ARL3	403	-0.41	0.0642	0	0.9997
COL1A2	1278	-0.99	0.0642	0.13	0.9997
KALRN	8997	0.43	0.0642	0.06	0.9997
MAT2A	4144	0.28	0.0642	-0.08	0.9997
NFATC4	4776	-0.7	0.0642	-0.01	0.9997
NTSR1	4923	0.6	0.0642	-0.08	0.9997
PYCR1	5831	-0.34	0.0642	0.01	0.9997
ZNF770	54989	0.39	0.0642	-0.01	0.9997
ADCK4	79934	-0.59	0.0644	0.03	0.9997
ASF1B	55723	-0.3	0.0644	0.04	0.9997
DUT	1854	-0.34	0.0644	0.04	0.9997
ELP4	26610	-0.39	0.0644	-0.02	0.9997
GSTO1	9446	-0.31	0.0644	0.1	0.9997
IDS	3423	0.34	0.0644	-0.02	0.9997
IRS2	8660	0.4	0.0644	0.05	0.9997
LIN7C	55327	0.33	0.0644	0.08	0.9997
MAP4K4	9448	0.28	0.0644	-0.02	0.9997
NECAB3	63941	-0.56	0.0644	0.01	0.9997
NFIC	4782	-0.41	0.0644	-0.08	0.9997
NOP58	51602	0.24	0.0644	-0.04	0.9997
PFKFB3	5209	0.75	0.0644	-0.07	0.9997
TFE3	7030	0.35	0.0644	-0.02	0.9997
THUMPD1	55623	0.32	0.0644	0.02	0.9997
VPS51	738	-0.34	0.0644	-0.04	0.9997
ZNF697	90874	0.43	0.0644	0.08	0.9997
STAG1	10274	0.44	0.0645	-0.04	0.9997
ALDH1B1	219	-0.37	0.0647	-0.01	0.9997
ARL2	402	-0.29	0.0647	-0.05	0.9997
DLX5	1749	-0.43	0.0647	0.04	0.9997
EXOC8	149371	0.34	0.0647	0.09	0.9997
FLYWCH2	114984	-0.6	0.0647	0.08	0.9997
KIDINS220	57498	0.37	0.0647	-0.05	0.9997
NR2F6	2063	-0.51	0.0647	-0.02	0.9997
QPRT	23475	-1.14	0.0647	-0.04	0.9997
RPL10A	4736	-0.37	0.0647	-0.06	0.9997
SLC24A3	57419	-0.48	0.0647	-0.02	0.9997
SLTM	79811	0.25	0.0647	-0.06	0.9997
STK17A	9263	0.48	0.0647	0.05	0.9997
TROAP	10024	-0.28	0.0647	0.01	0.9997
TSPYL4	23270	0.46	0.0647	-0.03	0.9997
ST6GAL1	6480	-0.34	0.0648	-0.02	0.9997
AGPAT6	137964	0.35	0.0649	-0.03	0.9997
C20orf96	140680	-0.49	0.0652	0.07	0.9997
BBS4	585	-0.41	0.0653	0.05	0.9997
SLC37A4	2542	-0.57	0.0653	-0.01	0.9997
HAUS4	54930	-0.76	0.0654	-0.07	0.9997
LRP8	7804	-0.74	0.0654	-0.03	0.9997
KIAA1217	56243	-0.26	0.0656	-0.07	0.9997
KLF15	28999	-0.86	0.0656	0.16	0.9997
MMP1	4312	0.28	0.0656	0.01	0.9997
SPA17	53340	-0.56	0.0656	-0.03	0.9997
STC2	8614	0.66	0.0656	-0.09	0.9997
LARP4	113251	0.33	0.0659	-0.01	0.9997
VPS28	51160	-0.3	0.0659	0.02	0.9997
COG6	57511	-0.42	0.0661	0.1	0.9997
PYGL	5836	-0.47	0.0661	0.04	0.9997
AIFM1	9131	-0.33	0.0664	0.03	0.9997
S100A10	6281	1.07	0.0664	0.14	0.9997
CA11	770	-0.94	0.0665	-0.2	0.9997
CHEK2	11200	-0.44	0.0665	0.18	0.9997
CKB	1152	-0.45	0.0665	0.07	0.9997
EPC2	26122	0.54	0.0665	-0.01	0.9997
FAM91A1	157769	0.28	0.0665	-0.01	0.9997
GSN	2934	-0.64	0.0665	0.06	0.9997
HK1	3098	-0.28	0.0665	-0.04	0.9997
POLR3C	10623	0.33	0.0665	-0.02	0.9997
RHNO1	83695	-0.37	0.0665	-0.04	0.9997
TMEM63A	9725	-0.44	0.0665	0.1	0.9997
ZNF25	219749	-0.62	0.0665	-0.04	0.9997
DDB2	1643	-0.54	0.0671	-0.03	0.9997
EPS15	2060	-0.34	0.0671	0.04	0.9997
GALE	2582	-0.4	0.0671	-0.09	0.9997
KANK1	23189	0.42	0.0671	0.09	0.9997
POLD2	5425	-0.38	0.0671	0.06	0.9997
RPS3	6188	-0.35	0.0671	0.04	0.9997
ZBTB22	9278	-0.43	0.0671	-0.19	0.9997
ZIK1	284307	0.75	0.0673	0.21	0.9997
KRT80	144501	1.35	0.0675	-0.02	0.9997
MLST8	64223	-0.38	0.0675	-0.1	0.9997
RPL3	6122	-0.28	0.0675	0.03	0.9997
SMG5	23381	0.59	0.0676	-0.03	0.9997
APOA1BP	128240	-0.46	0.0681	-0.01	0.9997
ARL6IP4	51329	-0.45	0.0681	0.03	0.9997
ATP5G2	517	-0.31	0.0681	0.04	0.9997
BAI1	575	-0.83	0.0681	0.06	0.9997
BAZ1A	11177	0.29	0.0681	-0.07	0.9997
BRF2	55290	0.66	0.0681	-0.09	0.9997
BTAF1	9044	0.26	0.0681	-0.06	0.9997
C14orf1	11161	-0.37	0.0681	0.06	0.9997
C2CD2L	9854	0.53	0.0681	-0.1	0.9997
C8orf58	541565	0.54	0.0681	-0.11	0.9997
CCAR1	55749	0.27	0.0681	-0.03	0.9997
CELSR2	1952	-0.53	0.0681	0	0.9997
DCHS1	8642	-0.46	0.0681	0.06	0.9997
EEF1G	1937	-0.27	0.0681	-0.01	0.9997
ERGIC1	57222	-0.42	0.0681	0.03	0.9997
FAM13B	51306	0.97	0.0681	-0.18	0.9997
G6PD	2539	-0.27	0.0681	-0.04	0.9997
HBEGF	1839	0.61	0.0681	-0.13	0.9997
HMGCR	3156	-0.3	0.0681	0.08	0.9997
IGSF10	285313	-0.85	0.0681	-0.13	0.9997
IRF2	3660	-0.49	0.0681	0.09	0.9997
MCM6	4175	-0.35	0.0681	-0.01	0.9997
ME1	4199	-0.32	0.0681	0.04	0.9997
MED6	10001	0.4	0.0681	0	0.9997
MID1IP1	58526	-0.45	0.0681	0.01	0.9997
MOAP1	64112	0.38	0.0681	0.04	0.9997
MRPL22	29093	-0.33	0.0681	-0.01	0.9997
NDST4	64579	-0.55	0.0681	-0.03	0.9997
NDUFA3	4696	-0.45	0.0681	0.05	0.9997
NHSL1	57224	0.61	0.0681	-0.03	0.9997
PIK3C2B	5287	-0.64	0.0681	-0.06	0.9997
PNO1	56902	0.26	0.0681	0.04	0.9997
PRUNE	58497	-0.34	0.0681	0.06	0.9997
RFC4	5984	-0.35	0.0681	0.06	0.9997
SERF2	10169	-0.24	0.0681	0.02	0.9997
SIRT1	23411	0.37	0.0681	-0.09	0.9997
SNHG7	84973	0.71	0.0681	-0.03	0.9997
SNRPD2	6633	-0.33	0.0681	0.05	0.9997
SPATA5	166378	0.35	0.0681	0	0.9997
SSH2	85464	-0.33	0.0681	0.03	0.9997
THBS1	7057	1.61	0.0681	-0.01	0.9997
TRAPPC1	58485	-0.29	0.0681	-0.05	0.9997
ZNF282	8427	0.48	0.0681	-0.09	0.9997
ZNF75A	7627	0.68	0.0681	0.03	0.9997
KCTD5	54442	0.43	0.0682	0	0.9997
PFN2	5217	-0.28	0.0682	0.05	0.9997
AKR1A1	10327	-0.36	0.0684	0.08	0.9997
DCAF5	8816	-0.38	0.0684	-0.08	0.9997
SHMT2	6472	-0.27	0.0684	0.04	0.9997
TJP2	9414	0.84	0.0684	0.08	0.9997
UHMK1	127933	0.35	0.0684	0	0.9997
YPEL5	51646	0.35	0.0684	0.03	0.9997
BRD2	6046	0.48	0.0686	-0.02	0.9997
RECK	8434	-0.55	0.069	0.03	0.9997
CDK9	1025	-0.34	0.0691	-0.03	0.9997
TBC1D9	23158	0.32	0.0692	0.01	0.9997
WDR54	84058	-0.42	0.0692	0.01	0.9997
PAPSS1	9061	-0.34	0.0693	-0.05	0.9997
RPL37A	6168	-0.3	0.0693	-0.02	0.9997
DBR1	51163	0.35	0.0694	0.04	0.9997
HOXB2	3212	-0.52	0.0695	-0.04	0.9997
ADCY9	115	-0.38	0.0696	0.05	0.9997
ALG1	56052	0.47	0.0696	0	0.9997
CCDC71	64925	-0.6	0.0696	0.14	0.9997
CCNG1	900	-0.32	0.0696	0.02	0.9997
FAM65A	79567	-0.34	0.0696	-0.03	0.9997
GCA	25801	-0.38	0.0696	-0.02	0.9997
GPR124	25960	-0.54	0.0696	0.02	0.9997
GPR137B	7107	0.54	0.0696	0.11	0.9997
HDAC1	3065	-0.29	0.0696	-0.01	0.9997
IFI44	10561	-0.52	0.0696	0.12	0.9997
LRRC4	64101	0.7	0.0696	-0.07	0.9997
NIN	51199	0.36	0.0696	-0.04	0.9997
NREP	9315	-0.59	0.0696	-0.06	0.9997
TAF1C	9013	0.31	0.0696	0.02	0.9997
TMEM129	92305	-0.53	0.0696	0.1	0.9997
TMEM209	84928	0.34	0.0696	-0.1	0.9997
UBALD1	124402	0.71	0.0696	-0.02	0.9997
UBXN8	7993	0.46	0.0696	-0.05	0.9997
MDH1	4190	-0.32	0.0697	0.04	0.9997
NEK3	4752	-0.51	0.0697	0.01	0.9997
SNHG11	128439	0.62	0.0697	0.1	0.9997
CBFB	865	0.23	0.0698	-0.07	0.9997
ADCK3	56997	0.65	0.07	-0.05	0.9997
CDH2	1000	0.31	0.07	-0.03	0.9997
COX8A	1351	-0.33	0.07	0.03	0.9997
GPC1	2817	-0.43	0.07	0	0.9997
PBX1	5087	-0.47	0.07	0.01	0.9997
PDK2	5164	-0.57	0.07	-0.1	0.9997
SERTAD1	29950	0.6	0.07	0.02	0.9997
ATP2C1	27032	0.25	0.0702	-0.02	0.9997
CACNA1G	8913	-0.97	0.0702	0	0.9997
CCNJ	54619	0.3	0.0702	0	0.9997
DCUN1D1	54165	0.3	0.0702	0.02	0.9997
EIF5AL1	143244	0.67	0.0702	-0.11	0.9997
FAM69B	138311	-0.38	0.0702	0.06	0.9997
HMOX1	3162	1.47	0.0702	-0.17	0.9997
IKZF2	22807	-0.41	0.0702	0.04	0.9997
LIG1	3978	-0.33	0.0702	-0.02	0.9997
LOC150776	150776	0.45	0.0702	0.19	0.9997
LRP6	4040	-0.24	0.0702	-0.02	0.9997
MED13L	23389	0.5	0.0702	0.01	0.9997
MMD	23531	-0.45	0.0702	0.03	0.9997
PLOD1	5351	-0.27	0.0702	0.01	0.9997
QARS	5859	-0.29	0.0702	0.04	0.9997
RAB11FIP3	9727	0.48	0.0702	-0.01	0.9997
UPF1	5976	0.47	0.0702	-0.02	0.9997
ZAK	51776	0.3	0.0702	0.05	0.9997
ZFP36L2	678	0.36	0.0702	0.05	0.9997
LAMP1	3916	0.3	0.0703	-0.01	0.9997
MPI	4351	-0.38	0.0703	0.03	0.9997
MYLIP	29116	-0.67	0.0703	0.03	0.9997
PIGG	54872	0.4	0.0703	-0.05	0.9997
TOP2A	7153	-0.22	0.0703	-0.02	0.9997
TUBB	203068	-0.25	0.0703	-0.02	0.9997
BAIAP2-AS1	440465	-0.76	0.0704	0.08	0.9997
CEP70	80321	-0.52	0.0704	-0.18	0.9997
ODC1	4953	0.24	0.0704	-0.01	0.9997
RAC3	5881	-0.62	0.0704	-0.01	0.9997
TRERF1	55809	-1.12	0.0704	-0.07	0.9997
WDFY1	57590	0.26	0.0704	-0.02	0.9997
THBS3	7059	-0.7	0.0706	-0.08	0.9997
ADRBK1	156	-0.41	0.0707	0.02	0.9997
DMPK	1760	0.71	0.0707	0.04	0.9997
NAA50	80218	0.27	0.0707	-0.01	0.9997
TMEM256	254863	-0.59	0.0708	0.08	0.9997
ABRACL	58527	0.28	0.0709	-0.03	0.9997
NUDT22	84304	-0.52	0.0709	0.03	0.9997
SBNO1	55206	0.28	0.0709	-0.02	0.9997
TALDO1	6888	-0.31	0.0711	-0.02	0.9997
ZXDB	158586	0.48	0.0711	0.1	0.9997
MYO1C	4641	0.25	0.0712	0.02	0.9997
RGS12	6002	0.35	0.0713	-0.03	0.9997
FMR1	2332	0.25	0.0714	-0.09	0.9997
AKAP1	8165	0.29	0.0715	-0.08	0.9997
APEH	327	-0.59	0.0715	0.03	0.9997
ARID3A	1820	-0.6	0.0715	0.02	0.9997
NCK2	8440	0.36	0.0715	-0.02	0.9997
NSMCE1	197370	-0.52	0.0715	0.07	0.9997
PPDPF	79144	-0.34	0.0715	0.11	0.9997
TCF7L1	83439	-0.37	0.0715	0.01	0.9997
TSPAN5	10098	-0.5	0.0715	0.02	0.9997
ZNF23	7571	0.48	0.0715	0.01	0.9997
VGLL3	389136	0.48	0.0717	-0.03	0.9997
ATL3	25923	0.39	0.0719	-0.04	0.9997
MAML1	9794	0.35	0.0719	-0.01	0.9997
NOL8	55035	0.3	0.0719	-0.04	0.9997
ZFAND2A	90637	0.87	0.0719	-0.2	0.9997
ACADSB	36	-0.38	0.0723	0.03	0.9997
ACTN4	81	0.28	0.0723	-0.05	0.9997
ARID5B	84159	0.42	0.0723	-0.07	0.9997
ATP13A3	79572	0.33	0.0723	-0.03	0.9997
C17orf51	339263	0.55	0.0723	0.01	0.9997
CCNB2	9133	-0.29	0.0723	0.02	0.9997
CSNK1G1	53944	0.34	0.0723	0.03	0.9997
DDX12P	440081	0.51	0.0723	-0.04	0.9997
FAM73A	374986	0.27	0.0723	0	0.9997
GCLM	2730	0.88	0.0723	-0.05	0.9997
HLA-A	3105	-0.3	0.0723	0	0.9997
IQGAP3	128239	0.27	0.0723	0.07	0.9997
IRF2BPL	64207	-0.41	0.0723	-0.07	0.9997
LPCAT4	254531	-0.69	0.0723	-0.01	0.9997
MAPK12	6300	-0.42	0.0723	0.06	0.9997
MARCH5	54708	0.27	0.0723	0.04	0.9997
MBD1	4152	0.35	0.0723	-0.11	0.9997
NDUFS7	374291	-0.4	0.0723	0.03	0.9997
NTHL1	4913	-0.37	0.0723	0	0.9997
OAS3	4940	-0.49	0.0723	0.14	0.9997
OSBPL5	114879	-0.61	0.0723	0	0.9997
PBX2	5089	-0.44	0.0723	0	0.9997
PHGDH	26227	-0.33	0.0723	0	0.9997
PRKCA	5578	0.57	0.0723	0.12	0.9997
PSME2	5721	-0.53	0.0723	-0.06	0.9997
RAB3D	9545	-0.75	0.0723	0.05	0.9997
RAPGEF1	2889	0.32	0.0723	-0.01	0.9997
RPS6KA2	6196	-0.58	0.0723	-0.13	0.9997
RSRP1	57035	0.48	0.0723	0.02	0.9997
STXBP1	6812	-0.42	0.0723	0	0.9997
TCEAL8	90843	-0.33	0.0723	0.07	0.9997
TM9SF3	56889	0.24	0.0723	-0.11	0.9997
VPS18	57617	0.38	0.0723	-0.08	0.9997
ZMYM2	7750	-0.3	0.0723	-0.03	0.9997
ACSF2	80221	-0.83	0.0724	-0.12	0.9997
BDH1	622	-0.76	0.0724	0.08	0.9997
DNAJB6	10049	0.46	0.0724	0	0.9997
MIF	4282	-0.29	0.0724	0.02	0.9997
NAA10	8260	-0.27	0.0724	0.04	0.9997
PRDM4	11108	0.34	0.0724	-0.04	0.9997
RBM41	55285	0.37	0.0724	0.03	0.9997
UCP2	7351	-0.64	0.0726	0.04	0.9997
CDCA7	83879	-0.36	0.0727	0.05	0.9997
LIN28B	389421	0.27	0.0727	-0.04	0.9997
LMO3	55885	-0.89	0.0727	0.03	0.9997
RANGAP1	5905	0.42	0.0727	0.02	0.9997
RRN3	54700	0.33	0.0727	-0.04	0.9997
SCYL1	57410	-0.25	0.0727	0.06	0.9997
TEAD2	8463	-0.23	0.0727	0.05	0.9997
ZNF585B	92285	0.51	0.0727	-0.15	0.9997
CCDC86	79080	0.44	0.0729	-0.06	0.9997
CDKN2C	1031	-0.43	0.0729	0.08	0.9997
COL16A1	1307	-0.62	0.0729	0.09	0.9997
COX6B1	1340	-0.3	0.0729	-0.02	0.9997
DHX32	55760	-0.43	0.0729	-0.05	0.9997
ENC1	8507	0.59	0.0729	-0.08	0.9997
FJX1	24147	0.46	0.0729	0.09	0.9997
INA	9118	0.63	0.0729	-0.08	0.9997
LIG3	3980	-0.34	0.0729	0.12	0.9997
MEPCE	56257	0.55	0.0729	0.01	0.9997
PPP1R35	221908	-0.66	0.0729	0.31	0.9997
QSOX1	5768	0.48	0.0729	-0.01	0.9997
RPL7A	6130	-0.28	0.0729	0	0.9997
RPS5	6193	-0.21	0.0729	0.04	0.9997
TNFAIP6	7130	-0.51	0.0729	0.08	0.9997
VOPP1	81552	0.5	0.0729	0	0.9997
WTIP	126374	0.62	0.0729	0	0.9997
ZNF644	84146	0.32	0.0729	0.01	0.9997
FOXP1	27086	0.34	0.073	-0.12	0.9997
NT5C3A	51251	0.36	0.073	-0.11	0.9997
SIPA1	6494	-0.47	0.073	0.06	0.9997
ANKLE2	23141	0.28	0.0731	0.01	0.9997
C10orf2	56652	0.5	0.0731	-0.18	0.9997
CASP3	836	0.31	0.0731	-0.03	0.9997
CCNB1IP1	57820	0.23	0.0731	-0.01	0.9997
CDCA5	113130	0.31	0.0731	0	0.9997
DENND1A	57706	-0.41	0.0731	-0.03	0.9997
FBRS	64319	0.36	0.0731	-0.05	0.9997
IER5	51278	0.47	0.0731	0.03	0.9997
KIF1C	10749	0.25	0.0731	-0.04	0.9997
NRM	11270	-0.49	0.0731	0.03	0.9997
POLR1C	9533	0.31	0.0731	0.1	0.9997
POLR1E	64425	0.28	0.0731	-0.08	0.9997
PRKACA	5566	-0.27	0.0731	0.01	0.9997
PTPRS	5802	-0.33	0.0731	-0.02	0.9997
RANBP2	5903	0.34	0.0731	-0.06	0.9997
SERINC1	57515	0.37	0.0731	-0.07	0.9997
AGTRAP	57085	-0.5	0.0734	-0.05	0.9997
LPCAT2	54947	0.36	0.0735	-0.01	0.9997
NIPA2	81614	0.25	0.0735	-0.01	0.9997
PRR3	80742	-0.49	0.0735	-0.03	0.9997
GLI1	2735	-0.99	0.0736	-0.01	0.9997
KCTD10	83892	0.24	0.0736	-0.02	0.9997
ATG14	22863	0.56	0.0738	0.03	0.9997
EGLN1	54583	0.32	0.0739	-0.05	0.9997
CUL9	23113	-0.52	0.0742	-0.01	0.9997
LIN54	132660	0.35	0.0742	0.13	0.9997
RPS8	6202	-0.38	0.0742	0.03	0.9997
UBE2E1	7324	-0.28	0.0742	-0.06	0.9997
RGL2	5863	-0.33	0.0745	0.08	0.9997
AHSA2	130872	0.35	0.0746	0.02	0.9997
AURKB	9212	-0.29	0.0746	0.01	0.9997
CD248	57124	-0.57	0.0746	0.04	0.9997
DDX52	11056	0.36	0.0746	-0.07	0.9997
FKBP3	2287	-0.27	0.0746	-0.02	0.9997
GLS	2744	0.49	0.0746	-0.01	0.9997
GRPEL1	80273	0.26	0.0746	0.03	0.9997
HINT3	135114	0.31	0.0746	-0.06	0.9997
NPY5R	4889	-0.48	0.0746	0	0.9997
ORMDL1	94101	0.27	0.0746	-0.04	0.9997
RAB21	23011	0.26	0.0746	0.04	0.9997
TERF2IP	54386	0.25	0.0746	0.03	0.9997
CTNS	1497	0.49	0.0747	-0.03	0.9997
ZNF569	148266	0.5	0.0749	0.15	0.9997
CAP2	10486	0.37	0.0754	-0.03	0.9997
GPAA1	8733	-0.36	0.0754	0.03	0.9997
GUCY1A2	2977	0.67	0.0754	0.04	0.9997
IMMT	10989	-0.24	0.0754	0.04	0.9997
RASSF8	11228	0.44	0.0754	-0.09	0.9997
SQLE	6713	-0.33	0.0754	0.1	0.9997
DDX6	1656	0.28	0.0755	-0.02	0.9997
DNAJC3	5611	0.28	0.0755	0.03	0.9997
EML3	256364	-0.55	0.0755	0.1	0.9997
FRA10AC1	118924	-0.45	0.0755	-0.02	0.9997
GRPEL2	134266	0.28	0.0755	0.06	0.9997
KCMF1	56888	0.29	0.0755	-0.06	0.9997
MAN2B1	4125	-0.4	0.0755	0.02	0.9997
SLC35F2	54733	0.29	0.0755	0	0.9997
C7orf49	78996	-0.35	0.076	-0.04	0.9997
EEA1	8411	0.31	0.076	-0.04	0.9997
H1FX	8971	-0.24	0.076	-0.01	0.9997
RNF216P1	441191	0.46	0.076	0.1	0.9997
AACS	65985	-0.47	0.0761	0.07	0.9997
ADAM15	8751	-0.56	0.0761	-0.02	0.9997
BRAP	8315	0.37	0.0761	-0.08	0.9997
EDF1	8721	-0.27	0.0761	-0.04	0.9997
R3HDM2	22864	-0.28	0.0761	0	0.9997
SBDS	51119	0.33	0.0761	0.04	0.9997
ARL6IP5	10550	-0.62	0.0762	-0.01	0.9997
ARHGAP33	115703	-0.37	0.0763	-0.12	0.9997
HAUS2	55142	0.32	0.0763	0.03	0.9997
RPL27A	6157	-0.28	0.0763	0	0.9997
SASH1	23328	0.35	0.0763	-0.05	0.9997
SLC39A10	57181	-0.34	0.0763	-0.01	0.9997
ZNF217	7764	-0.38	0.0764	0.01	0.9997
MAGED2	10916	-0.45	0.0765	0.06	0.9997
AK1	203	-0.43	0.0766	0.02	0.9997
AP1B1	162	-0.29	0.0766	-0.05	0.9997
ATG13	9776	0.3	0.0766	-0.03	0.9997
ATRAID	51374	-0.37	0.0766	0.02	0.9997
FOXO3B	2310	0.58	0.0766	0.04	0.9997
IQGAP1	8826	0.31	0.0766	-0.03	0.9997
LEPRE1	64175	-0.31	0.0766	0.06	0.9997
NAGA	4668	-0.35	0.0766	0.1	0.9997
SKA1	220134	0.3	0.0766	0.08	0.9997
SLC7A11	23657	0.37	0.0766	-0.02	0.9997
TSPAN18	90139	-1.01	0.0766	-0.06	0.9997
CAMSAP1	157922	0.36	0.0767	0.01	0.9997
JMJD1C	221037	0.34	0.0767	0.02	0.9997
LMBRD1	55788	-0.33	0.0767	0.12	0.9997
SLC25A19	60386	0.41	0.0767	0.05	0.9997
ABAT	18	-1.13	0.0768	0.06	0.9997
AHCYL1	10768	-0.3	0.0768	0	0.9997
MMP14	4323	-0.34	0.0768	0.01	0.9997
NPY1R	4886	-0.27	0.0773	0.03	0.9997
JUNB	3726	-0.44	0.0774	0.21	0.9997
KLHL22	84861	-0.44	0.0774	0.13	0.9997
TAPBP	6892	-0.36	0.0776	-0.09	0.9997
EMP1	2012	0.55	0.0777	-0.1	0.9997
ARMCX3	51566	0.26	0.0778	0.02	0.9997
CCNL1	57018	0.25	0.0778	0.03	0.9997
DHRS2	10202	0.63	0.0778	-0.17	0.9997
EPB41L2	2037	-0.25	0.0778	0	0.9997
FGFR4	2264	-0.8	0.0778	0.14	0.9997
FOXRED1	55572	-0.33	0.0778	0.06	0.9997
FSTL3	10272	0.5	0.0778	0.02	0.9997
GJA1	2697	0.25	0.0778	0.04	0.9997
IFNGR1	3459	0.27	0.0778	0.08	0.9997
MRPL24	79590	-0.41	0.0778	0.01	0.9997
MSL3	10943	0.36	0.0778	-0.01	0.9997
OXA1L	5018	-0.27	0.0778	-0.02	0.9997
PAM16	51025	-0.35	0.0778	0.12	0.9997
RAB3GAP1	22930	0.3	0.0778	-0.1	0.9997
RTKN	6242	-0.36	0.0778	-0.06	0.9997
UQCC2	84300	-0.41	0.0778	0.04	0.9997
ZNF268	10795	0.52	0.0778	-0.04	0.9997
NA	100507176	0.34	0.0778	-0.05	0.9997
NA	79614	0.34	0.0778	-0.01	0.9997
NA	100506550	0.34	0.0778	-0.18	0.9997
NA	100506086	0.34	0.0778	-0.29	0.9997
NA	100505553	0.34	0.0778	-0.07	0.9997
NA	100507248	0.34	0.0778	-0.04	0.9997
NA	100506556	0.34	0.0778	0.09	0.9997
NA	100506904	0.34	0.0778	-0.12	0.9997
NA	100505868	0.34	0.0778	-0.07	0.9997
NA	100506969	0.34	0.0778	0.04	0.9997
NA	100505847	0.34	0.0778	0.03	0.9997
NA	100505818	0.34	0.0778	-0.01	0.9997
NA	100507148	0.34	0.0778	0.06	0.9997
NA	100505686	0.34	0.0778	0.09	0.9997
NA	100506168	0.34	0.0778	0.11	0.9997
NA	100506261	0.34	0.0778	-0.1	0.9997
NA	100506087	0.34	0.0778	-0.02	0.9997
NA	100506584	0.34	0.0778	0	0.9997
NA	100506988	0.34	0.0778	0.06	0.9997
NA	100506760	0.34	0.0778	0.01	0.9997
NA	100129637	0.34	0.0778	-0.02	0.9997
NA	100505582	0.34	0.0778	-0.24	0.9997
NA	100506156	0.34	0.0778	-0.2	0.9997
NA	100507493	0.34	0.0778	0.01	0.9997
NA	100505714	0.34	0.0778	0.08	0.9997
NA	100507047	0.34	0.0778	0.28	0.9997
NA	645460	0.34	0.0778	0.14	0.9997
NA	100507167	0.34	0.0778	0.15	0.9997
NA	100507620	0.34	0.0778	-0.06	0.9997
NA	100505749	0.34	0.0778	0.03	0.9997
NA	100507659	0.34	0.0778	-0.07	0.9997
NA	100505792	0.34	0.0778	-0.14	0.9997
NA	100506128	0.34	0.0778	-0.04	0.9997
NA	100506461	0.34	0.0778	-0.01	0.9997
NA	144438	0.34	0.0778	0.04	0.9997
NA	100505943	0.34	0.0778	0.07	0.9997
NA	100506653	0.34	0.0778	0.12	0.9997
NA	100506341	0.34	0.0778	0.01	0.9997
NA	151162	0.34	0.0778	-0.08	0.9997
NA	100506996	0.34	0.0778	-0.37	0.9997
NA	100505487	0.34	0.0778	0.02	0.9997
NA	100131754	0.34	0.0778	-0.09	0.9997
C18orf8	29919	0.33	0.0781	0.12	0.9997
PRNP	5621	0.46	0.0781	-0.02	0.9997
SEMA3A	10371	-0.5	0.0781	-0.01	0.9997
SHROOM3	57619	-0.42	0.0781	0.02	0.9997
YRDC	79693	0.43	0.0781	0	0.9997
NA	100507176	0.45	0.0781	-0.05	0.9997
NA	79614	0.45	0.0781	-0.01	0.9997
NA	100506550	0.45	0.0781	-0.18	0.9997
NA	100506086	0.45	0.0781	-0.29	0.9997
NA	100505553	0.45	0.0781	-0.07	0.9997
NA	100507248	0.45	0.0781	-0.04	0.9997
NA	100506556	0.45	0.0781	0.09	0.9997
NA	100506904	0.45	0.0781	-0.12	0.9997
NA	100505868	0.45	0.0781	-0.07	0.9997
NA	100506969	0.45	0.0781	0.04	0.9997
NA	100505847	0.45	0.0781	0.03	0.9997
NA	100505818	0.45	0.0781	-0.01	0.9997
NA	100507148	0.45	0.0781	0.06	0.9997
NA	100505686	0.45	0.0781	0.09	0.9997
NA	100506168	0.45	0.0781	0.11	0.9997
NA	100506261	0.45	0.0781	-0.1	0.9997
NA	100506087	0.45	0.0781	-0.02	0.9997
NA	100506584	0.45	0.0781	0	0.9997
NA	100506988	0.45	0.0781	0.06	0.9997
NA	100506760	0.45	0.0781	0.01	0.9997
NA	100129637	0.45	0.0781	-0.02	0.9997
NA	100505582	0.45	0.0781	-0.24	0.9997
NA	100506156	0.45	0.0781	-0.2	0.9997
NA	100507493	0.45	0.0781	0.01	0.9997
NA	100505714	0.45	0.0781	0.08	0.9997
NA	100507047	0.45	0.0781	0.28	0.9997
NA	645460	0.45	0.0781	0.14	0.9997
NA	100507167	0.45	0.0781	0.15	0.9997
NA	100507620	0.45	0.0781	-0.06	0.9997
NA	100505749	0.45	0.0781	0.03	0.9997
NA	100507659	0.45	0.0781	-0.07	0.9997
NA	100505792	0.45	0.0781	-0.14	0.9997
NA	100506128	0.45	0.0781	-0.04	0.9997
NA	100506461	0.45	0.0781	-0.01	0.9997
NA	144438	0.45	0.0781	0.04	0.9997
NA	100505943	0.45	0.0781	0.07	0.9997
NA	100506653	0.45	0.0781	0.12	0.9997
NA	100506341	0.45	0.0781	0.01	0.9997
NA	151162	0.45	0.0781	-0.08	0.9997
NA	100506996	0.45	0.0781	-0.37	0.9997
NA	100505487	0.45	0.0781	0.02	0.9997
NA	100131754	0.45	0.0781	-0.09	0.9997
ATXN10	25814	-0.31	0.0782	-0.02	0.9997
FAM107B	83641	0.23	0.0782	-0.02	0.9997
TSPAN13	27075	-0.42	0.0782	0.01	0.9997
L1CAM	3897	-0.86	0.0784	-0.16	0.9997
BLVRB	645	-0.7	0.0785	0.05	0.9997
CCDC47	57003	0.24	0.0785	-0.01	0.9997
ERMARD	55780	-0.45	0.0785	0.07	0.9997
GALT	2592	-0.65	0.0785	-0.02	0.9997
ROCK2	9475	0.24	0.0785	-0.01	0.9997
UPF2	26019	0.3	0.0785	-0.06	0.9997
HECTD2	143279	0.31	0.0787	-0.12	0.9997
PTPRA	5786	-0.28	0.0787	0.01	0.9997
ZNF140	7699	0.56	0.0787	-0.06	0.9997
EAF1	85403	0.35	0.0789	0.04	0.9997
GNG4	2786	-0.52	0.0789	0.05	0.9997
ITPRIPL2	162073	-0.39	0.0789	-0.01	0.9997
MBNL1	4154	0.39	0.0789	-0.03	0.9997
NDUFAF3	25915	-0.49	0.0789	0.09	0.9997
NDUFAF4	29078	0.28	0.0789	-0.09	0.9997
PC	5091	-0.35	0.0789	0.02	0.9997
PHF21A	51317	-0.3	0.0789	0.02	0.9997
PRPF3	9129	0.4	0.0789	-0.04	0.9997
SDHA	6389	-0.24	0.0789	-0.01	0.9997
TMEM97	27346	-0.23	0.0789	0.05	0.9997
TRAF6	7189	0.31	0.0789	-0.16	0.9997
ZNF234	10780	0.43	0.0789	0.2	0.9997
WASL	8976	0.26	0.0792	-0.06	0.9997
EVI5L	115704	-0.59	0.0793	-0.07	0.9997
IDH1	3417	-0.57	0.0793	0.05	0.9997
MGMT	4255	-0.43	0.0793	-0.1	0.9997
PRDM15	63977	0.32	0.0793	-0.13	0.9997
PRMT1	3276	-0.29	0.0793	0.03	0.9997
SPSB1	80176	0.68	0.0793	-0.1	0.9997
TMEM167B	56900	0.26	0.0793	-0.06	0.9997
UROD	7389	-0.31	0.0793	0.02	0.9997
YIF1A	10897	-0.28	0.0793	0.07	0.9997
ZNF362	149076	-0.37	0.0793	-0.06	0.9997
NA	100507176	0.68	0.0793	-0.05	0.9997
NA	79614	0.68	0.0793	-0.01	0.9997
NA	100506550	0.68	0.0793	-0.18	0.9997
NA	100506086	0.68	0.0793	-0.29	0.9997
NA	100505553	0.68	0.0793	-0.07	0.9997
NA	100507248	0.68	0.0793	-0.04	0.9997
NA	100506556	0.68	0.0793	0.09	0.9997
NA	100506904	0.68	0.0793	-0.12	0.9997
NA	100505868	0.68	0.0793	-0.07	0.9997
NA	100506969	0.68	0.0793	0.04	0.9997
NA	100505847	0.68	0.0793	0.03	0.9997
NA	100505818	0.68	0.0793	-0.01	0.9997
NA	100507148	0.68	0.0793	0.06	0.9997
NA	100505686	0.68	0.0793	0.09	0.9997
NA	100506168	0.68	0.0793	0.11	0.9997
NA	100506261	0.68	0.0793	-0.1	0.9997
NA	100506087	0.68	0.0793	-0.02	0.9997
NA	100506584	0.68	0.0793	0	0.9997
NA	100506988	0.68	0.0793	0.06	0.9997
NA	100506760	0.68	0.0793	0.01	0.9997
NA	100129637	0.68	0.0793	-0.02	0.9997
NA	100505582	0.68	0.0793	-0.24	0.9997
NA	100506156	0.68	0.0793	-0.2	0.9997
NA	100507493	0.68	0.0793	0.01	0.9997
NA	100505714	0.68	0.0793	0.08	0.9997
NA	100507047	0.68	0.0793	0.28	0.9997
NA	645460	0.68	0.0793	0.14	0.9997
NA	100507167	0.68	0.0793	0.15	0.9997
NA	100507620	0.68	0.0793	-0.06	0.9997
NA	100505749	0.68	0.0793	0.03	0.9997
NA	100507659	0.68	0.0793	-0.07	0.9997
NA	100505792	0.68	0.0793	-0.14	0.9997
NA	100506128	0.68	0.0793	-0.04	0.9997
NA	100506461	0.68	0.0793	-0.01	0.9997
NA	144438	0.68	0.0793	0.04	0.9997
NA	100505943	0.68	0.0793	0.07	0.9997
NA	100506653	0.68	0.0793	0.12	0.9997
NA	100506341	0.68	0.0793	0.01	0.9997
NA	151162	0.68	0.0793	-0.08	0.9997
NA	100506996	0.68	0.0793	-0.37	0.9997
NA	100505487	0.68	0.0793	0.02	0.9997
NA	100131754	0.68	0.0793	-0.09	0.9997
ADCY6	112	-0.32	0.0795	0	0.9997
ATP5A1	498	-0.33	0.0795	0.03	0.9997
DAP	1611	-0.22	0.0795	0.01	0.9997
MMGT1	93380	0.27	0.0795	-0.08	0.9997
RP2	6102	0.36	0.0795	0.04	0.9997
TRIM8	81603	0.47	0.0795	0.15	0.9997
TRMT1	55621	0.24	0.0795	0.04	0.9997
ZNF768	79724	-0.34	0.0795	-0.01	0.9997
INTS7	25896	0.44	0.0796	-0.05	0.9997
YWHAG	7532	0.22	0.0796	-0.06	0.9997
STAU2	27067	-0.4	0.0797	0.04	0.9997
ACTG1	71	0.23	0.0798	-0.02	0.9997
BRPF1	7862	0.4	0.0798	0.02	0.9997
DAB1	1600	-0.43	0.0798	-0.03	0.9997
GNS	2799	0.29	0.0798	-0.05	0.9997
SGSM3	27352	-0.35	0.0798	0.01	0.9997
NA	100507176	0.85	0.0798	-0.05	0.9997
NA	79614	0.85	0.0798	-0.01	0.9997
NA	100506550	0.85	0.0798	-0.18	0.9997
NA	100506086	0.85	0.0798	-0.29	0.9997
NA	100505553	0.85	0.0798	-0.07	0.9997
NA	100507248	0.85	0.0798	-0.04	0.9997
NA	100506556	0.85	0.0798	0.09	0.9997
NA	100506904	0.85	0.0798	-0.12	0.9997
NA	100505868	0.85	0.0798	-0.07	0.9997
NA	100506969	0.85	0.0798	0.04	0.9997
NA	100505847	0.85	0.0798	0.03	0.9997
NA	100505818	0.85	0.0798	-0.01	0.9997
NA	100507148	0.85	0.0798	0.06	0.9997
NA	100505686	0.85	0.0798	0.09	0.9997
NA	100506168	0.85	0.0798	0.11	0.9997
NA	100506261	0.85	0.0798	-0.1	0.9997
NA	100506087	0.85	0.0798	-0.02	0.9997
NA	100506584	0.85	0.0798	0	0.9997
NA	100506988	0.85	0.0798	0.06	0.9997
NA	100506760	0.85	0.0798	0.01	0.9997
NA	100129637	0.85	0.0798	-0.02	0.9997
NA	100505582	0.85	0.0798	-0.24	0.9997
NA	100506156	0.85	0.0798	-0.2	0.9997
NA	100507493	0.85	0.0798	0.01	0.9997
NA	100505714	0.85	0.0798	0.08	0.9997
NA	100507047	0.85	0.0798	0.28	0.9997
NA	645460	0.85	0.0798	0.14	0.9997
NA	100507167	0.85	0.0798	0.15	0.9997
NA	100507620	0.85	0.0798	-0.06	0.9997
NA	100505749	0.85	0.0798	0.03	0.9997
NA	100507659	0.85	0.0798	-0.07	0.9997
NA	100505792	0.85	0.0798	-0.14	0.9997
NA	100506128	0.85	0.0798	-0.04	0.9997
NA	100506461	0.85	0.0798	-0.01	0.9997
NA	144438	0.85	0.0798	0.04	0.9997
NA	100505943	0.85	0.0798	0.07	0.9997
NA	100506653	0.85	0.0798	0.12	0.9997
NA	100506341	0.85	0.0798	0.01	0.9997
NA	151162	0.85	0.0798	-0.08	0.9997
NA	100506996	0.85	0.0798	-0.37	0.9997
NA	100505487	0.85	0.0798	0.02	0.9997
NA	100131754	0.85	0.0798	-0.09	0.9997
COQ10B	80219	0.37	0.0799	0.04	0.9997
LANCL2	55915	0.62	0.0799	0.08	0.9997
RPS6	6194	-0.4	0.0799	0.05	0.9997
ATP5J2	9551	-0.34	0.0801	0.05	0.9997
CCBL2	56267	-0.42	0.0801	-0.04	0.9997
GSPT2	23708	-0.32	0.0801	0.06	0.9997
HSD17B12	51144	-0.21	0.0801	0.01	0.9997
MAFB	9935	0.47	0.0801	-0.04	0.9997
REST	5978	0.34	0.0801	-0.03	0.9997
SNRNP40	9410	-0.2	0.0801	0.02	0.9997
TST	7263	-0.48	0.0801	0.18	0.9997
ZNF267	10308	0.34	0.0801	-0.07	0.9997
MAPKAPK3	7867	-0.38	0.0802	0.11	0.9997
ACSL3	2181	-0.46	0.0803	-0.01	0.9997
ARID4B	51742	0.29	0.0803	-0.06	0.9997
B3GNT1	11041	-0.48	0.0803	-0.07	0.9997
CLPTM1L	81037	0.25	0.0804	0.04	0.9997
MKI67	4288	-0.23	0.0804	-0.03	0.9997
QRSL1	55278	0.25	0.0804	-0.07	0.9997
TMEM141	85014	-0.63	0.0804	0.07	0.9997
ABI2	10152	-0.31	0.0809	0	0.9997
ACAD11	84129	-0.65	0.0809	-0.14	0.9997
ADA	100	-0.54	0.0809	0.12	0.9997
AGTPBP1	23287	-0.31	0.0809	0.04	0.9997
ALDH9A1	223	-0.26	0.0809	0.01	0.9997
BSDC1	55108	0.38	0.0809	-0.01	0.9997
C12orf5	57103	0.31	0.0809	-0.04	0.9997
C1orf123	54987	-0.41	0.0809	0.1	0.9997
CHML	1122	0.35	0.0809	-0.09	0.9997
CNTNAP2	26047	0.29	0.0809	-0.11	0.9997
CRTAP	10491	-0.33	0.0809	0.03	0.9997
DLGAP4	22839	0.34	0.0809	-0.07	0.9997
DPAGT1	1798	-0.3	0.0809	0	0.9997
HOXC10	3226	-0.44	0.0809	-0.02	0.9997
LARP4B	23185	0.28	0.0809	-0.05	0.9997
LRFN2	57497	-0.64	0.0809	0.11	0.9997
LRRC58	116064	0.32	0.0809	-0.05	0.9997
MAP3K2	10746	0.47	0.0809	-0.04	0.9997
MICALL1	85377	0.52	0.0809	-0.05	0.9997
MLH1	4292	-0.32	0.0809	0.02	0.9997
MYADM	91663	-0.34	0.0809	0.03	0.9997
NUCB2	4925	-0.45	0.0809	0.05	0.9997
PARK7	11315	-0.22	0.0809	0.03	0.9997
PCCA	5095	-0.51	0.0809	-0.05	0.9997
PCDHGC3	5098	-0.42	0.0809	-0.04	0.9997
PHF20L1	51105	0.23	0.0809	-0.03	0.9997
PPP1R7	5510	-0.34	0.0809	0.1	0.9997
PRKCB	5579	-0.48	0.0809	-0.03	0.9997
PRSS23	11098	0.66	0.0809	0.13	0.9997
PTCHD3P1	387647	0.39	0.0809	-0.09	0.9997
PTPN11	5781	0.2	0.0809	-0.04	0.9997
RPUSD3	285367	-0.34	0.0809	0.02	0.9997
SH3PXD2B	285590	-0.35	0.0809	-0.11	0.9997
SMAD6	4091	0.41	0.0809	-0.12	0.9997
TMEM79	84283	0.49	0.0809	0	0.9997
VANGL1	81839	-0.33	0.0809	-0.04	0.9997
ZYX	7791	0.37	0.0809	0	0.9997
EIF3K	27335	-0.3	0.0811	0.04	0.9997
HPS6	79803	-0.42	0.0813	0.15	0.9997
TEX261	113419	0.39	0.0813	-0.04	0.9997
ARPC1B	10095	-0.43	0.0814	-0.02	0.9997
ECM1	1893	-0.24	0.0814	-0.03	0.9997
GSTZ1	2954	-0.51	0.0814	0.03	0.9997
PALM	5064	-0.51	0.0814	0.01	0.9997
SALL2	6297	-0.23	0.0814	-0.02	0.9997
STAG2	10735	0.25	0.0814	-0.03	0.9997
ZNF33B	7582	0.42	0.0814	0.16	0.9997
BRWD3	254065	-0.43	0.0816	-0.08	0.9997
UTP14A	10813	0.25	0.0816	0.02	0.9997
ZBTB40	9923	0.41	0.0816	-0.04	0.9997
QPCTL	54814	-0.73	0.0818	0.14	0.9997
C9orf78	51759	0.24	0.0824	0.04	0.9997
DOCK1	1793	-0.27	0.0824	0	0.9997
HDAC7	51564	0.4	0.0824	0	0.9997
IGHMBP2	3508	0.42	0.0825	-0.02	0.9997
ANGEL1	23357	-0.28	0.0826	-0.1	0.9997
PKIB	5570	0.33	0.0826	-0.03	0.9997
CDCA7L	55536	-0.35	0.0827	-0.01	0.9997
COA1	55744	-0.33	0.0827	-0.01	0.9997
EXD2	55218	-0.35	0.0827	0.14	0.9997
GBAS	2631	-0.46	0.0827	-0.04	0.9997
HAUS1	115106	-0.29	0.0827	0.02	0.9997
LDB2	9079	-0.45	0.0827	0	0.9997
MTAP	4507	0.26	0.0827	-0.01	0.9997
USP31	57478	0.37	0.0829	0.02	0.9997
ALS2	57679	0.25	0.083	0.02	0.9997
ANKS3	124401	0.45	0.083	0.01	0.9997
HIC2	23119	0.48	0.083	0.08	0.9997
MAD2L2	10459	-0.41	0.083	-0.06	0.9997
MPND	84954	-0.76	0.083	0.09	0.9997
NT5DC1	221294	-0.39	0.083	0.01	0.9997
NUCKS1	64710	-0.31	0.083	-0.05	0.9997
SUV420H1	51111	0.31	0.083	0.02	0.9997
TMEM106B	54664	-0.28	0.083	0.01	0.9997
TOR1B	27348	0.28	0.083	0.03	0.9997
TRAP1	10131	-0.24	0.083	-0.03	0.9997
NA	100507176	0.77	0.083	-0.05	0.9997
NA	79614	0.77	0.083	-0.01	0.9997
NA	100506550	0.77	0.083	-0.18	0.9997
NA	100506086	0.77	0.083	-0.29	0.9997
NA	100505553	0.77	0.083	-0.07	0.9997
NA	100507248	0.77	0.083	-0.04	0.9997
NA	100506556	0.77	0.083	0.09	0.9997
NA	100506904	0.77	0.083	-0.12	0.9997
NA	100505868	0.77	0.083	-0.07	0.9997
NA	100506969	0.77	0.083	0.04	0.9997
NA	100505847	0.77	0.083	0.03	0.9997
NA	100505818	0.77	0.083	-0.01	0.9997
NA	100507148	0.77	0.083	0.06	0.9997
NA	100505686	0.77	0.083	0.09	0.9997
NA	100506168	0.77	0.083	0.11	0.9997
NA	100506261	0.77	0.083	-0.1	0.9997
NA	100506087	0.77	0.083	-0.02	0.9997
NA	100506584	0.77	0.083	0	0.9997
NA	100506988	0.77	0.083	0.06	0.9997
NA	100506760	0.77	0.083	0.01	0.9997
NA	100129637	0.77	0.083	-0.02	0.9997
NA	100505582	0.77	0.083	-0.24	0.9997
NA	100506156	0.77	0.083	-0.2	0.9997
NA	100507493	0.77	0.083	0.01	0.9997
NA	100505714	0.77	0.083	0.08	0.9997
NA	100507047	0.77	0.083	0.28	0.9997
NA	645460	0.77	0.083	0.14	0.9997
NA	100507167	0.77	0.083	0.15	0.9997
NA	100507620	0.77	0.083	-0.06	0.9997
NA	100505749	0.77	0.083	0.03	0.9997
NA	100507659	0.77	0.083	-0.07	0.9997
NA	100505792	0.77	0.083	-0.14	0.9997
NA	100506128	0.77	0.083	-0.04	0.9997
NA	100506461	0.77	0.083	-0.01	0.9997
NA	144438	0.77	0.083	0.04	0.9997
NA	100505943	0.77	0.083	0.07	0.9997
NA	100506653	0.77	0.083	0.12	0.9997
NA	100506341	0.77	0.083	0.01	0.9997
NA	151162	0.77	0.083	-0.08	0.9997
NA	100506996	0.77	0.083	-0.37	0.9997
NA	100505487	0.77	0.083	0.02	0.9997
NA	100131754	0.77	0.083	-0.09	0.9997
ABTB2	25841	0.44	0.0831	-0.11	0.9997
C22orf29	79680	0.45	0.0831	0	0.9997
RANBP1	5902	-0.28	0.0831	-0.07	0.9997
TTC33	23548	-0.31	0.0831	0.12	0.9997
UFM1	51569	0.23	0.0831	0.04	0.9997
ZDHHC5	25921	0.25	0.0831	0	0.9997
BROX	148362	0.45	0.0832	0	0.9997
C14orf37	145407	-0.52	0.0832	-0.07	0.9997
CIT	11113	-0.27	0.0832	0.01	0.9997
COMMD1	150684	-0.44	0.0832	0.16	0.9997
CTTNBP2NL	55917	0.38	0.0832	-0.07	0.9997
EXOC5	10640	0.21	0.0832	-0.05	0.9997
HNRNPC	3183	-0.27	0.0832	-0.01	0.9997
ITM2A	9452	-0.45	0.0832	0.03	0.9997
NOL9	79707	0.51	0.0832	-0.17	0.9997
NUDT3	11165	-0.34	0.0832	0.01	0.9997
RGS4	5999	-0.44	0.0832	-0.15	0.9997
COL18A1	80781	-0.37	0.0833	0.04	0.9997
EPB41	2035	-0.28	0.0833	-0.01	0.9997
NDUFS2	4720	-0.26	0.0833	0	0.9997
PINK1	65018	0.43	0.0833	-0.07	0.9997
SMARCB1	6598	-0.21	0.0833	0.01	0.9997
STAT6	6778	-0.23	0.0833	0.02	0.9997
TMEM184C	55751	0.31	0.0833	-0.02	0.9997
VIM	7431	0.26	0.0833	-0.02	0.9997
ZNF133	7692	-0.5	0.0833	-0.21	0.9997
CNN2	1265	0.26	0.0834	0.05	0.9997
PPFIA1	8500	0.29	0.0834	0.03	0.9997
E4F1	1877	0.37	0.0835	0.07	0.9997
MED1	5469	0.28	0.0835	-0.11	0.9997
SYDE1	85360	0.4	0.0835	-0.13	0.9997
ATAD3B	83858	0.5	0.0836	0.05	0.9997
BCL11B	64919	0.27	0.0838	-0.06	0.9997
BICD2	23299	0.33	0.0838	-0.02	0.9997
POLR2B	5431	0.22	0.0838	0.05	0.9997
ZNF551	90233	0.53	0.0839	0.05	0.9997
SERTM1	400120	-1.16	0.0841	-0.05	0.9997
CCDC8	83987	-0.54	0.0842	-0.07	0.9997
DOK4	55715	-0.69	0.0842	0.2	0.9997
GAMT	2593	-0.68	0.0842	0.03	0.9997
MAP4K2	5871	-0.41	0.0842	-0.04	0.9997
PTTG1	9232	-0.25	0.0842	0	0.9997
PUM1	9698	0.26	0.0842	-0.04	0.9997
PVR	5817	0.29	0.0842	-0.01	0.9997
SHB	6461	0.47	0.0842	0.03	0.9997
TAF3	83860	0.37	0.0842	-0.01	0.9997
NA	100507176	0.45	0.0842	-0.05	0.9997
NA	79614	0.45	0.0842	-0.01	0.9997
NA	100506550	0.45	0.0842	-0.18	0.9997
NA	100506086	0.45	0.0842	-0.29	0.9997
NA	100505553	0.45	0.0842	-0.07	0.9997
NA	100507248	0.45	0.0842	-0.04	0.9997
NA	100506556	0.45	0.0842	0.09	0.9997
NA	100506904	0.45	0.0842	-0.12	0.9997
NA	100505868	0.45	0.0842	-0.07	0.9997
NA	100506969	0.45	0.0842	0.04	0.9997
NA	100505847	0.45	0.0842	0.03	0.9997
NA	100505818	0.45	0.0842	-0.01	0.9997
NA	100507148	0.45	0.0842	0.06	0.9997
NA	100505686	0.45	0.0842	0.09	0.9997
NA	100506168	0.45	0.0842	0.11	0.9997
NA	100506261	0.45	0.0842	-0.1	0.9997
NA	100506087	0.45	0.0842	-0.02	0.9997
NA	100506584	0.45	0.0842	0	0.9997
NA	100506988	0.45	0.0842	0.06	0.9997
NA	100506760	0.45	0.0842	0.01	0.9997
NA	100129637	0.45	0.0842	-0.02	0.9997
NA	100505582	0.45	0.0842	-0.24	0.9997
NA	100506156	0.45	0.0842	-0.2	0.9997
NA	100507493	0.45	0.0842	0.01	0.9997
NA	100505714	0.45	0.0842	0.08	0.9997
NA	100507047	0.45	0.0842	0.28	0.9997
NA	645460	0.45	0.0842	0.14	0.9997
NA	100507167	0.45	0.0842	0.15	0.9997
NA	100507620	0.45	0.0842	-0.06	0.9997
NA	100505749	0.45	0.0842	0.03	0.9997
NA	100507659	0.45	0.0842	-0.07	0.9997
NA	100505792	0.45	0.0842	-0.14	0.9997
NA	100506128	0.45	0.0842	-0.04	0.9997
NA	100506461	0.45	0.0842	-0.01	0.9997
NA	144438	0.45	0.0842	0.04	0.9997
NA	100505943	0.45	0.0842	0.07	0.9997
NA	100506653	0.45	0.0842	0.12	0.9997
NA	100506341	0.45	0.0842	0.01	0.9997
NA	151162	0.45	0.0842	-0.08	0.9997
NA	100506996	0.45	0.0842	-0.37	0.9997
NA	100505487	0.45	0.0842	0.02	0.9997
NA	100131754	0.45	0.0842	-0.09	0.9997
ERMP1	79956	-0.31	0.0843	0.01	0.9997
SMARCA1	6594	-0.56	0.0843	0.01	0.9997
C16orf58	64755	-0.33	0.0844	-0.04	0.9997
CC2D2A	57545	0.35	0.0844	-0.08	0.9997
PGF	5228	0.9	0.0844	-0.16	0.9997
SYDE2	84144	0.52	0.0844	-0.08	0.9997
TNFRSF10D	8793	0.32	0.0844	0.02	0.9997
TRAF2	7186	0.36	0.0844	-0.04	0.9997
CLK1	1195	0.39	0.0845	0.03	0.9997
BCKDHA	593	-0.46	0.0848	-0.02	0.9997
CD97	976	-0.27	0.0848	0.05	0.9997
DPH2	1802	0.38	0.0848	-0.06	0.9997
MAP4K3	8491	0.3	0.0848	0.04	0.9997
PCYOX1L	78991	-0.71	0.0848	-0.1	0.9997
SERINC3	10955	0.23	0.0848	-0.02	0.9997
SPAG7	9552	-0.35	0.0849	-0.03	0.9997
ZNF778	197320	0.47	0.0849	0.12	0.9997
IVNS1ABP	10625	-0.65	0.0851	0.05	0.9997
NDUFA7	4701	-0.35	0.0851	0.15	0.9997
ZNF740	283337	0.26	0.0851	-0.12	0.9997
DDX19B	11269	-0.32	0.0853	-0.01	0.9997
SRPX2	27286	0.38	0.0853	-0.03	0.9997
APLP1	333	-0.54	0.0856	-0.11	0.9997
C14orf119	55017	-0.28	0.0856	0.05	0.9997
DYRK4	8798	-0.47	0.0856	0.06	0.9997
GBP1	2633	0.69	0.0856	0.06	0.9997
HIBADH	11112	-0.55	0.0856	0.01	0.9997
IGSF8	93185	-0.48	0.0856	0	0.9997
IMPACT	55364	-0.3	0.0856	0	0.9997
RAB3IL1	5866	-0.32	0.0856	0.1	0.9997
RCN3	57333	0.43	0.0856	-0.07	0.9997
RPL29	6159	-0.25	0.0856	0.03	0.9997
RTN4	57142	0.3	0.0856	0.01	0.9997
SDC2	6383	0.33	0.0856	-0.04	0.9997
SNHG6	641638	0.29	0.0856	0.1	0.9997
TTC38	55020	-0.36	0.0856	0.05	0.9997
TXLNG	55787	0.26	0.0856	0.04	0.9997
CNTNAP1	8506	-0.51	0.0857	0.02	0.9997
SERPINB6	5269	-0.48	0.0857	0	0.9997
MPHOSPH9	10198	-0.4	0.0859	0	0.9997
RAB5A	5868	0.27	0.0859	-0.1	0.9997
KLHL15	80311	0.29	0.0861	0.02	0.9997
MEIS2	4212	-0.48	0.0863	-0.04	0.9997
PITPNB	23760	0.26	0.0863	-0.06	0.9997
SUMF2	25870	-0.29	0.0863	0.05	0.9997
SPC24	147841	-0.59	0.0864	-0.12	0.9997
CDC25C	995	-0.3	0.0867	0.14	0.9997
CDK2AP1	8099	-0.22	0.0867	0.03	0.9997
LAMB1	3912	0.19	0.0867	-0.02	0.9997
PHLDA1	22822	0.69	0.0867	-0.07	0.9997
PPP2CB	5516	0.33	0.0867	0.01	0.9997
SENP7	57337	-0.49	0.0867	0.16	0.9997
UNC5B	219699	-0.5	0.0867	-0.08	0.9997
RRP1B	23076	0.22	0.0868	-0.04	0.9997
TECR	9524	-0.29	0.0868	-0.05	0.9997
VARS	7407	-0.35	0.0868	-0.02	0.9997
PDIA4	9601	-0.28	0.0869	0.03	0.9997
SETBP1	26040	-0.32	0.0869	-0.11	0.9997
SNX8	29886	0.37	0.0869	0.1	0.9997
GNAZ	2781	-0.79	0.087	0.01	0.9997
ARC	23237	0.49	0.0871	0	0.9997
KDM2A	22992	0.45	0.0871	-0.07	0.9997
RRNAD1	51093	-0.45	0.0871	0.08	0.9997
METTL21A	151194	-0.41	0.0873	-0.03	0.9997
IFT140	9742	-0.37	0.0874	-0.05	0.9997
DDRGK1	65992	0.35	0.0875	-0.02	0.9997
ITPA	3704	0.24	0.0875	-0.09	0.9997
SDE2	163859	0.3	0.0875	0.04	0.9997
TRIOBP	11078	-0.44	0.0875	0.03	0.9997
TRMT112	51504	-0.25	0.0875	0.12	0.9997
BRD1	23774	0.28	0.0877	0.03	0.9997
CENPA	1058	-0.33	0.0877	0.11	0.9997
GPATCH3	63906	0.53	0.0877	0.03	0.9997
SMCR8	140775	0.49	0.0877	-0.07	0.9997
FBXO33	254170	0.33	0.0878	-0.12	0.9997
AP2A1	160	-0.32	0.0879	0.02	0.9997
CBS	875	-0.53	0.0879	0.04	0.9997
CHMP6	79643	-0.5	0.0879	0.16	0.9997
NFX1	4799	0.28	0.0879	0.04	0.9997
PNKD	25953	-0.34	0.0879	0.09	0.9997
R3HCC1L	27291	0.4	0.0879	-0.07	0.9997
RFXANK	8625	-0.46	0.0879	0	0.9997
RPL30	6156	-0.24	0.0879	0	0.9997
SAP30	8819	0.24	0.0879	-0.04	0.9997
SIRPA	140885	-0.22	0.0879	-0.07	0.9997
TMEM214	54867	-0.21	0.0879	0.05	0.9997
AGBL5	60509	-0.26	0.088	-0.03	0.9997
CEP192	55125	-0.28	0.088	0.01	0.9997
PICALM	8301	0.27	0.088	-0.05	0.9997
SLC22A17	51310	-0.52	0.088	-0.03	0.9997
BPHL	670	-0.41	0.0881	0.13	0.9997
BTN3A2	11118	-0.46	0.0881	0.04	0.9997
ITM2C	81618	-0.34	0.0881	-0.02	0.9997
RFWD3	55159	0.34	0.0881	0.03	0.9997
DNAJB12	54788	0.39	0.0882	-0.13	0.9997
SHPK	23729	-0.3	0.0882	-0.01	0.9997
ABHD15	116236	-0.55	0.0883	0.04	0.9997
RTCA	8634	0.23	0.0883	0.06	0.9997
TNC	3371	-0.18	0.0883	-0.01	0.9997
ZSWIM6	57688	0.38	0.0883	-0.04	0.9997
CALD1	800	0.27	0.0885	0	0.9997
LOC646762	646762	0.44	0.0885	0.03	0.9997
MTMR9	66036	0.35	0.0885	0.05	0.9997
PPIL4	85313	0.22	0.0885	-0.06	0.9997
ETFB	2109	-0.43	0.0886	0.12	0.9997
HSP90AA1	3320	0.23	0.0886	-0.03	0.9997
INPP4B	8821	-0.32	0.0886	-0.03	0.9997
KIF15	56992	-0.33	0.0886	0.02	0.9997
SART1	9092	0.28	0.0886	-0.02	0.9997
PTMA	5757	-0.31	0.0887	-0.06	0.9997
CORO1B	57175	-0.32	0.0888	0	0.9997
KLHL42	57542	0.29	0.0888	-0.01	0.9997
MT2A	4502	1.08	0.0888	-0.25	0.9997
PARP6	56965	0.35	0.0888	-0.04	0.9997
POLR3A	11128	0.35	0.0888	0	0.9997
RNF19B	127544	0.47	0.0888	-0.06	0.9997
SLU7	10569	0.36	0.0888	-0.1	0.9997
TACC1	6867	0.25	0.0888	-0.01	0.9997
CD2BP2	10421	0.24	0.0889	-0.03	0.9997
DGCR2	9993	-0.32	0.0889	0	0.9997
BRPF3	27154	0.44	0.0891	-0.03	0.9997
CDC42EP5	148170	-0.7	0.0891	-0.02	0.9997
DCAF10	79269	-0.26	0.0891	-0.01	0.9997
DHTKD1	55526	-0.43	0.0891	-0.02	0.9997
FADS3	3995	-0.35	0.0891	0.05	0.9997
GOLT1B	51026	0.24	0.0891	0.09	0.9997
PIGS	94005	-0.23	0.0891	-0.04	0.9997
SMARCD2	6603	-0.28	0.0891	0.03	0.9997
SUN1	23353	0.19	0.0891	-0.02	0.9997
TEX30	93081	0.39	0.0891	0.07	0.9997
TMEM258	746	-0.28	0.0891	-0.01	0.9997
ARHGAP32	9743	-0.25	0.0892	-0.07	0.9997
STK16	8576	-0.31	0.0895	0	0.9997
DYNLRB1	83658	-0.27	0.0897	0.01	0.9997
MVB12B	89853	-0.46	0.0898	0	0.9997
CLK2	1196	-0.3	0.09	-0.05	0.9997
CSTF2	1478	0.25	0.09	0.03	0.9997
NMRAL1	57407	-0.4	0.09	0.02	0.9997
RAB28	9364	-0.39	0.09	-0.03	0.9997
USP8	9101	0.25	0.09	-0.06	0.9997
SLC25A25	114789	0.31	0.0902	-0.05	0.9997
GPSM2	29899	-0.36	0.0903	0	0.9997
PTGFRN	5738	-0.36	0.0903	-0.03	0.9997
TMEM135	65084	-0.42	0.0903	0.05	0.9997
TROVE2	6738	0.29	0.0903	-0.04	0.9997
UTP20	27340	0.37	0.0903	-0.03	0.9997
NFU1	27247	-0.39	0.0904	-0.04	0.9997
POLE4	56655	0.4	0.0904	0.02	0.9997
CAMSAP2	23271	0.36	0.0905	0	0.9997
COX4I1	1327	-0.22	0.0906	0.01	0.9997
NEK7	140609	0.32	0.0906	-0.02	0.9997
CCDC50	152137	0.21	0.0908	-0.02	0.9997
TXNL4B	54957	0.49	0.0908	-0.03	0.9997
AARS	16	-0.29	0.0909	0.05	0.9997
ARHGAP23	57636	0.45	0.0909	-0.1	0.9997
CCDC142	84865	0.52	0.0909	0.01	0.9997
CNIH1	10175	0.19	0.0909	0.03	0.9997
DIS3	22894	0.23	0.0909	-0.03	0.9997
DUSP4	1846	0.47	0.0909	-0.03	0.9997
IPO9	55705	-0.24	0.0909	-0.01	0.9997
LINC00152	112597	0.41	0.0909	0.2	0.9997
PPAPDC2	403313	-0.34	0.0909	0.04	0.9997
PPP1R12C	54776	0.29	0.0909	0.08	0.9997
MED8	112950	0.24	0.091	0.09	0.9997
B4GALNT4	338707	-0.52	0.0911	-0.07	0.9997
GOLGA4	2803	0.21	0.0911	0	0.9997
NEAT1	283131	0.32	0.0911	0.03	0.9997
TMEM8B	51754	-0.47	0.0911	0.03	0.9997
C14orf132	56967	-0.47	0.0914	-0.08	0.9997
WDR43	23160	0.2	0.0915	-0.03	0.9997
POLE	5426	0.27	0.0918	-0.01	0.9997
DHPS	1725	-0.38	0.0919	0.08	0.9997
PLK3	1263	0.46	0.0919	-0.15	0.9997
QDPR	5860	-0.36	0.0919	-0.04	0.9997
SMOX	54498	0.55	0.0919	-0.01	0.9997
AATF	26574	0.25	0.092	0.02	0.9997
ANXA7	310	-0.19	0.092	0.03	0.9997
OLFML2A	169611	-0.76	0.092	-0.07	0.9997
RGMB	285704	0.38	0.092	0.09	0.9997
SLC25A11	8402	-0.33	0.092	0	0.9997
SNAPC4	6621	0.4	0.092	0.21	0.9997
TJAP1	93643	0.45	0.092	-0.06	0.9997
TP53BP1	7158	-0.2	0.092	-0.05	0.9997
DCAF12	25853	0.28	0.0921	0.01	0.9997
TNKS2	80351	0.25	0.0921	-0.03	0.9997
ABCA3	21	-0.3	0.0922	-0.04	0.9997
SPAST	6683	0.26	0.0922	-0.02	0.9997
MAU2	23383	0.28	0.0923	0.01	0.9997
AKT1	207	-0.21	0.0924	0.01	0.9997
BLZF1	8548	0.31	0.0924	-0.05	0.9997
CPVL	54504	-0.3	0.0924	0.03	0.9997
LRRC20	55222	-0.4	0.0924	-0.03	0.9997
MORC3	23515	0.33	0.0924	-0.09	0.9997
PATL1	219988	0.29	0.0924	-0.01	0.9997
PGAP1	80055	-0.26	0.0924	-0.07	0.9997
RPL27	6155	-0.25	0.0924	0.07	0.9997
TUBB4B	10383	-0.22	0.0924	-0.02	0.9997
PBK	55872	-0.4	0.0925	0.06	0.9997
AKAP7	9465	-0.61	0.0926	0.06	0.9997
LTA4H	4048	-0.3	0.0926	-0.03	0.9997
SDK1	221935	-0.31	0.0926	-0.03	0.9997
SYNGR1	9145	-0.54	0.0926	0.03	0.9997
WASF1	8936	-0.2	0.0926	0	0.9997
ELL	8178	0.45	0.0928	-0.13	0.9997
FEZF1-AS1	154860	-0.23	0.0928	0.09	0.9997
INPP5K	51763	0.42	0.0928	-0.04	0.9997
SOCS4	122809	0.29	0.0928	-0.03	0.9997
ZNF776	284309	0.39	0.0928	-0.06	0.9997
GPNMB	10457	0.58	0.0929	-0.11	0.9997
DLX2	1746	0.42	0.093	-0.03	0.9997
FIBP	9158	-0.33	0.093	0.04	0.9997
TOLLIP	54472	0.44	0.0931	0.02	0.9997
RCBTB2	1102	0.6	0.0932	-0.02	0.9997
TSC1	7248	0.37	0.0932	-0.04	0.9997
EIF4G3	8672	-0.22	0.0933	-0.05	0.9997
FAM200B	285550	0.38	0.0933	0.06	0.9997
JUND	3727	-0.25	0.0933	-0.02	0.9997
SHC3	53358	-0.62	0.0933	-0.16	0.9997
NAV1	89796	-0.24	0.0934	-0.06	0.9997
ORC2	4999	-0.32	0.0934	-0.03	0.9997
QKI	9444	0.22	0.0934	-0.03	0.9997
SKIL	6498	0.51	0.0934	0	0.9997
ULK1	8408	0.56	0.0934	-0.01	0.9997
CHD1L	9557	-0.25	0.0935	0.08	0.9997
RUVBL1	8607	-0.23	0.0936	0.03	0.9997
TP53BP2	7159	0.24	0.0936	0.02	0.9997
USP28	57646	-0.31	0.0936	-0.02	0.9997
YARS	8565	-0.23	0.0936	0.01	0.9997
MEX3C	51320	0.25	0.0941	-0.06	0.9997
SYNGR2	9144	-0.41	0.0941	0.01	0.9997
SLC25A37	51312	0.34	0.0942	0.04	0.9997
ATXN1L	342371	0.45	0.0943	0.01	0.9997
CXADR	1525	0.51	0.0943	-0.11	0.9997
RNMT	8731	0.3	0.0943	-0.01	0.9997
ZNF319	57567	0.61	0.0943	0.12	0.9997
APOL2	23780	0.31	0.0944	0.01	0.9997
HECA	51696	0.34	0.0944	-0.03	0.9997
LANCL1	10314	-0.35	0.0944	0.05	0.9997
PIGF	5281	-0.5	0.0944	-0.07	0.9997
PPP1R9A	55607	-0.35	0.0944	0	0.9997
RPL13AP5	728658	-0.25	0.0944	-0.05	0.9997
C10orf32	119032	0.41	0.0945	-0.07	0.9997
AP5Z1	9907	0.5	0.0946	-0.05	0.9997
CD2AP	23607	0.26	0.0946	-0.1	0.9997
DLGAP5	9787	-0.25	0.0946	0.05	0.9997
HSD17B4	3295	-0.25	0.0946	0	0.9997
NAA30	122830	0.29	0.0946	0.01	0.9997
NAT14	57106	-0.36	0.0946	-0.14	0.9997
OLFM3	118427	-0.43	0.0946	0.02	0.9997
RPS4X	6191	-0.2	0.0946	0	0.9997
C21orf91	54149	0.27	0.0947	0.04	0.9997
CD99L2	83692	-0.33	0.0947	0	0.9997
LSG1	55341	0.32	0.0947	0.01	0.9997
NME3	4832	-0.5	0.0947	0.07	0.9997
SLC7A6	9057	0.33	0.0947	0.01	0.9997
ZNF587	84914	0.47	0.0949	0	0.9997
ALDH6A1	4329	-0.78	0.095	0.02	0.9997
OLFML3	56944	-0.25	0.095	0.04	0.9997
TNKS1BP1	85456	-0.26	0.095	-0.02	0.9997
TTBK2	146057	-0.3	0.095	-0.12	0.9997
ZNF580	51157	-0.45	0.095	0.02	0.9997
NPAT	4863	0.33	0.0952	-0.02	0.9997
AKR1C3	8644	-0.25	0.0953	0.05	0.9997
EIF3B	8662	0.21	0.0953	-0.02	0.9997
H3F3B	3021	0.2	0.0953	-0.02	0.9997
NUSAP1	51203	-0.32	0.0953	0.03	0.9997
ZNF598	90850	0.34	0.0953	-0.09	0.9997
CD99	4267	-0.29	0.0957	-0.02	0.9997
CENPN	55839	0.31	0.0957	0.04	0.9997
CFL1	1072	0.21	0.0957	-0.02	0.9997
COPZ1	22818	-0.2	0.0957	0	0.9997
MAGEF1	64110	-0.24	0.0957	0.01	0.9997
ORAOV1	220064	0.41	0.0957	0.14	0.9997
RIT1	6016	0.25	0.0957	0.03	0.9997
SEPHS1	22929	-0.22	0.0957	-0.11	0.9997
SFXN2	118980	-0.47	0.0957	-0.06	0.9997
WDR47	22911	0.28	0.0957	0.05	0.9997
NA	100507176	0.38	0.0957	-0.05	0.9997
NA	79614	0.38	0.0957	-0.01	0.9997
NA	100506550	0.38	0.0957	-0.18	0.9997
NA	100506086	0.38	0.0957	-0.29	0.9997
NA	100505553	0.38	0.0957	-0.07	0.9997
NA	100507248	0.38	0.0957	-0.04	0.9997
NA	100506556	0.38	0.0957	0.09	0.9997
NA	100506904	0.38	0.0957	-0.12	0.9997
NA	100505868	0.38	0.0957	-0.07	0.9997
NA	100506969	0.38	0.0957	0.04	0.9997
NA	100505847	0.38	0.0957	0.03	0.9997
NA	100505818	0.38	0.0957	-0.01	0.9997
NA	100507148	0.38	0.0957	0.06	0.9997
NA	100505686	0.38	0.0957	0.09	0.9997
NA	100506168	0.38	0.0957	0.11	0.9997
NA	100506261	0.38	0.0957	-0.1	0.9997
NA	100506087	0.38	0.0957	-0.02	0.9997
NA	100506584	0.38	0.0957	0	0.9997
NA	100506988	0.38	0.0957	0.06	0.9997
NA	100506760	0.38	0.0957	0.01	0.9997
NA	100129637	0.38	0.0957	-0.02	0.9997
[truncated: 9,391 more rows]

## Sheet: 87Genes UP Sponge1792 with seed
syms	logFC after Sponge 1792 treatment	adjPvalue	seed	matching miR
CTGF	2.11	0.0535	GTGCAAA|||AAGGTGCA	hsa-miR-19b-3p_hsa-miR-19a-3p#7mer|||hsa-miR-18a-5p_hsa-miR-18b-5p#8mer
GLIPR1	1.42	0.0535	AAGTGCA	hsa-miR-519c-3p_hsa-miR-519a-3p_hsa-miR-519b-3p#7mer1A
FOSL2	1.29	0.0568	GTGCAAAT	hsa-miR-19b-3p_hsa-miR-19a-3p#8mer
SERPINE1	1.2	0.0568	AAAGTGC|||AAGTGCAT	hsa-miR-519d_hsa-miR-17-5p_hsa-miR-20a-5p_hsa-miR-106a-5p_hsa-miR-106b-5p_hsa-miR-526b-3p_hsa-miR-20b-5p_hsa-miR-93-5p#7mer|||hsa-miR-519c-3p_hsa-miR-519a-3p_hsa-miR-519b-3p#8mer
SLC30A1	1.2	0.0538	AAAGTGC|||AAGTGCAT|||AAGGTGCA	hsa-miR-519d_hsa-miR-17-5p_hsa-miR-20a-5p_hsa-miR-106a-5p_hsa-miR-106b-5p_hsa-miR-526b-3p_hsa-miR-20b-5p_hsa-miR-93-5p#7mer|||hsa-miR-519c-3p_hsa-miR-519a-3p_hsa-miR-519b-3p#8mer|||hsa-miR-18a-5p_hsa-miR-18b-5p#8mer
GADD45B	1.17	0.0535	AAGTGCA	hsa-miR-519c-3p_hsa-miR-519a-3p_hsa-miR-519b-3p#7mer
GBP3	0.96	0.0791	AAAGTGC|||AAGTGCAT	hsa-miR-519d_hsa-miR-17-5p_hsa-miR-20a-5p_hsa-miR-106a-5p_hsa-miR-106b-5p_hsa-miR-526b-3p_hsa-miR-20b-5p_hsa-miR-93-5p#7mer1A|||hsa-miR-519c-3p_hsa-miR-519a-3p_hsa-miR-519b-3p#8mer
MXD1	0.94	0.0809	GTGCAAAT	hsa-miR-19b-3p_hsa-miR-19a-3p#8mer
TRAM2	0.92	0.0535	ATTGCAC	hsa-miR-32-5p_hsa-miR-25-3p_hsa-miR-92a-3p_hsa-miR-92b-3p_hsa-miR-363-3p_hsa-miR-367-3p#7mer1A
FRMD6	0.79	0.0568	AAAGTGC|||AAGTGCA	hsa-miR-519d_hsa-miR-17-5p_hsa-miR-20a-5p_hsa-miR-106a-5p_hsa-miR-106b-5p_hsa-miR-526b-3p_hsa-miR-20b-5p_hsa-miR-93-5p#7mer1A|||hsa-miR-519c-3p_hsa-miR-519a-3p_hsa-miR-519b-3p#7mer
PFKFB3	0.75	0.0644	AAAGTGC|||AAGTGCA|||GTGCAAA	hsa-miR-519d_hsa-miR-17-5p_hsa-miR-20a-5p_hsa-miR-106a-5p_hsa-miR-106b-5p_hsa-miR-526b-3p_hsa-miR-20b-5p_hsa-miR-93-5p#7mer|||hsa-miR-519c-3p_hsa-miR-519a-3p_hsa-miR-519b-3p#7mer|||hsa-miR-19b-3p_hsa-miR-19a-3p#7mer
MTMR10	0.74	0.0535	GTGCAAAT	hsa-miR-19b-3p_hsa-miR-19a-3p#8mer
BAMBI	0.72	0.0624	GTGCAAA|||GTGCAAAT	hsa-miR-19b-3p_hsa-miR-19a-3p#7mer1A|||hsa-miR-19b-3p_hsa-miR-19a-3p#8mer
DUSP5	0.68	0.0535	ATTGCAC	hsa-miR-32-5p_hsa-miR-25-3p_hsa-miR-92a-3p_hsa-miR-92b-3p_hsa-miR-363-3p_hsa-miR-367-3p#7mer1A
ADAM19	0.61	0.0535	ATTGCAC	hsa-miR-32-5p_hsa-miR-25-3p_hsa-miR-92a-3p_hsa-miR-92b-3p_hsa-miR-363-3p_hsa-miR-367-3p#7mer1A
LATS2	0.6	0.06	ATTGCAC	hsa-miR-32-5p_hsa-miR-25-3p_hsa-miR-92a-3p_hsa-miR-92b-3p_hsa-miR-363-3p_hsa-miR-367-3p#7mer1A
ENC1	0.59	0.0729	AAGGTGCA	hsa-miR-18a-5p_hsa-miR-18b-5p#8mer
KLF6	0.58	0.0571	TAAGGTGC|||AAGGTGCA	hsa-miR-18a-5p_hsa-miR-18b-5p_hsa-miR-4735-3p#7mer1A|||hsa-miR-18a-5p_hsa-miR-18b-5p#8mer
CHIC1	0.56	0.0967	AAAGTGC|||AAGTGCA	hsa-miR-519d_hsa-miR-17-5p_hsa-miR-20a-5p_hsa-miR-106a-5p_hsa-miR-106b-5p_hsa-miR-526b-3p_hsa-miR-20b-5p_hsa-miR-93-5p#7mer|||hsa-miR-519c-3p_hsa-miR-519a-3p_hsa-miR-519b-3p#7mer
ZNF140	0.56	0.0787	AAAGTGC|||AAGTGCAT	hsa-miR-519d_hsa-miR-17-5p_hsa-miR-20a-5p_hsa-miR-106a-5p_hsa-miR-106b-5p_hsa-miR-526b-3p_hsa-miR-20b-5p_hsa-miR-93-5p#7mer|||hsa-miR-519c-3p_hsa-miR-519a-3p_hsa-miR-519b-3p#8mer
ANKRD12	0.55	0.0571	AAAGTGC|||AAGTGCA|||GTGCAAA	hsa-miR-519d_hsa-miR-17-5p_hsa-miR-20a-5p_hsa-miR-106a-5p_hsa-miR-106b-5p_hsa-miR-526b-3p_hsa-miR-20b-5p_hsa-miR-93-5p#7mer|||hsa-miR-519c-3p_hsa-miR-519a-3p_hsa-miR-519b-3p#7mer|||hsa-miR-19b-3p_hsa-miR-19a-3p#7mer
ZNF416	0.55	0.1664	ATTGCAC	hsa-miR-32-5p_hsa-miR-25-3p_hsa-miR-92a-3p_hsa-miR-92b-3p_hsa-miR-363-3p_hsa-miR-367-3p#7mer1A
RUNX3	0.54	0.059	AAAGTGC|||AAGTGCAT	hsa-miR-519d_hsa-miR-17-5p_hsa-miR-20a-5p_hsa-miR-106a-5p_hsa-miR-106b-5p_hsa-miR-526b-3p_hsa-miR-20b-5p_hsa-miR-93-5p#7mer1A|||hsa-miR-519c-3p_hsa-miR-519a-3p_hsa-miR-519b-3p#8mer
KCNE4	0.53	0.0594	GTGCAAA|||GTGCAAAT	hsa-miR-19b-3p_hsa-miR-19a-3p#7mer1A|||hsa-miR-19b-3p_hsa-miR-19a-3p#8mer
SKIL	0.51	0.0934	GTGCAAA	hsa-miR-19b-3p_hsa-miR-19a-3p#7mer1A
MED13L	0.5	0.0702	GTGCAAA	hsa-miR-19b-3p_hsa-miR-19a-3p#7mer1A
KLF10	0.49	0.1003	AAAGTGC|||AAGTGCA	hsa-miR-519d_hsa-miR-17-5p_hsa-miR-20a-5p_hsa-miR-106a-5p_hsa-miR-106b-5p_hsa-miR-526b-3p_hsa-miR-20b-5p_hsa-miR-93-5p#7mer|||hsa-miR-519c-3p_hsa-miR-519a-3p_hsa-miR-519b-3p#7mer
PGM2L1	0.49	0.0568	AAAGTGC|||AAGTGCA|||GTGCAAA	hsa-miR-519d_hsa-miR-17-5p_hsa-miR-20a-5p_hsa-miR-106a-5p_hsa-miR-106b-5p_hsa-miR-526b-3p_hsa-miR-20b-5p_hsa-miR-93-5p#7mer1A|||hsa-miR-519c-3p_hsa-miR-519a-3p_hsa-miR-519b-3p#7mer|||hsa-miR-19b-3p_hsa-miR-19a-3p#7mer
SACS	0.48	0.1362	AAAGTGC|||AAGTGCA	hsa-miR-519d_hsa-miR-17-5p_hsa-miR-20a-5p_hsa-miR-106a-5p_hsa-miR-106b-5p_hsa-miR-526b-3p_hsa-miR-20b-5p_hsa-miR-93-5p#7mer1A|||hsa-miR-519c-3p_hsa-miR-519a-3p_hsa-miR-519b-3p#7mer
VPS37B	0.47	0.0639	GTGCAAA|||GTGCAAA	hsa-miR-19b-3p_hsa-miR-19a-3p#7mer1A|||hsa-miR-19b-3p_hsa-miR-19a-3p#7mer
DNAJB6	0.46	0.0724	AAAGTGC|||AAGTGCAT	hsa-miR-519d_hsa-miR-17-5p_hsa-miR-20a-5p_hsa-miR-106a-5p_hsa-miR-106b-5p_hsa-miR-526b-3p_hsa-miR-20b-5p_hsa-miR-93-5p#7mer|||hsa-miR-519c-3p_hsa-miR-519a-3p_hsa-miR-519b-3p#8mer
TPRG1L	0.46	0.1038	AAAGTGC|||AAGTGCAT	hsa-miR-519d_hsa-miR-17-5p_hsa-miR-20a-5p_hsa-miR-106a-5p_hsa-miR-106b-5p_hsa-miR-526b-3p_hsa-miR-20b-5p_hsa-miR-93-5p#7mer1A|||hsa-miR-519c-3p_hsa-miR-519a-3p_hsa-miR-519b-3p#8mer
ATXN1L	0.45	0.0943	AAAGTGC|||AAGTGCAT	hsa-miR-519d_hsa-miR-17-5p_hsa-miR-20a-5p_hsa-miR-106a-5p_hsa-miR-106b-5p_hsa-miR-526b-3p_hsa-miR-20b-5p_hsa-miR-93-5p#7mer|||hsa-miR-519c-3p_hsa-miR-519a-3p_hsa-miR-519b-3p#8mer
KDM2A	0.45	0.0871	AAAGTGC|||AAGTGCA|||GTGCAAA	hsa-miR-519d_hsa-miR-17-5p_hsa-miR-20a-5p_hsa-miR-106a-5p_hsa-miR-106b-5p_hsa-miR-526b-3p_hsa-miR-20b-5p_hsa-miR-93-5p#7mer1A|||hsa-miR-519c-3p_hsa-miR-519a-3p_hsa-miR-519b-3p#7mer|||hsa-miR-19b-3p_hsa-miR-19a-3p#7mer
TOLLIP	0.44	0.0931	AAAGTGC|||AAGTGCAT	hsa-miR-519d_hsa-miR-17-5p_hsa-miR-20a-5p_hsa-miR-106a-5p_hsa-miR-106b-5p_hsa-miR-526b-3p_hsa-miR-20b-5p_hsa-miR-93-5p#7mer1A|||hsa-miR-519c-3p_hsa-miR-519a-3p_hsa-miR-519b-3p#8mer
RBAK	0.43	0.0577	ATTGCAC	hsa-miR-25-3p_hsa-miR-92a-3p_hsa-miR-92b-3p_hsa-miR-363-3p_hsa-miR-367-3p#7mer
RNF38	0.43	0.104	GTGCAAA	hsa-miR-19b-3p_hsa-miR-19a-3p#7mer
SOX11	0.43	0.0535	ATTGCAC|||CTGCAGT	hsa-miR-32-5p_hsa-miR-25-3p_hsa-miR-92a-3p_hsa-miR-92b-3p_hsa-miR-363-3p_hsa-miR-367-3p#7mer1A|||hsa-miR-17-3p#7mer
ABL2	0.41	0.1176	AAAGTGC|||AAGTGCA	hsa-miR-519d_hsa-miR-17-5p_hsa-miR-20a-5p_hsa-miR-106a-5p_hsa-miR-106b-5p_hsa-miR-526b-3p_hsa-miR-20b-5p_hsa-miR-93-5p#7mer|||hsa-miR-519c-3p_hsa-miR-519a-3p_hsa-miR-519b-3p#7mer
MDFIC	0.41	0.0538	GTGCAAAT	hsa-miR-19b-3p_hsa-miR-19a-3p#8mer
ZNFX1	0.41	0.1034	AAAGTGC|||AAGTGCAT	hsa-miR-519d_hsa-miR-17-5p_hsa-miR-20a-5p_hsa-miR-106a-5p_hsa-miR-106b-5p_hsa-miR-526b-3p_hsa-miR-20b-5p_hsa-miR-93-5p#7mer1A|||hsa-miR-519c-3p_hsa-miR-519a-3p_hsa-miR-519b-3p#8mer
IRS2	0.4	0.0644	CTGCAGT	hsa-miR-17-3p#7mer
MED6	0.4	0.0681	AAAGTGC|||AAGTGCAT	hsa-miR-519d_hsa-miR-17-5p_hsa-miR-20a-5p_hsa-miR-106a-5p_hsa-miR-106b-5p_hsa-miR-526b-3p_hsa-miR-20b-5p_hsa-miR-93-5p#7mer|||hsa-miR-519c-3p_hsa-miR-519a-3p_hsa-miR-519b-3p#8mer
SOX4	0.4	0.063	AAAGTGC|||AAGTGCA|||GTGCAAA	hsa-miR-519d_hsa-miR-17-5p_hsa-miR-20a-5p_hsa-miR-106a-5p_hsa-miR-106b-5p_hsa-miR-526b-3p_hsa-miR-20b-5p_hsa-miR-93-5p#7mer|||hsa-miR-519c-3p_hsa-miR-519a-3p_hsa-miR-519b-3p#7mer|||hsa-miR-19b-3p_hsa-miR-19a-3p#7mer
UGCG	0.4	0.1476	CTGCAGT	hsa-miR-17-3p#7mer
ATL3	0.39	0.0719	AAAGTGC|||AAGTGCA	hsa-miR-519d_hsa-miR-17-5p_hsa-miR-20a-5p_hsa-miR-106a-5p_hsa-miR-106b-5p_hsa-miR-526b-3p_hsa-miR-20b-5p_hsa-miR-93-5p#7mer1A|||hsa-miR-519c-3p_hsa-miR-519a-3p_hsa-miR-519b-3p#7mer
DNAJB12	0.39	0.0882	ATTGCAC	hsa-miR-32-5p_hsa-miR-25-3p_hsa-miR-92a-3p_hsa-miR-92b-3p_hsa-miR-363-3p_hsa-miR-367-3p#7mer1A
BSDC1	0.38	0.0809	ATTGCAC	hsa-miR-32-5p_hsa-miR-25-3p_hsa-miR-92a-3p_hsa-miR-92b-3p_hsa-miR-363-3p_hsa-miR-367-3p#7mer1A
E2F3	0.38	0.0639	ATTGCAC	hsa-miR-25-3p_hsa-miR-92a-3p_hsa-miR-92b-3p_hsa-miR-363-3p_hsa-miR-367-3p#7mer
MOAP1	0.38	0.0681	ATTGCAC	hsa-miR-25-3p_hsa-miR-92a-3p_hsa-miR-92b-3p_hsa-miR-363-3p_hsa-miR-367-3p#7mer
ATP6V0E1	0.37	0.0559	AAAGTGC|||AAGTGCA|||GTGCAAA	hsa-miR-519d_hsa-miR-17-5p_hsa-miR-20a-5p_hsa-miR-106a-5p_hsa-miR-106b-5p_hsa-miR-526b-3p_hsa-miR-20b-5p_hsa-miR-93-5p#7mer|||hsa-miR-519c-3p_hsa-miR-519a-3p_hsa-miR-519b-3p#7mer|||hsa-miR-19b-3p_hsa-miR-19a-3p#7mer
CLIP4	0.37	0.1898	GTGCAAA	hsa-miR-19b-3p_hsa-miR-19a-3p#7mer1A
COQ10B	0.37	0.0799	GTGCAAA|||GTGCAAAT	hsa-miR-19b-3p_hsa-miR-19a-3p#7mer1A|||hsa-miR-19b-3p_hsa-miR-19a-3p#8mer
RAPGEF2	0.37	0.104	GTGCAAA	hsa-miR-19b-3p_hsa-miR-19a-3p#7mer1A
TSC1	0.37	0.0932	GTGCAAA	hsa-miR-19b-3p_hsa-miR-19a-3p#7mer
USP31	0.37	0.0829	AAAGTGC|||AAGTGCA|||AAGTGCAT	hsa-miR-519d_hsa-miR-17-5p_hsa-miR-20a-5p_hsa-miR-106a-5p_hsa-miR-106b-5p_hsa-miR-526b-3p_hsa-miR-20b-5p_hsa-miR-93-5p#7mer|||hsa-miR-519c-3p_hsa-miR-519a-3p_hsa-miR-519b-3p#7mer|||hsa-miR-519c-3p_hsa-miR-519a-3p_hsa-miR-519b-3p#8mer
KIAA0907	0.36	0.1122	GTGCAAA	hsa-miR-19b-3p_hsa-miR-19a-3p#7mer1A
MIDN	0.36	0.1151	AAAGTGC|||AAGTGCAT	hsa-miR-519d_hsa-miR-17-5p_hsa-miR-20a-5p_hsa-miR-106a-5p_hsa-miR-106b-5p_hsa-miR-526b-3p_hsa-miR-20b-5p_hsa-miR-93-5p#7mer1A|||hsa-miR-519c-3p_hsa-miR-519a-3p_hsa-miR-519b-3p#8mer
ZNF543	0.36	0.1292	AAGTGCA|||AAGTGCAT	hsa-miR-519c-3p_hsa-miR-519a-3p_hsa-miR-519b-3p#7mer1A|||hsa-miR-519c-3p_hsa-miR-519a-3p_hsa-miR-519b-3p#8mer
F3	0.35	0.1593	AAAGTGC|||AAGTGCA	hsa-miR-519d_hsa-miR-17-5p_hsa-miR-20a-5p_hsa-miR-106a-5p_hsa-miR-106b-5p_hsa-miR-526b-3p_hsa-miR-20b-5p_hsa-miR-93-5p#7mer1A|||hsa-miR-519c-3p_hsa-miR-519a-3p_hsa-miR-519b-3p#7mer
FAM126B	0.35	0.129	AAAGTGC|||AAGTGCAT	hsa-miR-519d_hsa-miR-17-5p_hsa-miR-20a-5p_hsa-miR-106a-5p_hsa-miR-106b-5p_hsa-miR-526b-3p_hsa-miR-20b-5p_hsa-miR-93-5p#7mer|||hsa-miR-519c-3p_hsa-miR-519a-3p_hsa-miR-519b-3p#8mer
FNDC3B	0.35	0.0639	ATTGCAC	hsa-miR-32-5p_hsa-miR-25-3p_hsa-miR-92a-3p_hsa-miR-92b-3p_hsa-miR-363-3p_hsa-miR-367-3p#7mer1A
HIPK3	0.35	0.0961	ATTGCAC	hsa-miR-32-5p_hsa-miR-25-3p_hsa-miR-92a-3p_hsa-miR-92b-3p_hsa-miR-363-3p_hsa-miR-367-3p#7mer1A
KIAA1432	0.35	0.083	ATTGCAC	hsa-miR-25-3p_hsa-miR-92a-3p_hsa-miR-92b-3p_hsa-miR-363-3p_hsa-miR-367-3p#7mer
LIN54	0.35	0.0742	AAGGTGCA	hsa-miR-18a-5p_hsa-miR-18b-5p#8mer
MAML1	0.35	0.0719	GTGCAAA	hsa-miR-19b-3p_hsa-miR-19a-3p#7mer
MTMR9	0.35	0.0885	ATTGCAC	hsa-miR-32-5p_hsa-miR-25-3p_hsa-miR-92a-3p_hsa-miR-92b-3p_hsa-miR-363-3p_hsa-miR-367-3p#7mer1A
SASH1	0.35	0.0763	AAAGTGC|||AAGTGCA	hsa-miR-519d_hsa-miR-17-5p_hsa-miR-20a-5p_hsa-miR-106a-5p_hsa-miR-106b-5p_hsa-miR-526b-3p_hsa-miR-20b-5p_hsa-miR-93-5p#7mer|||hsa-miR-519c-3p_hsa-miR-519a-3p_hsa-miR-519b-3p#7mer
ZNF436	0.35	0.1534	GTGCAAA	hsa-miR-19b-3p_hsa-miR-19a-3p#7mer
HECA	0.34	0.0944	AAAGTGC|||AAGTGCA	hsa-miR-519d_hsa-miR-17-5p_hsa-miR-20a-5p_hsa-miR-106a-5p_hsa-miR-106b-5p_hsa-miR-526b-3p_hsa-miR-20b-5p_hsa-miR-93-5p#7mer|||hsa-miR-519c-3p_hsa-miR-519a-3p_hsa-miR-519b-3p#7mer
BICD2	0.33	0.0838	AAAGTGC|||AAGTGCA	hsa-miR-519d_hsa-miR-17-5p_hsa-miR-20a-5p_hsa-miR-106a-5p_hsa-miR-106b-5p_hsa-miR-526b-3p_hsa-miR-20b-5p_hsa-miR-93-5p#7mer|||hsa-miR-519c-3p_hsa-miR-519a-3p_hsa-miR-519b-3p#7mer
CCDC137	0.33	0.1037	AAAGTGC|||AAGTGCA|||GTGCAAA	hsa-miR-519d_hsa-miR-17-5p_hsa-miR-20a-5p_hsa-miR-106a-5p_hsa-miR-106b-5p_hsa-miR-526b-3p_hsa-miR-20b-5p_hsa-miR-93-5p#7mer|||hsa-miR-519c-3p_hsa-miR-519a-3p_hsa-miR-519b-3p#7mer|||hsa-miR-19b-3p_hsa-miR-19a-3p#7mer
GOLGA3	0.33	0.1214	ATTGCAC	hsa-miR-32-5p_hsa-miR-25-3p_hsa-miR-92a-3p_hsa-miR-92b-3p_hsa-miR-363-3p_hsa-miR-367-3p#7mer1A
LARP4	0.33	0.0659	AAGTGCA	hsa-miR-519c-3p_hsa-miR-519a-3p_hsa-miR-519b-3p#7mer1A
MORC3	0.33	0.0924	ATTGCAC	hsa-miR-25-3p_hsa-miR-92a-3p_hsa-miR-92b-3p_hsa-miR-363-3p_hsa-miR-367-3p#7mer
NXF1	0.33	0.1266	AAAGTGC|||AAGTGCA	hsa-miR-519d_hsa-miR-17-5p_hsa-miR-20a-5p_hsa-miR-106a-5p_hsa-miR-106b-5p_hsa-miR-526b-3p_hsa-miR-20b-5p_hsa-miR-93-5p#7mer|||hsa-miR-519c-3p_hsa-miR-519a-3p_hsa-miR-519b-3p#7mer
ZCCHC4	0.33	0.1319	AAAGTGC|||AAGTGCAT	hsa-miR-519d_hsa-miR-17-5p_hsa-miR-20a-5p_hsa-miR-106a-5p_hsa-miR-106b-5p_hsa-miR-526b-3p_hsa-miR-20b-5p_hsa-miR-93-5p#7mer1A|||hsa-miR-519c-3p_hsa-miR-519a-3p_hsa-miR-519b-3p#8mer
AEN	0.32	0.1563	AAAGTGC	hsa-miR-519d_hsa-miR-17-5p_hsa-miR-20a-5p_hsa-miR-106a-5p_hsa-miR-106b-5p_hsa-miR-526b-3p_hsa-miR-20b-5p_hsa-miR-93-5p#7mer1A
ARID1B	0.32	0.2023	ATTGCAC	hsa-miR-32-5p_hsa-miR-25-3p_hsa-miR-92a-3p_hsa-miR-92b-3p_hsa-miR-363-3p_hsa-miR-367-3p#7mer1A
CRIPT	0.32	0.1139	AAAGTGC|||AAGTGCAT	hsa-miR-519d_hsa-miR-17-5p_hsa-miR-20a-5p_hsa-miR-106a-5p_hsa-miR-106b-5p_hsa-miR-526b-3p_hsa-miR-20b-5p_hsa-miR-93-5p#7mer|||hsa-miR-519c-3p_hsa-miR-519a-3p_hsa-miR-519b-3p#8mer
FEM1C	0.32	0.1283	GTGCAAA	hsa-miR-19b-3p_hsa-miR-19a-3p#7mer
TBC1D9	0.32	0.0692	AAAGTGC|||AAGTGCA	hsa-miR-519d_hsa-miR-17-5p_hsa-miR-20a-5p_hsa-miR-106a-5p_hsa-miR-106b-5p_hsa-miR-526b-3p_hsa-miR-20b-5p_hsa-miR-93-5p#7mer|||hsa-miR-519c-3p_hsa-miR-519a-3p_hsa-miR-519b-3p#7mer
TNPO2	0.32	0.1058	GTGCAAA	hsa-miR-19b-3p_hsa-miR-19a-3p#7mer1A
EEA1	0.31	0.076	AAAGTGC|||AAGTGCAT	hsa-miR-519d_hsa-miR-17-5p_hsa-miR-20a-5p_hsa-miR-106a-5p_hsa-miR-106b-5p_hsa-miR-526b-3p_hsa-miR-20b-5p_hsa-miR-93-5p#7mer|||hsa-miR-519c-3p_hsa-miR-519a-3p_hsa-miR-519b-3p#8mer
SKI	0.31	0.1389	AAAGTGC|||AAGTGCA	hsa-miR-519d_hsa-miR-17-5p_hsa-miR-20a-5p_hsa-miR-106a-5p_hsa-miR-106b-5p_hsa-miR-526b-3p_hsa-miR-20b-5p_hsa-miR-93-5p#7mer|||hsa-miR-519c-3p_hsa-miR-519a-3p_hsa-miR-519b-3p#7mer
SQSTM1	0.31	0.1059	AAAGTGC	hsa-miR-519d_hsa-miR-17-5p_hsa-miR-20a-5p_hsa-miR-106a-5p_hsa-miR-106b-5p_hsa-miR-526b-3p_hsa-miR-20b-5p_hsa-miR-93-5p#7mer1A
TMEM109	0.31	0.1098	AAGTGCAT	hsa-miR-519c-3p_hsa-miR-519a-3p_hsa-miR-519b-3p#8mer

## Sheet: MSigDb annotation of 87 genes
Overlap Results
Collection(s):	CP, CP:BIOCARTA, CP:KEGG, CP:REACTOME
# overlaps shown:	5
# genesets in collections:	1330
# genes in comparison (n):	87
# genes in universe (N):	45956
Gene Set Name	# Genes in Gene Set (K)	Description	# Genes in Overlap (k)	k/K	p-value	FDR q-value
REACTOME_GENERIC_TRANSCRIPTION_PATHWAY	352	Genes involved in Generic Transcription Pathway	10	0.0284	1.45e-09	1.93e-06
PID_SMAD2_3NUCLEAR_PATHWAY	82	Regulation of nuclear SMAD2/3 signaling	4	0.0488	1.87e-05	0.0124
REACTOME_PPARA_ACTIVATES_GENE_EXPRESSION	104	Genes involved in PPARA Activates Gene Expression	4	0.0385	4.77e-05	0.0175
REACTOME_TRANSCRIPTIONAL_ACTIVITY_OF_SMAD2_SMAD3_SMAD4_HETEROTRIMER	38	Genes involved in Transcriptional activity of SMAD2/SMAD3:SMAD4 heterotrimer	3	0.0789	5.27e-05	0.0175
PID_TGFBR_PATHWAY	55	TGF-beta receptor signaling	3	0.0545	0.00016	0.0426
Gene/Gene Set Overlap Matrix
Entrez Gene Id	Gene Symbol	Gene Description	REACTOME_GENERIC_TRANSCRIPTION_PATHWAY	PID_SMAD2_3NUCLEAR_PATHWAY	REACTOME_PPARA_ACTIVATES_GENE_EXPRESSION	REACTOME_TRANSCRIPTIONAL_ACTIVITY_OF_SMAD2_SMAD3_SMAD4_HETEROTRIMER	PID_TGFBR_PATHWAY
27	ABL2	v-abl Abelson murine leukemia viral oncogene homolog 2
8728	ADAM19	ADAM metallopeptidase domain 19
64782	AEN	apoptosis enhancing nuclease
23253	ANKRD12	ankyrin repeat domain 12
57492	ARID1B	AT rich interactive domain 1B (SWI1-like)
25923	ATL3	atlastin GTPase 3
8992	ATP6V0E1	ATPase, H+ transporting, lysosomal 9kDa, V0 subunit e1
342371	ATXN1L	ataxin 1-like
25805	BAMBI	BMP and activin membrane-bound inhibitor homolog (Xenopus laevis)					PID_TGFBR_PATHWAY
23299	BICD2	bicaudal D homolog 2 (Drosophila)
55108	BSDC1	BSD domain containing 1
339230	CCDC137	coiled-coil domain containing 137
53344	CHIC1	cysteine-rich hydrophobic domain 1
79745	CLIP4	CAP-GLY domain containing linker protein family, member 4
80219	COQ10B	coenzyme Q10 homolog B (S. cerevisiae)
9419	CRIPT	cysteine-rich PDZ-binding protein
1490	CTGF	connective tissue growth factor	REACTOME_GENERIC_TRANSCRIPTION_PATHWAY		REACTOME_PPARA_ACTIVATES_GENE_EXPRESSION		PID_TGFBR_PATHWAY
54788	DNAJB12	DnaJ (Hsp40) homolog, subfamily B, member 12
10049	DNAJB6	DnaJ (Hsp40) homolog, subfamily B, member 6
1847	DUSP5	dual specificity phosphatase 5
1871	E2F3	E2F transcription factor 3
8411	EEA1	early endosome antigen 1
8507	ENC1	ectodermal-neural cortex 1 (with BTB-like domain)
2152	F3	coagulation factor III (thromboplastin, tissue factor)
285172	FAM126B	family with sequence similarity 126, member B
56929	FEM1C	fem-1 homolog c (C. elegans)
64778	FNDC3B	fibronectin type III domain containing 3B
2355	FOSL2	FOS-like antigen 2
122786	FRMD6	FERM domain containing 6
4616	GADD45B	growth arrest and DNA-damage-inducible, beta
2635	GBP3	guanylate binding protein 3
11010	GLIPR1	GLI pathogenesis-related 1			REACTOME_PPARA_ACTIVATES_GENE_EXPRESSION
2802	GOLGA3	golgin A3
51696	HECA	headcase homolog (Drosophila)
10114	HIPK3	homeodomain interacting protein kinase 3
8660	IRS2	insulin receptor substrate 2
23704	KCNE4	potassium voltage-gated channel, Isk-related family, member 4
22992	KDM2A	lysine (K)-specific demethylase 2A
22889	KIAA0907	KIAA0907
57589	KIAA1432	KIAA1432
7071	KLF10	Kruppel-like factor 10
1316	KLF6	Kruppel-like factor 6
113251	LARP4	La ribonucleoprotein domain family, member 4
26524	LATS2	LATS, large tumor suppressor, homolog 2 (Drosophila)
132660	LIN54	lin-54 homolog (C. elegans)
9794	MAML1	mastermind-like 1 (Drosophila)	REACTOME_GENERIC_TRANSCRIPTION_PATHWAY
29969	MDFIC	MyoD family inhibitor domain containing
23389	MED13L	mediator complex subunit 13-like			REACTOME_PPARA_ACTIVATES_GENE_EXPRESSION
10001	MED6	mediator complex subunit 6	REACTOME_GENERIC_TRANSCRIPTION_PATHWAY		REACTOME_PPARA_ACTIVATES_GENE_EXPRESSION
90007	MIDN	midnolin
64112	MOAP1	modulator of apoptosis 1
23515	MORC3	MORC family CW-type zinc finger 3
54893	MTMR10	myotubularin related protein 10
66036	MTMR9	myotubularin related protein 9
4084	MXD1	MAX dimerization protein 1
10482	NXF1	nuclear RNA export factor 1
5209	PFKFB3	6-phosphofructo-2-kinase/fructose-2,6-biphosphatase 3
283209	PGM2L1	phosphoglucomutase 2-like 1
9693	RAPGEF2	Rap guanine nucleotide exchange factor (GEF) 2
57786	RBAK	RB-associated KRAB zinc finger
152006	RNF38	ring finger protein 38
864	RUNX3	runt-related transcription factor 3		PID_SMAD2_3NUCLEAR_PATHWAY
26278	SACS	spastic ataxia of Charlevoix-Saguenay (sacsin)
23328	SASH1	SAM and SH3 domain containing 1
5054	SERPINE1	serpin peptidase inhibitor, clade E (nexin, plasminogen activator inhibitor type 1), member 1	REACTOME_GENERIC_TRANSCRIPTION_PATHWAY	PID_SMAD2_3NUCLEAR_PATHWAY		REACTOME_TRANSCRIPTIONAL_ACTIVITY_OF_SMAD2_SMAD3_SMAD4_HETEROTRIMER
6497	SKI	v-ski sarcoma viral oncogene homolog (avian)	REACTOME_GENERIC_TRANSCRIPTION_PATHWAY	PID_SMAD2_3NUCLEAR_PATHWAY		REACTOME_TRANSCRIPTIONAL_ACTIVITY_OF_SMAD2_SMAD3_SMAD4_HETEROTRIMER
6498	SKIL	SKI-like oncogene	REACTOME_GENERIC_TRANSCRIPTION_PATHWAY	PID_SMAD2_3NUCLEAR_PATHWAY		REACTOME_TRANSCRIPTIONAL_ACTIVITY_OF_SMAD2_SMAD3_SMAD4_HETEROTRIMER	PID_TGFBR_PATHWAY
7779	SLC30A1	solute carrier family 30 (zinc transporter), member 1
6664	SOX11	SRY (sex determining region Y)-box 11
6659	SOX4	SRY (sex determining region Y)-box 4
8878	SQSTM1	sequestosome 1
23158	TBC1D9	TBC1 domain family, member 9 (with GRAM domain)
79073	TMEM109	transmembrane protein 109
30000	TNPO2	transportin 2
54472	TOLLIP	toll interacting protein
127262	TPRG1L	tumor protein p63 regulated 1-like
9697	TRAM2	translocation associated membrane protein 2
7248	TSC1	tuberous sclerosis 1
7357	UGCG	UDP-glucose ceramide glucosyltransferase
57478	USP31	ubiquitin specific peptidase 31
79720	VPS37B	vacuolar protein sorting 37 homolog B (S. cerevisiae)
29063	ZCCHC4	zinc finger, CCHC domain containing 4
7699	ZNF140	zinc finger protein 140	REACTOME_GENERIC_TRANSCRIPTION_PATHWAY
55659	ZNF416	zinc finger protein 416	REACTOME_GENERIC_TRANSCRIPTION_PATHWAY
80818	ZNF436	zinc finger protein 436	REACTOME_GENERIC_TRANSCRIPTION_PATHWAY
125919	ZNF543	zinc finger protein 543	REACTOME_GENERIC_TRANSCRIPTION_PATHWAY
57169	ZNFX1	zinc finger, NFX1-type containing 1

## Sheet: DAVID annotation of 87 genes
Gene.ID	Gene Name	Species	BBID	BIOCARTA	KEGG_PATHWAY	PANTHER_PATHWAY	REACTOME_PATHWAY	GOTERM_BP_FAT	GOTERM_MF_FAT
ABL2	v-abl Abelson murine leukemia viral oncogene homolog 2 (arg, Abelson-related gene)	Homo sapiens			hsa04012:ErbB signaling pathway,hsa05416:Viral myocarditis,	P00008:Axon guidance mediated by Slit/Robo,P00034:Integrin signalling pathway,		GO:0006468~protein amino acid phosphorylation,GO:0006793~phosphorus metabolic process,GO:0006796~phosphate metabolic process,GO:0007010~cytoskeleton organization,GO:0007015~actin filament organization,GO:0007155~cell adhesion,GO:0016310~phosphorylation,GO:0018108~peptidyl-tyrosine phosphorylation,GO:0018212~peptidyl-tyrosine modification,GO:0022610~biological adhesion,GO:0030029~actin filament-ba…	GO:0000166~nucleotide binding,GO:0000287~magnesium ion binding,GO:0001882~nucleoside binding,GO:0001883~purine nucleoside binding,GO:0004672~protein kinase activity,GO:0004713~protein tyrosine kinase activity,GO:0004715~non-membrane spanning protein tyrosine kinase activity,GO:0005524~ATP binding,GO:0017076~purine nucleotide binding,GO:0030145~manganese ion binding,GO:0030554~adenyl nucleotide bi…
ADAM19	ADAM metallopeptidase domain 19 (meltrin beta)	Homo sapiens						GO:0006508~proteolysis,GO:0006509~membrane protein ectodomain proteolysis,GO:0007507~heart development,GO:0009057~macromolecule catabolic process,GO:0030163~protein catabolic process,GO:0033619~membrane protein proteolysis,GO:0044257~cellular protein catabolic process,GO:0044265~cellular macromolecule catabolic process,GO:0051603~proteolysis involved in cellular protein catabolic process,	GO:0004175~endopeptidase activity,GO:0004222~metalloendopeptidase activity,GO:0008233~peptidase activity,GO:0008237~metallopeptidase activity,GO:0008270~zinc ion binding,GO:0017124~SH3 domain binding,GO:0019904~protein domain specific binding,GO:0043167~ion binding,GO:0043169~cation binding,GO:0046872~metal ion binding,GO:0046914~transition metal ion binding,GO:0070011~peptidase activity, acting …
AEN	apoptosis enhancing nuclease	Homo sapiens						GO:0006915~apoptosis,GO:0006917~induction of apoptosis,GO:0006974~response to DNA damage stimulus,GO:0007242~intracellular signaling cascade,GO:0008219~cell death,GO:0008629~induction of apoptosis by intracellular signals,GO:0008630~DNA damage response, signal transduction resulting in induction of apoptosis,GO:0009314~response to radiation,GO:0009628~response to abiotic stimulus,GO:0010212~respo…	GO:0004518~nuclease activity,GO:0004527~exonuclease activity,
ARID1B	AT rich interactive domain 1B (SWI1-like)	Homo sapiens				P00057:Wnt signaling pathway,		GO:0006325~chromatin organization,GO:0006338~chromatin remodeling,GO:0006350~transcription,GO:0006355~regulation of transcription, DNA-dependent,GO:0009891~positive regulation of biosynthetic process,GO:0010557~positive regulation of macromolecule biosynthetic process,GO:0010604~positive regulation of macromolecule metabolic process,GO:0010628~positive regulation of gene expression,GO:0016568~chr…	GO:0003677~DNA binding,GO:0003712~transcription cofactor activity,GO:0003713~transcription coactivator activity,GO:0008134~transcription factor binding,GO:0016563~transcription activator activity,GO:0030528~transcription regulator activity,
ATL3	atlastin GTPase 3	Homo sapiens						GO:0006461~protein complex assembly,GO:0006888~ER to Golgi vesicle-mediated transport,GO:0007029~endoplasmic reticulum organization,GO:0007030~Golgi organization,GO:0016192~vesicle-mediated transport,GO:0043933~macromolecular complex subunit organization,GO:0046907~intracellular transport,GO:0048193~Golgi vesicle transport,GO:0051259~protein oligomerization,GO:0051260~protein homooligomerization,…	GO:0000166~nucleotide binding,GO:0003924~GTPase activity,GO:0005525~GTP binding,GO:0017076~purine nucleotide binding,GO:0019001~guanyl nucleotide binding,GO:0032553~ribonucleotide binding,GO:0032555~purine ribonucleotide binding,GO:0032561~guanyl ribonucleotide binding,GO:0042802~identical protein binding,
ATP6V0E1	ATPase, H+ transporting, lysosomal 9kDa, V0 subunit e1	Homo sapiens			hsa00190:Oxidative phosphorylation,hsa05110:Vibrio cholerae infection,hsa05120:Epithelial cell signaling in Helicobacter pylori infection,			GO:0001101~response to acid,GO:0006091~generation of precursor metabolites and energy,GO:0006119~oxidative phosphorylation,GO:0006163~purine nucleotide metabolic process,GO:0006164~purine nucleotide biosynthetic process,GO:0006754~ATP biosynthetic process,GO:0006793~phosphorus metabolic process,GO:0006796~phosphate metabolic process,GO:0006811~ion transport,GO:0006812~cation transport,GO:0006818~…	GO:0015077~monovalent inorganic cation transmembrane transporter activity,GO:0015078~hydrogen ion transmembrane transporter activity,GO:0015399~primary active transmembrane transporter activity,GO:0015405~P-P-bond-hydrolysis-driven transmembrane transporter activity,GO:0016820~hydrolase activity, acting on acid anhydrides, catalyzing transmembrane movement of substances,GO:0016887~ATPase activity…
BAMBI	hypothetical LOC729590; BMP and activin membrane-bound inhibitor homolog (Xenopus laevis)	Homo sapiens				P00052:TGF-beta signaling pathway,		GO:0007166~cell surface receptor linked signal transduction,GO:0007167~enzyme linked receptor protein signaling pathway,GO:0007178~transmembrane receptor protein serine/threonine kinase signaling pathway,GO:0007179~transforming growth factor beta receptor signaling pathway,
BICD2	bicaudal D homolog 2 (Drosophila)	Homo sapiens						GO:0007017~microtubule-based process,GO:0007018~microtubule-based movement,
CRIPT	cysteine-rich PDZ-binding protein	Homo sapiens							GO:0019904~protein domain specific binding,
CTGF	connective tissue growth factor	Homo sapiens						GO:0001501~skeletal system development,GO:0001502~cartilage condensation,GO:0001503~ossification,GO:0001525~angiogenesis,GO:0001558~regulation of cell growth,GO:0001568~blood vessel development,GO:0001944~vasculature development,GO:0006259~DNA metabolic process,GO:0006260~DNA replication,GO:0006928~cell motion,GO:0007155~cell adhesion,GO:0007160~cell-matrix adhesion,GO:0007166~cell surface recept…	GO:0001871~pattern binding,GO:0005178~integrin binding,GO:0005520~insulin-like growth factor binding,GO:0005539~glycosaminoglycan binding,GO:0008083~growth factor activity,GO:0008201~heparin binding,GO:0019838~growth factor binding,GO:0030246~carbohydrate binding,GO:0030247~polysaccharide binding,GO:0032403~protein complex binding,
DNAJB12	DnaJ (Hsp40) homolog, subfamily B, member 12	Homo sapiens						GO:0006457~protein folding,	GO:0031072~heat shock protein binding,GO:0051082~unfolded protein binding,
DNAJB6	DnaJ (Hsp40) homolog, subfamily B, member 6	Homo sapiens		h_prionPathway:Prion Pathway,				GO:0006355~regulation of transcription, DNA-dependent,GO:0006457~protein folding,GO:0006986~response to unfolded protein,GO:0007010~cytoskeleton organization,GO:0009890~negative regulation of biosynthetic process,GO:0010033~response to organic substance,GO:0010466~negative regulation of peptidase activity,GO:0010558~negative regulation of macromolecule biosynthetic process,GO:0010605~negative reg…	GO:0001671~ATPase activator activity,GO:0003677~DNA binding,GO:0008047~enzyme activator activity,GO:0016564~transcription repressor activity,GO:0030528~transcription regulator activity,GO:0031072~heat shock protein binding,GO:0051087~chaperone binding,GO:0060589~nucleoside-triphosphatase regulator activity,GO:0060590~ATPase regulator activity,
DUSP5	dual specificity phosphatase 5	Homo sapiens			hsa04010:MAPK signaling pathway,	P00046:Oxidative stress response,		GO:0006470~protein amino acid dephosphorylation,GO:0006793~phosphorus metabolic process,GO:0006796~phosphate metabolic process,GO:0016311~dephosphorylation,	GO:0004721~phosphoprotein phosphatase activity,GO:0004725~protein tyrosine phosphatase activity,GO:0008138~protein tyrosine/serine/threonine phosphatase activity,GO:0016791~phosphatase activity,GO:0017017~MAP kinase tyrosine/serine/threonine phosphatase activity,GO:0033549~MAP kinase phosphatase activity,
E2F3	E2F transcription factor 3	Homo sapiens			hsa04110:Cell cycle,hsa05200:Pathways in cancer,hsa05212:Pancreatic cancer,hsa05214:Glioma,hsa05215:Prostate cancer,hsa05218:Melanoma,hsa05219:Bladder cancer,hsa05220:Chronic myeloid leukemia,hsa05222:Small cell lung cancer,hsa05223:Non-small cell lung cancer,	P00013:Cell cycle,P00059:p53 pathway,P04398:p53 pathway feedback loops 2,	REACT_152:Cell Cycle, Mitotic,	GO:0006350~transcription,GO:0006351~transcription, DNA-dependent,GO:0006352~transcription initiation,GO:0006355~regulation of transcription, DNA-dependent,GO:0006366~transcription from RNA polymerase II promoter,GO:0006367~transcription initiation from RNA polymerase II promoter,GO:0006461~protein complex assembly,GO:0007049~cell cycle,GO:0008284~positive regulation of cell proliferation,GO:00098…	GO:0003677~DNA binding,GO:0003700~transcription factor activity,GO:0016563~transcription activator activity,GO:0030528~transcription regulator activity,
EEA1	early endosome antigen 1	Homo sapiens	108.Regulating_glucose_transport,	h_eea1Pathway:The role of FYVE-finger proteins in vesicle transport,h_ptdinsPathway:Phosphoinositides and their downstream targets.,	hsa04144:Endocytosis,			GO:0006897~endocytosis,GO:0006906~vesicle fusion,GO:0006944~membrane fusion,GO:0010324~membrane invagination,GO:0016044~membrane organization,GO:0016050~vesicle organization,GO:0016189~synaptic vesicle to endosome fusion,GO:0016192~vesicle-mediated transport,GO:0016197~endosome transport,GO:0045022~early endosome to late endosome transport,GO:0046907~intracellular transport,GO:0048284~organelle f…	GO:0005516~calmodulin binding,GO:0005543~phospholipid binding,GO:0005545~phosphatidylinositol binding,GO:0008270~zinc ion binding,GO:0008289~lipid binding,GO:0030742~GTP-dependent protein binding,GO:0035091~phosphoinositide binding,GO:0042802~identical protein binding,GO:0042803~protein homodimerization activity,GO:0043167~ion binding,GO:0043169~cation binding,GO:0046872~metal ion binding,GO:0046…
ENC1	ectodermal-neural cortex (with BTB-like domain)	Homo sapiens						GO:0006508~proteolysis,GO:0009057~macromolecule catabolic process,GO:0019941~modification-dependent protein catabolic process,GO:0030163~protein catabolic process,GO:0043632~modification-dependent macromolecule catabolic process,GO:0044257~cellular protein catabolic process,GO:0044265~cellular macromolecule catabolic process,GO:0051603~proteolysis involved in cellular protein catabolic process,	GO:0003779~actin binding,GO:0008092~cytoskeletal protein binding,
F3	coagulation factor III (thromboplastin, tissue factor)	Homo sapiens		h_extrinsicPathway:Extrinsic Prothrombin Activation Pathway,	hsa04610:Complement and coagulation cascades,	P00005:Angiogenesis,P00011:Blood coagulation,	REACT_604:Hemostasis,	GO:0001936~regulation of endothelial cell proliferation,GO:0001938~positive regulation of endothelial cell proliferation,GO:0002526~acute inflammatory response,GO:0002541~activation of plasma proteins involved in acute inflammatory response,GO:0002543~activation of blood coagulation via clotting cascade,GO:0006508~proteolysis,GO:0006915~apoptosis,GO:0006916~anti-apoptosis,GO:0006919~activation of…	GO:0002020~protease binding,GO:0005543~phospholipid binding,GO:0008289~lipid binding,GO:0019899~enzyme binding,GO:0043498~cell surface binding,
FEM1C	fem-1 homolog c (C. elegans)	Homo sapiens						GO:0006508~proteolysis,GO:0009057~macromolecule catabolic process,GO:0019941~modification-dependent protein catabolic process,GO:0030163~protein catabolic process,GO:0043632~modification-dependent macromolecule catabolic process,GO:0044257~cellular protein catabolic process,GO:0044265~cellular macromolecule catabolic process,GO:0051603~proteolysis involved in cellular protein catabolic process,
FNDC3B	fibronectin type III domain containing 3B	Homo sapiens						GO:0045597~positive regulation of cell differentiation,GO:0045598~regulation of fat cell differentiation,GO:0045600~positive regulation of fat cell differentiation,GO:0051094~positive regulation of developmental process,
FOSL2	FOS-like antigen 2	Homo sapiens		h_ranklPathway:Bone Remodelling,				GO:0006355~regulation of transcription, DNA-dependent,GO:0006357~regulation of transcription from RNA polymerase II promoter,GO:0008219~cell death,GO:0008284~positive regulation of cell proliferation,GO:0016265~death,GO:0042127~regulation of cell proliferation,GO:0045449~regulation of transcription,GO:0048145~regulation of fibroblast proliferation,GO:0048146~positive regulation of fibroblast prol…	GO:0003677~DNA binding,GO:0003700~transcription factor activity,GO:0030528~transcription regulator activity,GO:0043565~sequence-specific DNA binding,GO:0046983~protein dimerization activity,
FRMD6	FERM domain containing 6	Homo sapiens				P05912:Dopamine receptor mediated signaling pathway,
GADD45B	growth arrest and DNA-damage-inducible, beta	Homo sapiens			hsa04010:MAPK signaling pathway,hsa04110:Cell cycle,hsa04115:p53 signaling pathway,	P00059:p53 pathway,		GO:0000165~MAPKKK cascade,GO:0000185~activation of MAPKKK activity,GO:0000186~activation of MAPKK activity,GO:0006468~protein amino acid phosphorylation,GO:0006469~negative regulation of protein kinase activity,GO:0006793~phosphorus metabolic process,GO:0006796~phosphate metabolic process,GO:0006915~apoptosis,GO:0007242~intracellular signaling cascade,GO:0007243~protein kinase cascade,GO:0008219~…
GBP3	guanylate binding protein 3	Homo sapiens						GO:0006955~immune response,	GO:0000166~nucleotide binding,GO:0003924~GTPase activity,GO:0005525~GTP binding,GO:0017076~purine nucleotide binding,GO:0019001~guanyl nucleotide binding,GO:0032553~ribonucleotide binding,GO:0032555~purine ribonucleotide binding,GO:0032561~guanyl ribonucleotide binding,
GOLGA3	golgi autoantigen, golgin subfamily a, 3	Homo sapiens						GO:0006891~intra-Golgi vesicle-mediated transport,GO:0016192~vesicle-mediated transport,GO:0046907~intracellular transport,GO:0048193~Golgi vesicle transport,
HECA	headcase homolog (Drosophila)	Homo sapiens						GO:0030323~respiratory tube development,GO:0035295~tube development,
HIPK3	homeodomain interacting protein kinase 3	Homo sapiens						GO:0001932~regulation of protein amino acid phosphorylation,GO:0006350~transcription,GO:0006468~protein amino acid phosphorylation,GO:0006469~negative regulation of protein kinase activity,GO:0006793~phosphorus metabolic process,GO:0006796~phosphate metabolic process,GO:0006915~apoptosis,GO:0006916~anti-apoptosis,GO:0008219~cell death,GO:0010627~regulation of protein kinase cascade,GO:0010941~reg…	GO:0000166~nucleotide binding,GO:0001882~nucleoside binding,GO:0001883~purine nucleoside binding,GO:0004672~protein kinase activity,GO:0004674~protein serine/threonine kinase activity,GO:0005524~ATP binding,GO:0017076~purine nucleotide binding,GO:0030554~adenyl nucleotide binding,GO:0032553~ribonucleotide binding,GO:0032555~purine ribonucleotide binding,GO:0032559~adenyl ribonucleotide binding,
IRS2	insulin receptor substrate 2	Homo sapiens			hsa04722:Neurotrophin signaling pathway,hsa04910:Insulin signaling pathway,hsa04920:Adipocytokine signaling pathway,hsa04930:Type II diabetes mellitus,hsa04960:Aldosterone-regulated sodium reabsorption,	P00032:Insulin/IGF pathway-mitogen activated protein kinase kinase/MAP kinase cascade,P00033:Insulin/IGF pathway-protein kinase B signaling cascade,P00036:Interleukin signaling pathway,P00048:PI3 kinase pathway,	REACT_11061:Signalling by NGF,REACT_498:Signaling by Insulin receptor,REACT_508:Signal attenuation,	GO:0002053~positive regulation of mesenchymal cell proliferation,GO:0005979~regulation of glycogen biosynthetic process,GO:0005996~monosaccharide metabolic process,GO:0006006~glucose metabolic process,GO:0006109~regulation of carbohydrate metabolic process,GO:0007166~cell surface receptor linked signal transduction,GO:0007167~enzyme linked receptor protein signaling pathway,GO:0007169~transmembra…	GO:0005158~insulin receptor binding,GO:0019899~enzyme binding,GO:0019900~kinase binding,GO:0019901~protein kinase binding,GO:0019902~phosphatase binding,GO:0019903~protein phosphatase binding,GO:0019904~protein domain specific binding,GO:0032403~protein complex binding,GO:0043548~phosphoinositide 3-kinase binding,
KCNE4	potassium voltage-gated channel, Isk-related family, member 4	Homo sapiens						GO:0006811~ion transport,GO:0006812~cation transport,GO:0006813~potassium ion transport,GO:0015672~monovalent inorganic cation transport,GO:0030001~metal ion transport,	GO:0005216~ion channel activity,GO:0005244~voltage-gated ion channel activity,GO:0005249~voltage-gated potassium channel activity,GO:0005261~cation channel activity,GO:0005267~potassium channel activity,GO:0015267~channel activity,GO:0022803~passive transmembrane transporter activity,GO:0022832~voltage-gated channel activity,GO:0022836~gated channel activity,GO:0022838~substrate specific channel …
KDM2A	lysine (K)-specific demethylase 2A	Homo sapiens						GO:0006325~chromatin organization,GO:0006350~transcription,GO:0006508~proteolysis,GO:0009057~macromolecule catabolic process,GO:0016568~chromatin modification,GO:0019941~modification-dependent protein catabolic process,GO:0030163~protein catabolic process,GO:0043632~modification-dependent macromolecule catabolic process,GO:0044257~cellular protein catabolic process,GO:0044265~cellular macromolecu…	GO:0003677~DNA binding,GO:0005506~iron ion binding,GO:0008270~zinc ion binding,GO:0016701~oxidoreductase activity, acting on single donors with incorporation of molecular oxygen,GO:0016702~oxidoreductase activity, acting on single donors with incorporation of molecular oxygen, incorporation of two atoms of oxygen,GO:0016706~oxidoreductase activity, acting on paired donors, with incorporation or r…
KLF10	Kruppel-like factor 10	Homo sapiens						GO:0000122~negative regulation of transcription from RNA polymerase II promoter,GO:0001501~skeletal system development,GO:0001503~ossification,GO:0002761~regulation of myeloid leukocyte differentiation,GO:0002763~positive regulation of myeloid leukocyte differentiation,GO:0006350~transcription,GO:0006355~regulation of transcription, DNA-dependent,GO:0006357~regulation of transcription from RNA po…	GO:0003677~DNA binding,GO:0003700~transcription factor activity,GO:0008270~zinc ion binding,GO:0030528~transcription regulator activity,GO:0043167~ion binding,GO:0043169~cation binding,GO:0046872~metal ion binding,GO:0046914~transition metal ion binding,
KLF6	Kruppel-like factor 6	Homo sapiens						GO:0001775~cell activation,GO:0002520~immune system development,GO:0002521~leukocyte differentiation,GO:0006350~transcription,GO:0006355~regulation of transcription, DNA-dependent,GO:0006357~regulation of transcription from RNA polymerase II promoter,GO:0009611~response to wounding,GO:0009891~positive regulation of biosynthetic process,GO:0010557~positive regulation of macromolecule biosynthetic …	GO:0003677~DNA binding,GO:0003690~double-stranded DNA binding,GO:0003700~transcription factor activity,GO:0008270~zinc ion binding,GO:0016563~transcription activator activity,GO:0030528~transcription regulator activity,GO:0043167~ion binding,GO:0043169~cation binding,GO:0043566~structure-specific DNA binding,GO:0046872~metal ion binding,GO:0046914~transition metal ion binding,
LARP4	La ribonucleoprotein domain family, member 4	Homo sapiens							GO:0003723~RNA binding,
LATS2	LATS, large tumor suppressor, homolog 2 (Drosophila)	Homo sapiens						GO:0000079~regulation of cyclin-dependent protein kinase activity,GO:0000082~G1/S transition of mitotic cell cycle,GO:0000087~M phase of mitotic cell cycle,GO:0000278~mitotic cell cycle,GO:0000279~M phase,GO:0000280~nuclear division,GO:0006468~protein amino acid phosphorylation,GO:0006469~negative regulation of protein kinase activity,GO:0006793~phosphorus metabolic process,GO:0006796~phosphate m…	GO:0000166~nucleotide binding,GO:0000287~magnesium ion binding,GO:0001882~nucleoside binding,GO:0001883~purine nucleoside binding,GO:0004672~protein kinase activity,GO:0004674~protein serine/threonine kinase activity,GO:0005524~ATP binding,GO:0017076~purine nucleotide binding,GO:0030554~adenyl nucleotide binding,GO:0032553~ribonucleotide binding,GO:0032555~purine ribonucleotide binding,GO:0032559…
LIN54	lin-54 homolog (C. elegans)	Homo sapiens						GO:0006350~transcription,GO:0045449~regulation of transcription,
MAML1	mastermind-like 1 (Drosophila)	Homo sapiens			hsa04330:Notch signaling pathway,	P00045:Notch signaling pathway,	REACT_71:Gene Expression,	GO:0006350~transcription,GO:0006355~regulation of transcription, DNA-dependent,GO:0006357~regulation of transcription from RNA polymerase II promoter,GO:0007166~cell surface receptor linked signal transduction,GO:0007219~Notch signaling pathway,GO:0009891~positive regulation of biosynthetic process,GO:0010557~positive regulation of macromolecule biosynthetic process,GO:0010604~positive regulation…	GO:0003712~transcription cofactor activity,GO:0003713~transcription coactivator activity,GO:0008134~transcription factor binding,GO:0016563~transcription activator activity,GO:0030528~transcription regulator activity,
MDFIC	MyoD family inhibitor domain containing	Homo sapiens						GO:0000165~MAPKKK cascade,GO:0000187~activation of MAPK activity,GO:0001932~regulation of protein amino acid phosphorylation,GO:0006350~transcription,GO:0006355~regulation of transcription, DNA-dependent,GO:0006468~protein amino acid phosphorylation,GO:0006793~phosphorus metabolic process,GO:0006796~phosphate metabolic process,GO:0007242~intracellular signaling cascade,GO:0007243~protein kinase c…	GO:0008134~transcription factor binding,GO:0030332~cyclin binding,GO:0030957~Tat protein binding,
MED13L	mediator complex subunit 13-like	Homo sapiens						GO:0006350~transcription,GO:0006355~regulation of transcription, DNA-dependent,GO:0006357~regulation of transcription from RNA polymerase II promoter,GO:0045449~regulation of transcription,GO:0051252~regulation of RNA metabolic process,	GO:0003702~RNA polymerase II transcription factor activity,GO:0016251~general RNA polymerase II transcription factor activity,GO:0016455~RNA polymerase II transcription mediator activity,GO:0030528~transcription regulator activity,
MED6	mediator complex subunit 6	Homo sapiens					REACT_71:Gene Expression,	GO:0006350~transcription,GO:0006355~regulation of transcription, DNA-dependent,GO:0006357~regulation of transcription from RNA polymerase II promoter,GO:0009891~positive regulation of biosynthetic process,GO:0010557~positive regulation of macromolecule biosynthetic process,GO:0010604~positive regulation of macromolecule metabolic process,GO:0010628~positive regulation of gene expression,GO:003132…	GO:0003702~RNA polymerase II transcription factor activity,GO:0003712~transcription cofactor activity,GO:0003713~transcription coactivator activity,GO:0008134~transcription factor binding,GO:0016251~general RNA polymerase II transcription factor activity,GO:0016455~RNA polymerase II transcription mediator activity,GO:0016563~transcription activator activity,GO:0030528~transcription regulator acti…
MOAP1	modulator of apoptosis 1	Homo sapiens						GO:0006915~apoptosis,GO:0006919~activation of caspase activity,GO:0006921~cell structure disassembly during apoptosis,GO:0006997~nucleus organization,GO:0008219~cell death,GO:0010941~regulation of cell death,GO:0010952~positive regulation of peptidase activity,GO:0012501~programmed cell death,GO:0016265~death,GO:0022411~cellular component disassembly,GO:0030262~apoptotic nuclear changes,GO:004298…	GO:0042802~identical protein binding,GO:0042803~protein homodimerization activity,GO:0046983~protein dimerization activity,
MORC3	MORC family CW-type zinc finger 3	Homo sapiens						GO:0006468~protein amino acid phosphorylation,GO:0006793~phosphorus metabolic process,GO:0006796~phosphate metabolic process,GO:0007568~aging,GO:0007569~cell aging,GO:0008104~protein localization,GO:0008285~negative regulation of cell proliferation,GO:0009791~post-embryonic development,GO:0010608~posttranscriptional regulation of gene expression,GO:0016310~phosphorylation,GO:0018105~peptidyl-seri…	GO:0000166~nucleotide binding,GO:0001882~nucleoside binding,GO:0001883~purine nucleoside binding,GO:0005524~ATP binding,GO:0008270~zinc ion binding,GO:0017076~purine nucleotide binding,GO:0030554~adenyl nucleotide binding,GO:0032553~ribonucleotide binding,GO:0032555~purine ribonucleotide binding,GO:0032559~adenyl ribonucleotide binding,GO:0043167~ion binding,GO:0043169~cation binding,GO:0046872~m…
MTMR10	myotubularin related protein 10	Homo sapiens						GO:0006793~phosphorus metabolic process,GO:0006796~phosphate metabolic process,GO:0016311~dephosphorylation,	GO:0016791~phosphatase activity,
MTMR9	myotubularin related protein 9	Homo sapiens						GO:0006793~phosphorus metabolic process,GO:0006796~phosphate metabolic process,GO:0016311~dephosphorylation,	GO:0016791~phosphatase activity,
MXD1	MAX dimerization protein 1	Homo sapiens						GO:0006350~transcription,GO:0008283~cell proliferation,GO:0045449~regulation of transcription,	GO:0003677~DNA binding,GO:0003700~transcription factor activity,GO:0003712~transcription cofactor activity,GO:0003714~transcription corepressor activity,GO:0008134~transcription factor binding,GO:0016564~transcription repressor activity,GO:0030528~transcription regulator activity,
NXF1	nuclear RNA export factor 1	Homo sapiens					REACT_125:Processing of Capped Intron-Containing Pre-mRNA,REACT_71:Gene Expression,	GO:0006403~RNA localization,GO:0006405~RNA export from nucleus,GO:0006406~mRNA export from nucleus,GO:0006913~nucleocytoplasmic transport,GO:0015931~nucleobase, nucleoside, nucleotide and nucleic acid transport,GO:0016973~poly(A)+ mRNA export from nucleus,GO:0046907~intracellular transport,GO:0050657~nucleic acid transport,GO:0050658~RNA transport,GO:0051028~mRNA transport,GO:0051168~nuclear expo…	GO:0000166~nucleotide binding,GO:0003723~RNA binding,GO:0003729~mRNA binding,GO:0005487~nucleocytoplasmic transporter activity,
PFKFB3	6-phosphofructo-2-kinase/fructose-2,6-biphosphatase 3	Homo sapiens			hsa00051:Fructose and mannose metabolism,	P00036:Interleukin signaling pathway,	REACT_1505:Integration of energy metabolism,REACT_15380:Diabetes pathways,REACT_474:Metabolism of carbohydrates,	GO:0005996~monosaccharide metabolic process,GO:0006000~fructose metabolic process,GO:0006003~fructose 2,6-bisphosphate metabolic process,GO:0019318~hexose metabolic process,	GO:0000166~nucleotide binding,GO:0001882~nucleoside binding,GO:0001883~purine nucleoside binding,GO:0003873~6-phosphofructo-2-kinase activity,GO:0004331~fructose-2,6-bisphosphate 2-phosphatase activity,GO:0005524~ATP binding,GO:0008443~phosphofructokinase activity,GO:0016791~phosphatase activity,GO:0017076~purine nucleotide binding,GO:0019200~carbohydrate kinase activity,GO:0019203~carbohydrate p…
PGM2L1	phosphoglucomutase 2-like 1	Homo sapiens			hsa00500:Starch and sucrose metabolism,	P02723:Adenine and hypoxanthine salvage pathway,P02756:N-acetylglucosamine metabolism,P02757:O-antigen biosynthesis,P02788:Xanthine and guanine salvage pathway,		GO:0005996~monosaccharide metabolic process,GO:0006006~glucose metabolic process,GO:0019318~hexose metabolic process,	GO:0016866~intramolecular transferase activity,GO:0016868~intramolecular transferase activity, phosphotransferases,GO:0047933~glucose-1,6-bisphosphate synthase activity,
RAPGEF2	Rap guanine nucleotide exchange factor (GEF) 2; similar to RAPGEF2 protein	Homo sapiens		h_mapkPathway:MAPKinase Signaling Pathway,h_p38mapkPathway:p38 MAPK Signaling Pathway ,	hsa04010:MAPK signaling pathway,			GO:0000165~MAPKKK cascade,GO:0007242~intracellular signaling cascade,GO:0007243~protein kinase cascade,GO:0007264~small GTPase mediated signal transduction,GO:0019932~second-messenger-mediated signaling,GO:0019933~cAMP-mediated signaling,GO:0019935~cyclic-nucleotide-mediated signaling,GO:0051056~regulation of small GTPase mediated signal transduction,	GO:0005083~small GTPase regulator activity,GO:0005085~guanyl-nucleotide exchange factor activity,GO:0005088~Ras guanyl-nucleotide exchange factor activity,GO:0005096~GTPase activator activity,GO:0005099~Ras GTPase activator activity,GO:0005509~calcium ion binding,GO:0008047~enzyme activator activity,GO:0008289~lipid binding,GO:0017034~Rap guanyl-nucleotide exchange factor activity,GO:0019992~diac…
RBAK	hypothetical LOC389458; RB-associated KRAB zinc finger	Homo sapiens						GO:0006350~transcription,GO:0006355~regulation of transcription, DNA-dependent,GO:0045449~regulation of transcription,GO:0051252~regulation of RNA metabolic process,	GO:0008270~zinc ion binding,GO:0016564~transcription repressor activity,GO:0030528~transcription regulator activity,GO:0043167~ion binding,GO:0043169~cation binding,GO:0046872~metal ion binding,GO:0046914~transition metal ion binding,
RNF38	ring finger protein 38	Homo sapiens							GO:0008270~zinc ion binding,GO:0043167~ion binding,GO:0043169~cation binding,GO:0046872~metal ion binding,GO:0046914~transition metal ion binding,
RUNX3	runt-related transcription factor 3	Homo sapiens						GO:0000902~cell morphogenesis,GO:0000904~cell morphogenesis involved in differentiation,GO:0001942~hair follicle development,GO:0006350~transcription,GO:0006351~transcription, DNA-dependent,GO:0006355~regulation of transcription, DNA-dependent,GO:0006366~transcription from RNA polymerase II promoter,GO:0006917~induction of apoptosis,GO:0006928~cell motion,GO:0007398~ectoderm development,GO:000740…	GO:0000166~nucleotide binding,GO:0001882~nucleoside binding,GO:0001883~purine nucleoside binding,GO:0003677~DNA binding,GO:0003700~transcription factor activity,GO:0005524~ATP binding,GO:0017076~purine nucleotide binding,GO:0030528~transcription regulator activity,GO:0030554~adenyl nucleotide binding,GO:0032553~ribonucleotide binding,GO:0032555~purine ribonucleotide binding,GO:0032559~adenyl ribo…
SACS	spastic ataxia of Charlevoix-Saguenay (sacsin)	Homo sapiens						GO:0006457~protein folding,	GO:0000166~nucleotide binding,GO:0001882~nucleoside binding,GO:0001883~purine nucleoside binding,GO:0005524~ATP binding,GO:0017076~purine nucleotide binding,GO:0030554~adenyl nucleotide binding,GO:0031072~heat shock protein binding,GO:0032553~ribonucleotide binding,GO:0032555~purine ribonucleotide binding,GO:0032559~adenyl ribonucleotide binding,
SERPINE1	serpin peptidase inhibitor, clade E (nexin, plasminogen activator inhibitor type 1), member 1	Homo sapiens		h_fibrinolysisPathway:Fibrinolysis Pathway,h_plateletAppPathway:Platelet Amyloid Precursor Protein Pathway,	hsa04115:p53 signaling pathway,hsa04610:Complement and coagulation cascades,	P00011:Blood coagulation,P00050:Plasminogen activating cascade,P00059:p53 pathway,	REACT_604:Hemostasis,	GO:0000302~response to reactive oxygen species,GO:0001300~chronological cell aging,GO:0006979~response to oxidative stress,GO:0007568~aging,GO:0007569~cell aging,GO:0007596~blood coagulation,GO:0007599~hemostasis,GO:0009611~response to wounding,GO:0010035~response to inorganic substance,GO:0030193~regulation of blood coagulation,GO:0030195~negative regulation of blood coagulation,GO:0031099~regen…	GO:0002020~protease binding,GO:0004175~endopeptidase activity,GO:0004252~serine-type endopeptidase activity,GO:0004857~enzyme inhibitor activity,GO:0004866~endopeptidase inhibitor activity,GO:0004867~serine-type endopeptidase inhibitor activity,GO:0008233~peptidase activity,GO:0008236~serine-type peptidase activity,GO:0017171~serine hydrolase activity,GO:0019899~enzyme binding,GO:0030414~peptidas…
SKI	v-ski sarcoma viral oncogene homolog (avian)	Homo sapiens				P00052:TGF-beta signaling pathway,	REACT_12034:Signaling by BMP,REACT_6844:Signaling by TGF beta,	GO:0000122~negative regulation of transcription from RNA polymerase II promoter,GO:0006355~regulation of transcription, DNA-dependent,GO:0006357~regulation of transcription from RNA polymerase II promoter,GO:0006461~protein complex assembly,GO:0007166~cell surface receptor linked signal transduction,GO:0007167~enzyme linked receptor protein signaling pathway,GO:0007178~transmembrane receptor prot…	GO:0000166~nucleotide binding,GO:0003712~transcription cofactor activity,GO:0003714~transcription corepressor activity,GO:0008134~transcription factor binding,GO:0008270~zinc ion binding,GO:0016564~transcription repressor activity,GO:0019899~enzyme binding,GO:0019900~kinase binding,GO:0019901~protein kinase binding,GO:0019904~protein domain specific binding,GO:0030528~transcription regulator acti…
SKIL	SKI-like oncogene	Homo sapiens		h_tgfbPathway:TGF beta signaling pathway,		P00052:TGF-beta signaling pathway,		GO:0000122~negative regulation of transcription from RNA polymerase II promoter,GO:0006350~transcription,GO:0006351~transcription, DNA-dependent,GO:0006355~regulation of transcription, DNA-dependent,GO:0006357~regulation of transcription from RNA polymerase II promoter,GO:0006366~transcription from RNA polymerase II promoter,GO:0006461~protein complex assembly,GO:0009890~negative regulation of bi…	GO:0000166~nucleotide binding,GO:0003677~DNA binding,GO:0003712~transcription cofactor activity,GO:0003714~transcription corepressor activity,GO:0005072~transforming growth factor beta receptor, cytoplasmic mediator activity,GO:0008134~transcription factor binding,GO:0016564~transcription repressor activity,GO:0019899~enzyme binding,GO:0030528~transcription regulator activity,GO:0031625~ubiquitin…
SLC30A1	solute carrier family 30 (zinc transporter), member 1	Homo sapiens						GO:0000041~transition metal ion transport,GO:0001701~in utero embryonic development,GO:0006811~ion transport,GO:0006812~cation transport,GO:0006829~zinc ion transport,GO:0006873~cellular ion homeostasis,GO:0006882~cellular zinc ion homeostasis,GO:0009792~embryonic development ending in birth or egg hatching,GO:0019725~cellular homeostasis,GO:0030001~metal ion transport,GO:0030003~cellular cation …	GO:0005385~zinc ion transmembrane transporter activity,GO:0008270~zinc ion binding,GO:0015082~di-, tri-valent inorganic cation transmembrane transporter activity,GO:0022890~inorganic cation transmembrane transporter activity,GO:0043167~ion binding,GO:0043169~cation binding,GO:0046872~metal ion binding,GO:0046873~metal ion transmembrane transporter activity,GO:0046914~transition metal ion binding,…
SOX11	SRY (sex determining region Y)-box 11	Homo sapiens						GO:0001655~urogenital system development,GO:0001822~kidney development,GO:0006350~transcription,GO:0006355~regulation of transcription, DNA-dependent,GO:0006357~regulation of transcription from RNA polymerase II promoter,GO:0008283~cell proliferation,GO:0009891~positive regulation of biosynthetic process,GO:0010001~glial cell differentiation,GO:0010557~positive regulation of macromolecule biosynt…	GO:0003677~DNA binding,GO:0003700~transcription factor activity,GO:0008135~translation factor activity, nucleic acid binding,GO:0030528~transcription regulator activity,
SOX4	SRY (sex determining region Y)-box 4	Homo sapiens						GO:0001775~cell activation,GO:0002244~hemopoietic progenitor cell differentiation,GO:0002320~lymphoid progenitor cell differentiation,GO:0002328~pro-B cell differentiation,GO:0002520~immune system development,GO:0002521~leukocyte differentiation,GO:0006350~transcription,GO:0006355~regulation of transcription, DNA-dependent,GO:0007166~cell surface receptor linked signal transduction,GO:0007507~hea…	GO:0003677~DNA binding,GO:0003700~transcription factor activity,GO:0030528~transcription regulator activity,
SQSTM1	sequestosome 1	Homo sapiens					REACT_11061:Signalling by NGF,	GO:0006355~regulation of transcription, DNA-dependent,GO:0006357~regulation of transcription from RNA polymerase II promoter,GO:0006508~proteolysis,GO:0006511~ubiquitin-dependent protein catabolic process,GO:0006915~apoptosis,GO:0006916~anti-apoptosis,GO:0006917~induction of apoptosis,GO:0006955~immune response,GO:0007242~intracellular signaling cascade,GO:0008104~protein localization,GO:0008219~…	GO:0005080~protein kinase C binding,GO:0008270~zinc ion binding,GO:0019899~enzyme binding,GO:0019900~kinase binding,GO:0019901~protein kinase binding,GO:0019904~protein domain specific binding,GO:0030971~receptor tyrosine kinase binding,GO:0032182~small conjugating protein binding,GO:0042169~SH2 domain binding,GO:0043130~ubiquitin binding,GO:0043167~ion binding,GO:0043169~cation binding,GO:004687…
TBC1D9	TBC1 domain family, member 9 (with GRAM domain)	Homo sapiens						GO:0032313~regulation of Rab GTPase activity,GO:0032318~regulation of Ras GTPase activity,GO:0032483~regulation of Rab protein signal transduction,GO:0043087~regulation of GTPase activity,GO:0046578~regulation of Ras protein signal transduction,GO:0051056~regulation of small GTPase mediated signal transduction,GO:0051336~regulation of hydrolase activity,	GO:0005083~small GTPase regulator activity,GO:0005096~GTPase activator activity,GO:0005097~Rab GTPase activator activity,GO:0005099~Ras GTPase activator activity,GO:0005509~calcium ion binding,GO:0008047~enzyme activator activity,GO:0030695~GTPase regulator activity,GO:0043167~ion binding,GO:0043169~cation binding,GO:0046872~metal ion binding,GO:0060589~nucleoside-triphosphatase regulator activit…
TNPO2	transportin 2	Homo sapiens						GO:0000059~protein import into nucleus, docking,GO:0006461~protein complex assembly,GO:0006605~protein targeting,GO:0006606~protein import into nucleus,GO:0006886~intracellular protein transport,GO:0006913~nucleocytoplasmic transport,GO:0008104~protein localization,GO:0015031~protein transport,GO:0017038~protein import,GO:0033365~protein localization in organelle,GO:0034504~protein localization i…	GO:0005048~signal sequence binding,GO:0008139~nuclear localization sequence binding,GO:0008565~protein transporter activity,GO:0042277~peptide binding,
TOLLIP	toll interacting protein	Homo sapiens		h_gsk3Pathway:Inactivation of Gsk3 by AKT causes accumulation of b-catenin in Alveolar Macrophages,h_il1rPathway:Signal transduction through IL1R,h_tollPathway:Toll-Like Receptor Pathway,	hsa04620:Toll-like receptor signaling pathway,			GO:0001775~cell activation,GO:0006793~phosphorus metabolic process,GO:0006796~phosphate metabolic process,GO:0006952~defense response,GO:0006954~inflammatory response,GO:0006955~immune response,GO:0007242~intracellular signaling cascade,GO:0007267~cell-cell signaling,GO:0009611~response to wounding,GO:0016310~phosphorylation,GO:0045321~leukocyte activation,	GO:0005121~Toll binding,
TPRG1L	tumor protein p63 regulated 1-like	Homo sapiens							GO:0042802~identical protein binding,
TRAM2	translocation associated membrane protein 2	Homo sapiens					REACT_15380:Diabetes pathways,	GO:0008104~protein localization,GO:0015031~protein transport,GO:0032963~collagen metabolic process,GO:0032964~collagen biosynthetic process,GO:0044236~multicellular organismal metabolic process,GO:0044259~multicellular organismal macromolecule metabolic process,GO:0045184~establishment of protein localization,GO:0055085~transmembrane transport,
TSC1	tuberous sclerosis 1	Homo sapiens		h_mTORPathway:mTOR Signaling Pathway,	hsa04150:mTOR signaling pathway,hsa04910:Insulin signaling pathway,	P00033:Insulin/IGF pathway-protein kinase B signaling cascade,P04397:p53 pathway by glucose deprivation,	REACT_498:Signaling by Insulin receptor,	GO:0001508~regulation of action potential,GO:0001655~urogenital system development,GO:0001822~kidney development,GO:0001838~embryonic epithelial tube formation,GO:0001841~neural tube formation,GO:0001843~neural tube closure,GO:0001952~regulation of cell-matrix adhesion,GO:0001954~positive regulation of cell-matrix adhesion,GO:0002009~morphogenesis of an epithelium,GO:0006403~RNA localization,GO:0…	GO:0030695~GTPase regulator activity,GO:0032794~GTPase activating protein binding,GO:0047485~protein N-terminus binding,GO:0051087~chaperone binding,GO:0060589~nucleoside-triphosphatase regulator activity,
UGCG	UDP-glucose ceramide glucosyltransferase	Homo sapiens			hsa00600:Sphingolipid metabolism,			GO:0006643~membrane lipid metabolic process,GO:0006664~glycolipid metabolic process,GO:0006665~sphingolipid metabolic process,GO:0006672~ceramide metabolic process,GO:0006677~glycosylceramide metabolic process,GO:0006678~glucosylceramide metabolic process,GO:0006679~glucosylceramide biosynthetic process,GO:0006687~glycosphingolipid metabolic process,GO:0006688~glycosphingolipid biosynthetic proce…	GO:0008120~ceramide glucosyltransferase activity,GO:0035251~UDP-glucosyltransferase activity,GO:0046527~glucosyltransferase activity,
USP31	ubiquitin specific peptidase 31	Homo sapiens						GO:0006508~proteolysis,GO:0006511~ubiquitin-dependent protein catabolic process,GO:0009057~macromolecule catabolic process,GO:0019941~modification-dependent protein catabolic process,GO:0030163~protein catabolic process,GO:0043632~modification-dependent macromolecule catabolic process,GO:0044257~cellular protein catabolic process,GO:0044265~cellular macromolecule catabolic process,GO:0051603~prot…	GO:0004221~ubiquitin thiolesterase activity,GO:0008233~peptidase activity,GO:0008234~cysteine-type peptidase activity,GO:0016790~thiolester hydrolase activity,GO:0070011~peptidase activity, acting on L-amino acid peptides,
VPS37B	vacuolar protein sorting 37 homolog B (S. cerevisiae)	Homo sapiens			hsa04144:Endocytosis,			GO:0008104~protein localization,GO:0015031~protein transport,GO:0045184~establishment of protein localization,
ZCCHC4	zinc finger, CCHC domain containing 4	Homo sapiens						GO:0006730~one-carbon metabolic process,GO:0032259~methylation,	GO:0008270~zinc ion binding,GO:0043167~ion binding,GO:0043169~cation binding,GO:0046872~metal ion binding,GO:0046914~transition metal ion binding,
ZNF140	zinc finger protein 140	Homo sapiens						GO:0006350~transcription,GO:0006355~regulation of transcription, DNA-dependent,GO:0045449~regulation of transcription,GO:0051252~regulation of RNA metabolic process,	GO:0003677~DNA binding,GO:0003700~transcription factor activity,GO:0008270~zinc ion binding,GO:0030528~transcription regulator activity,GO:0043167~ion binding,GO:0043169~cation binding,GO:0046872~metal ion binding,GO:0046914~transition metal ion binding,
ZNF416	zinc finger protein 416	Homo sapiens						GO:0006350~transcription,GO:0006355~regulation of transcription, DNA-dependent,GO:0045449~regulation of transcription,GO:0051252~regulation of RNA metabolic process,	GO:0003677~DNA binding,GO:0008270~zinc ion binding,GO:0043167~ion binding,GO:0043169~cation binding,GO:0046872~metal ion binding,GO:0046914~transition metal ion binding,
ZNF436	zinc finger protein 436	Homo sapiens						GO:0006350~transcription,GO:0006355~regulation of transcription, DNA-dependent,GO:0045449~regulation of transcription,GO:0051252~regulation of RNA metabolic process,	GO:0003677~DNA binding,GO:0008270~zinc ion binding,GO:0043167~ion binding,GO:0043169~cation binding,GO:0046872~metal ion binding,GO:0046914~transition metal ion binding,
ZNF543	zinc finger protein 543	Homo sapiens						GO:0006350~transcription,GO:0006355~regulation of transcription, DNA-dependent,GO:0045449~regulation of transcription,GO:0051252~regulation of RNA metabolic process,	GO:0003677~DNA binding,GO:0008270~zinc ion binding,GO:0043167~ion binding,GO:0043169~cation binding,GO:0046872~metal ion binding,GO:0046914~transition metal ion binding,
ZNFX1	zinc finger, NFX1-type containing 1	Homo sapiens						GO:0006355~regulation of transcription, DNA-dependent,GO:0006399~tRNA metabolic process,GO:0006412~translation,GO:0006418~tRNA aminoacylation for protein translation,GO:0006434~seryl-tRNA aminoacylation,GO:0034660~ncRNA metabolic process,GO:0043038~amino acid activation,GO:0043039~tRNA aminoacylation,GO:0045449~regulation of transcription,GO:0051252~regulation of RNA metabolic process,	GO:0000166~nucleotide binding,GO:0001882~nucleoside binding,GO:0001883~purine nucleoside binding,GO:0003677~DNA binding,GO:0003700~transcription factor activity,GO:0004812~aminoacyl-tRNA ligase activity,GO:0004828~serine-tRNA ligase activity,GO:0005524~ATP binding,GO:0008270~zinc ion binding,GO:0016875~ligase activity, forming carbon-oxygen bonds,GO:0016876~ligase activity, forming aminoacyl-tRNA…
